# Supplementary material for: Conserved and reproducible bacterial communities associate with extraradical hyphae of arbuscular mycorrhizal fungi
Source: ISME J. 2021 Mar 1;15(8):2276–88. doi: 10.1038/s41396-021-00920-2 (PMC8319317; doi:10.1038/s41396-021-00920-2)
Supplement: Supplementary file 2 — Supplementary Data File 1 [file 41396_2021_920_MOESM2_ESM.xlsx]

## Sheet: Information
Conserved and reproducible bacterial communities associate with extraradical hyphae of arbuscular mycorrhizal fungi
Emmett, Bryan D; Levesque-Tremblay, Veronique; Harrison, Maria J
Authors for contact: mjh78@cornell.edu and be68@cornell.edu					(Bryan Emmett, present email address: bryan.emmett@usda.gov)
Supplementary Data File:
Exp 1 read tracking
Sequencing read counts from raw to final count table
Exp 2 read tracking
Sequencing read counts from raw to final count table
Exp 3 read tracking
Sequencing read counts from raw to final count table
Exp 1 core ERH_soil slurry_l2fc
DESeq2 output testing differential abundance of ASVs between soil slurry and core ERH samples
Analysis conducted within each soil
Exp 2 core ERH soil slurry l2fc
DESeq2 output testing differential abundance of ASVs between soil slurry and core ERH samples
Analysis conducted within each soil and fungus combination. Replicates from N limited and P limited mesocosms combined for analysis in Dryden and Florence soils
Exp 3 core ERH soil slurry l2fc
DESeq2 output testing differential abundance of ASVs between soil slurry and core ERH samples
Analysis conducted within each time point
Putative contaminants
Sequences and annotations of ASVs identified as potential contaminants during QA/QC
Sequences were removed prior to analysis

## Sheet: Exp 1 read tracking
Experimental Sample	Experiment	Sample Type	Soil	Raw Reads	Filtered Reads	Merged Sequences	No Chimeras	Sparsity Threshold	Without Contaminants
HCBF1_S247	Exp1	Soil slurry	Florence	29915	27657	24254	23261	17983	17942
HCBF2_S259	Exp1	Soil slurry	Florence	25808	23026	18960	17860	14402	14391
HCBF3_S271	Exp1	Soil slurry	Florence	42200	39087	32511	30819	24528	24499
HCBN1_S211	Exp1	Soil slurry	Dryden	38610	35282	28767	27385	24324	24287
HCBN2_S223	Exp1	Soil slurry	Dryden	50554	46282	38117	36145	31837	31816
HCBN3_S235	Exp1	Soil slurry	Dryden	29331	25023	19632	18637	16672	16650
HCBP1_S283	Exp1	Soil slurry	Pendleton	53159	48871	40061	38080	29891	29876
HCBP2_S200	Exp1	Soil slurry	Pendleton	34744	30730	24499	23317	18498	18495
HCBP3_S212	Exp1	Soil slurry	Pendleton	43252	39347	32210	30427	23998	23968
HCBS1_S224	Exp1	Soil slurry	Sand	39094	36268	35532	33552	31896	31832
HCBS2_S236	Exp1	Soil slurry	Sand	39061	35267	34363	34087	32017	31976
HCBS3_S248	Exp1	Soil slurry	Sand	37259	34588	33881	33202	32009	31534
HCHF1_S250	Exp1	Core ERH	Florence	34105	31597	29375	28674	24697	24625
HCHF2_S262	Exp1	Core ERH	Florence	24768	22819	21155	20453	17031	16928
HCHF3_S274	Exp1	Core ERH	Florence	30125	28031	26266	25538	20808	20333
HCHN1_S214	Exp1	Core ERH	Dryden	20451	18734	15791	15170	13641	13593
HCHN2_S226	Exp1	Core ERH	Dryden	20874	19211	17698	17193	15730	15195
HCHN3_S238	Exp1	Core ERH	Dryden	25656	23455	21164	20501	18115	17589
HCHP1_S286	Exp1	Core ERH	Pendleton	25840	23859	21305	20805	17893	17542
HCHP2_S203	Exp1	Core ERH	Pendleton	25938	23498	20753	19858	16585	16298
HCHP3_S215	Exp1	Core ERH	Pendleton	24758	22776	20315	19675	16208	15925
HCHS1_S227	Exp1	Core ERH	Sand	23586	22058	21919	21839	20893	20861
HCHS2_S239	Exp1	Core ERH	Sand	30172	27508	27227	27179	24565	24381
HCHS3_S251	Exp1	Core ERH	Sand	27888	25762	25495	25384	24376	24245
HCRF1_S201	Exp1	Root	Florence	14600	13182	11045	10529	8420	8206
HCRF2_S213	Exp1	Root	Florence	36302	33546	30427	29114	25962	25086
HCRF3_S225	Exp1	Root	Florence	52978	48724	43926	42090	35559	33875
HCRN1_S260	Exp1	Root	Dryden	59630	53156	46769	44531	41138	40518
HCRN2_S272	Exp1	Root	Dryden	57732	53392	49391	47207	45285	42940
HCRN3_S284	Exp1	Root	Dryden	61926	57522	53617	51285	49167	46511
HCRP1_S237	Exp1	Root	Pendleton	52513	47026	41916	39669	36307	35329
HCRP2_S249	Exp1	Root	Pendleton	52543	48895	44845	42172	38912	37124
HCRP3_S261	Exp1	Root	Pendleton	35991	32370	29025	28193	25242	24212
HCRS1_S273	Exp1	Root	Sand	37440	35301	34298	33034	31210	29673
HCRS2_S285	Exp1	Root	Sand	31501	29693	28986	27515	27341	26286
HCRS3_S202	Exp1	Root	Sand	24329	22456	21805	21474	21267	19651
Sum				1294633	1185999	1067300	1025854	914407	894192
Mean				35962	32944.4	29647.2	28495.9	25400.2	24838.7
SD				12124.4	11133.7	10032.1	9474.62	9231.58	8781.6
Control Sample	Experiment			Raw Reads	Filtered Reads	Merged Sequences	No Chimeras	Sparsity Threshold	Without Contaminants
Hneg1_S263	Exp1			1050	836	804	804	608	53
NegativeH2O_S282	Exp1			151	86	53	53	53	46
UMGC_H2O_001_A04_S4	Exp1			644	479	466	466	365	76
UMGC_H2O_001_A06_S6	Exp1			1545	848	816	816	816	0
UMGC_H2O_002_B04_S112	Exp1			610	411	385	314	199	142
UMGC_H2O_002_B06_S114	Exp1			445	261	248	248	192	31
UMGC_H2O_003_A07_S199	Exp1			998	753	716	712	237	54
UMGC_H2O_003_G11_S275	Exp1			537	366	273	273	104	85
UMGC_H2O_004_F03_S306	Exp1			454	158	42	42	42	32
10xBLS156_S303	Exp1			76535	71931	69469	59843	59828	40949
2xBLS143_S297	Exp1			46036	42761	41067	35803	35790	19771
5xBLS120_S300	Exp1			58139	52793	50890	44074	44060	20986
BaseA_S310	Exp1			43371	40476	38447	33584	33584	19392
BaseB_S291	Exp1			34654	31658	30425	26702	26698	14720
BaseC_S294	Exp1			45284	42044	40208	35261	35257	19858
Total Sum				1605086	1471860	1341609	1264849	1152240	1030387
3 experiment total				30355870	28163762	20872108	19945921	19115932	17009784

## Sheet: Exp 2 read tracking
Experimental Sample	Experiment	Sample Type	Soil	Fungus	Nutrient Treatment	Raw Reads	Filtered Reads	Merged Sequences	No Chimeras	Sparsity Threshold	Without Contaminants
1_GVCLHN1-BH	Exp2	Bulk hyphosphere	Pendleton	Gv	P limited	123120	109349	67683	62437	59804	59646
10_GVFLHP1-BS	Exp2	Bulk soil	Florence	Gv	N limited	99381	90430	53209	51141	49038	48811
100_GVCLHN4-BS	Exp2	Bulk soil	Pendleton	Gv	P limited	108427	96811	62179	58520	55755	55693
101_GVFLHN3-BH	Exp2	Bulk hyphosphere	Florence	Gv	P limited	68799	61320	35037	33873	32611	32496
102_GVFLHN3-BS	Exp2	Bulk soil	Florence	Gv	P limited	88288	79397	44701	43169	41771	41637
103_GVFLHN4-BH	Exp2	Bulk hyphosphere	Florence	Gv	P limited	95202	85979	50043	47699	45728	45602
104_GVFLHN4-BS	Exp2	Bulk soil	Florence	Gv	P limited	94387	85498	51118	49007	46533	46422
105_GVFLHP3-BH	Exp2	Bulk hyphosphere	Florence	Gv	N limited	68950	62861	35734	34539	33356	33245
106_GVFLHP3-BS	Exp2	Bulk soil	Florence	Gv	N limited	68902	62664	35792	34651	33017	32877
107_GVFLHP4-BH	Exp2	Bulk hyphosphere	Florence	Gv	N limited	66511	60288	31923	30609	29560	29527
108_GVFLHP4-BS	Exp2	Bulk soil	Florence	Gv	N limited	97602	88090	51988	49377	47131	47018
109_GVN7HN3-BH	Exp2	Bulk hyphosphere	Dryden	Gv	P limited	91949	83427	51864	49428	48787	48779
11_GVFLHP2-BH	Exp2	Bulk hyphosphere	Florence	Gv	N limited	88298	80791	46073	44196	42455	42260
110_GVN7HN3-BS	Exp2	Bulk soil	Dryden	Gv	P limited	94486	86100	55249	52602	51603	51581
111_GVN7HN4-BH	Exp2	Bulk hyphosphere	Dryden	Gv	P limited	81142	74285	43446	41682	41122	41118
112_GVN7HN4-BS	Exp2	Bulk soil	Dryden	Gv	P limited	95593	87595	55101	52785	51890	51890
113_GVN7HP3-BH	Exp2	Bulk hyphosphere	Dryden	Gv	N limited	82853	74920	45758	43654	43031	43012
114_GVN7HP3-BS	Exp2	Bulk soil	Dryden	Gv	N limited	67460	60522	34921	33655	33066	33064
115_GVN7HP4-BH	Exp2	Bulk hyphosphere	Dryden	Gv	N limited	87156	78666	46780	45257	44413	44358
116_GVN7HP4-BS	Exp2	Bulk soil	Dryden	Gv	N limited	78053	69889	39428	37704	37215	37215
117_RIFLHN3-BH	Exp2	Bulk hyphosphere	Florence	RI	P limited	80407	72240	42076	40616	38864	38693
118_RIFLHN3-BS	Exp2	Bulk soil	Florence	RI	P limited	101340	91650	54755	52040	50203	50046
119_RIFLHN4-BH	Exp2	Bulk hyphosphere	Florence	RI	P limited	113509	103013	62326	59105	56610	56467
12_GVFLHP2-BS	Exp2	Bulk soil	Florence	Gv	N limited	117863	107488	64557	61827	59146	58793
120_RIFLHN4-BS	Exp2	Bulk soil	Florence	RI	P limited	74645	67690	36982	35451	34085	34010
121_RIFLHP3-BH	Exp2	Bulk hyphosphere	Florence	RI	N limited	66706	60131	33691	32875	31036	30951
122_RIFLHP3-BS	Exp2	Bulk soil	Florence	RI	N limited	70174	62800	34835	33621	32390	32288
123_RIFLHP4-BH	Exp2	Bulk hyphosphere	Florence	RI	N limited	61537	54881	29950	27976	27140	27108
124_RIFLHP4-BS	Exp2	Bulk soil	Florence	RI	N limited	50648	44974	22844	21904	21172	21142
125_RIN7HN3-BH	Exp2	Bulk hyphosphere	Dryden	RI	P limited	69035	61469	35856	34512	34152	34152
126_RIN7HN3-BS	Exp2	Bulk soil	Dryden	RI	P limited	92006	82362	50373	48478	47785	47783
127_RIN7HN4-BH	Exp2	Bulk hyphosphere	Dryden	RI	P limited	78983	71345	40899	39098	38549	38549
128_RIN7HN4-BS	Exp2	Bulk soil	Dryden	RI	P limited	80972	73228	41071	39013	38565	38561
129_RIN7HP3-BH	Exp2	Bulk hyphosphere	Dryden	RI	N limited	57798	52491	26411	25154	24829	24829
13_GVN7HN1-BH	Exp2	Bulk hyphosphere	Dryden	Gv	P limited	121628	111159	70909	67701	66714	66655
130_RIN7HP3-BS	Exp2	Bulk soil	Dryden	RI	N limited	57821	52266	27866	26609	26244	26242
131_RIN7HP4-BH	Exp2	Bulk hyphosphere	Dryden	RI	N limited	52867	47793	25283	24391	24036	24036
132_RIN7HP4-BS	Exp2	Bulk soil	Dryden	RI	N limited	71488	64551	35525	33859	33204	33202
133_GVCLHN3-BP	Exp2	POM	Pendleton	Gv	P limited	56135	50509	32104	30608	28893	28863
134_GVCLHN3-CS	Exp2	Soil slurry	Pendleton	Gv	P limited	62771	57357	47909	47158	40745	40618
135_GVCLHN4-BP	Exp2	POM	Pendleton	Gv	P limited	89856	81679	55156	52694	47780	47732
136_GVCLHN4-CS	Exp2	Soil slurry	Pendleton	Gv	P limited	62762	57325	47909	47118	42869	42845
137_GVFLHN3-BP	Exp2	POM	Florence	Gv	P limited	61735	54495	30103	29126	27424	27411
138_GVFLHN3-CS	Exp2	Soil slurry	Florence	Gv	P limited	72574	64223	34925	33358	32349	32252
139_GVFLHN4-BP	Exp2	POM	Florence	Gv	P limited	62485	55105	31746	30726	27580	27562
14_GVN7HN1-BS	Exp2	Bulk soil	Dryden	Gv	P limited	89102	81685	50318	48211	47316	47304
140_GVFLHN4-CS	Exp2	Soil slurry	Florence	Gv	P limited	73838	64637	34526	32782	31512	31476
141_GVFLHP3-BP	Exp2	POM	Florence	Gv	N limited	78560	68730	37729	36636	35015	34980
142_GVFLHP3-CS	Exp2	Soil slurry	Florence	Gv	N limited	87010	77245	42266	41157	39116	38942
143_GVFLHP4-BP	Exp2	POM	Florence	Gv	N limited	89287	79597	48720	46928	43149	43134
144_GVFLHP4-CS	Exp2	Soil slurry	Florence	Gv	N limited	95287	84984	47025	44113	42454	42427
145_GVN7HN3-BP	Exp2	POM	Dryden	Gv	P limited	70032	64507	39950	38388	37523	37521
146_GVN7HN3-CS	Exp2	Soil slurry	Dryden	Gv	P limited	65713	60513	39090	37445	36363	36363
147_GVN7HN4-BP	Exp2	POM	Dryden	Gv	P limited	46276	42257	24668	23867	23315	23248
148_GVN7HN4-CS	Exp2	Soil slurry	Dryden	Gv	P limited	62168	56793	32610	31113	30502	30502
149_GVN7HP3BP	Exp2	POM	Dryden	Gv	N limited	66725	61034	36824	35513	34639	34602
15_GVN7HN2-BH	Exp2	Bulk hyphosphere	Dryden	Gv	P limited	116599	106124	63384	59642	58056	58056
150_GVN7HP3-CS	Exp2	Soil slurry	Dryden	Gv	N limited	91720	84456	52872	49921	48958	48937
151_GVN7HP4-BP	Exp2	POM	Dryden	Gv	N limited	68714	63530	40889	39634	38757	38755
152_GVN7HP4-CS	Exp2	Soil slurry	Dryden	Gv	N limited	94379	87373	54568	51491	50814	50810
153_RIN7HN3-CS	Exp2	Soil slurry	Dryden	RI	P limited	47224	42200	22018	21031	20563	20563
154_RIN7HN4-CS	Exp2	Soil slurry	Dryden	RI	P limited	76425	68615	42166	40778	39569	39569
155_RIN7HP3-CS	Exp2	Soil slurry	Dryden	RI	N limited	48966	43480	22090	21122	20733	20731
156_RIN7HP4-CS	Exp2	Soil slurry	Dryden	RI	N limited	53771	47681	25699	24467	24108	24108
157_GVCLHN3-CH	Exp2	Core ERH	Pendleton	Gv	P limited	66789	59478	48828	47251	42539	42415
158_GVCLHN3-RH	Exp2	Root ERH	Pendleton	Gv	P limited	92101	83136	75940	72660	72324	70252
159_GVCLHN3-RS	Exp2	Sand slurry	Pendleton	Gv	P limited	51135	46185	44692	44589	43196	42908
16_GVN7HN2-BS	Exp2	Bulk soil	Dryden	Gv	P limited	109140	99648	62477	59729	58581	58526
160_GVCLHN4-CH	Exp2	Core ERH	Pendleton	Gv	P limited	93480	84845	72497	69027	63330	63275
161_GVCLHN4-RH	Exp2	Root ERH	Pendleton	Gv	P limited	76907	71143	66582	65022	64237	57314
162_GVCLHN4-RS	Exp2	Sand slurry	Pendleton	Gv	P limited	51129	47031	45559	45319	43942	42702
163_GVFLHN3-CH	Exp2	Core ERH	Florence	Gv	P limited	68382	62202	49777	49148	46431	46237
164_GVFLHN3-RH	Exp2	Root ERH	Florence	Gv	P limited	61328	56024	53782	53717	53146	52129
165_GVFLHN3-RS	Exp2	Sand slurry	Florence	Gv	P limited	61341	56026	52235	51995	50351	50128
166_GVFLHN4-CH	Exp2	Core ERH	Florence	Gv	P limited	101520	93200	82070	80535	73334	73186
167_GVFLHN4-RH	Exp2	Root ERH	Florence	Gv	P limited	65389	60521	55804	55435	53745	53572
168_GVFLHN4-RS	Exp2	Sand slurry	Florence	Gv	P limited	70774	65503	63741	63622	61594	60758
169_GVFLHP3-CH	Exp2	Core ERH	Florence	Gv	N limited	88661	81362	64895	60994	57273	57133
17_GVN7HP1-BH	Exp2	Bulk hyphosphere	Dryden	Gv	N limited	129756	116519	67769	63536	62309	62236
170_GVFLHP4-CH	Exp2	Core ERH	Florence	Gv	N limited	72928	66495	53242	52140	48561	48483
171_GVN7HN3-CH	Exp2	Core ERH	Dryden	Gv	P limited	71407	64790	53622	51671	50552	50466
172_GVN7HN3-RH	Exp2	Root ERH	Dryden	Gv	P limited	82208	75421	70719	69545	69335	64862
173_GVN7HN4-CH	Exp2	Core ERH	Dryden	Gv	P limited	66899	60909	51006	50290	49001	48902
174_GVN7HN4-RH	Exp2	Root ERH	Dryden	Gv	P limited	116681	107667	100470	96580	94745	83075
175_GVN7HN4-RS	Exp2	Sand slurry	Dryden	Gv	P limited	77064	71339	69364	69182	67482	65433
176_GVN7HP3-CH	Exp2	Core ERH	Dryden	Gv	N limited	102980	94390	83696	81504	79373	72220
177_GVN7HP4-CH	Exp2	Core ERH	Dryden	Gv	N limited	87435	79478	63281	61550	59180	59070
178_RIN7HN3-CH	Exp2	Core ERH	Dryden	RI	P limited	63091	57458	46536	44371	43265	43258
179_RIN7HN3-RH	Exp2	Root ERH	Dryden	RI	P limited	79705	71961	66064	62578	60326	60055
18_GVN7HP1-BS	Exp2	Bulk soil	Dryden	Gv	N limited	103097	92773	54548	52305	51398	51333
180_RIN7HN3-RS	Exp2	Sand slurry	Dryden	RI	P limited	62759	55678	53026	52853	51246	50832
181_RIN7HN4-CH	Exp2	Core ERH	Dryden	RI	P limited	106053	94949	76954	73439	70655	70597
182_RIN7HN4-RH	Exp2	Root ERH	Dryden	RI	P limited	76926	70065	66425	64220	63636	63162
183_RIN7HN4-RS	Exp2	Sand slurry	Dryden	RI	P limited	66028	60573	57992	57917	56763	56335
184_RIN7HP3-CH	Exp2	Core ERH	Dryden	RI	N limited	112467	102194	86488	82219	79572	79486
185_RIN7HP4-CH	Exp2	Core ERH	Dryden	RI	N limited	91811	84142	66300	61070	58782	58659
19_GVN7HP2-BH	Exp2	Bulk hyphosphere	Dryden	Gv	N limited	97969	88878	50193	47425	46188	46181
190_GVN7HP2-BH	Exp2	Bulk hyphosphere	Dryden	Gv	N limited	11272	10231	5186	4967	4864	4864
191_GVCLHN2-BS	Exp2	Bulk soil	Pendleton	Gv	P limited	20846	18977	11295	10754	10371	10321
2_GVCLHN1-BS	Exp2	Bulk soil	Pendleton	Gv	P limited	124974	111744	71508	66739	63783	63714
20_GVN7HP2-BS	Exp2	Bulk soil	Dryden	Gv	N limited	64535	58282	29881	28523	28120	28040
21_RIFLHN1-BH	Exp2	Bulk hyphosphere	Florence	RI	P limited	123919	112075	67453	64706	61690	61418
22_RIFLHN1-BS	Exp2	Bulk soil	Florence	RI	P limited	131250	119421	72153	67854	64246	63937
23_RIFLHN2-BH	Exp2	Bulk hyphosphere	Florence	RI	P limited	120937	108445	62403	60007	57657	57338
24_RIFLHN2-BS	Exp2	Bulk soil	Florence	RI	P limited	138863	125133	73691	70185	67219	66837
25_RIFLHP1-BH	Exp2	Bulk hyphosphere	Florence	RI	N limited	101382	90323	48894	46610	44936	44751
26_RIFLHP1-BS	Exp2	Bulk soil	Florence	RI	N limited	90679	81501	46307	44694	43006	42784
27_RIFLHP2-BH	Exp2	Bulk hyphosphere	Florence	RI	N limited	97084	87188	50533	48482	46611	46370
28_RIFLHP2-BS	Exp2	Bulk soil	Florence	RI	N limited	86197	77096	42645	40753	39420	39195
29_RIN7HN1-BH	Exp2	Bulk hyphosphere	Dryden	RI	P limited	108178	97699	61517	58712	57728	57726
3_GVCLHN2-BH	Exp2	Bulk hyphosphere	Pendleton	Gv	P limited	150227	135075	89118	82429	77603	77332
30_RIN7HN1-BS	Exp2	Bulk soil	Dryden	RI	P limited	113032	102422	62771	59484	58512	58503
31_RIN7HN2-BH	Exp2	Bulk hyphosphere	Dryden	RI	P limited	86730	77269	42794	40851	40279	40242
32_RIN7HN2-BS	Exp2	Bulk soil	Dryden	RI	P limited	105945	95278	53975	51121	50281	50234
33_RIN7HP1-BH	Exp2	Bulk hyphosphere	Dryden	RI	N limited	83262	75355	39999	37790	37161	37151
34_RIN7HP1-BS	Exp2	Bulk soil	Dryden	RI	N limited	90300	82433	47001	44846	44337	44324
35_RIN7HP2-BH	Exp2	Bulk hyphosphere	Dryden	RI	N limited	77423	70509	35002	33232	32684	32652
36_RIN7HP2-BS	Exp2	Bulk soil	Dryden	RI	N limited	68242	62108	33018	31655	31102	31059
37_GVCLHN1-BP	Exp2	POM	Pendleton	Gv	P limited	90150	81875	54191	51593	46921	46698
38_GVCLHN1-CS	Exp2	Soil slurry	Pendleton	Gv	P limited	90804	82665	58544	56169	53413	53329
39_GVCLHN2-BP	Exp2	POM	Pendleton	Gv	P limited	89313	79960	59023	57366	52616	52432
4_GVCLHN2-BS	Exp2	Bulk soil	Pendleton	Gv	P limited	135859	121989	78077	72133	68642	68529
40_GVCLHN2-CS	Exp2	Soil slurry	Pendleton	Gv	P limited	99990	91247	74205	72856	67186	66835
41_GVFLHN1-BP	Exp2	POM	Florence	Gv	P limited	93725	82251	44969	43252	41302	40627
42_GVFLHN1-CS	Exp2	Soil slurry	Florence	Gv	P limited	97182	85781	46502	44722	43581	43414
43_GVFLHN2-BP	Exp2	POM	Florence	Gv	P limited	87456	77259	39244	37643	36889	36647
44_GVFLHN2-CS	Exp2	Soil slurry	Florence	Gv	P limited	109754	96933	52414	50772	48954	48810
45_GVFLHP1-BP	Exp2	POM	Florence	Gv	N limited	86757	77258	43617	42494	40330	39839
46_GVFLHP1-CS	Exp2	Soil slurry	Florence	Gv	N limited	79300	70655	39703	38489	36689	36535
47_GVFLHP2-BP	Exp2	POM	Florence	Gv	N limited	91775	79729	40793	39458	37052	36919
48_GVFLHP2-CS	Exp2	Soil slurry	Florence	Gv	N limited	122715	108707	64722	62271	59753	59452
49_GVN7HN1-BP	Exp2	POM	Dryden	Gv	P limited	77080	70846	40597	38410	37445	37445
5_GVFLHN1-BH	Exp2	Bulk hyphosphere	Florence	Gv	P limited	124372	111952	66858	64056	60907	60543
50_GVN7HN1-CS	Exp2	Soil slurry	Dryden	Gv	P limited	57760	53133	28656	27531	27171	27171
51_GVN7HN2-BP	Exp2	POM	Dryden	Gv	P limited	98953	91386	55055	52673	51443	51361
52_GVN7HN2-CS	Exp2	Soil slurry	Dryden	Gv	P limited	55067	50731	27125	25399	25033	25033
53_GVN7HP1-BP	Exp2	POM	Dryden	Gv	N limited	72267	66683	41608	40271	39256	39207
54_GVN7HP1-CS	Exp2	Soil slurry	Dryden	Gv	N limited	63195	58271	32632	31105	30581	30441
55_GVN7HP2-BP	Exp2	POM	Dryden	Gv	N limited	69966	64533	40138	38769	37646	37604
56_GVN7HP2-CS	Exp2	Soil slurry	Dryden	Gv	N limited	81147	74547	49262	47564	46570	46463
57_RIN7HN1-CS	Exp2	Soil slurry	Dryden	RI	P limited	82642	72691	43768	41015	40337	40309
58_RIN7HN2-CS	Exp2	Soil slurry	Dryden	RI	P limited	64328	57832	30864	29705	28782	28746
59_RIN7HP1-CS	Exp2	Soil slurry	Dryden	RI	N limited	75451	67661	36889	35162	34311	34311
6_GVFLHN1-BS	Exp2	Bulk soil	Florence	Gv	P limited	125722	113984	67835	64700	62428	62041
60_RIN7HP2-CS	Exp2	Soil slurry	Dryden	RI	N limited	62111	55547	29768	28384	27849	27719
61_GVCLHN1-CH	Exp2	Core ERH	Pendleton	Gv	P limited	50707	44364	39408	38834	35374	33900
62_GVCLHN1-RH	Exp2	Root ERH	Pendleton	Gv	P limited	71079	65031	59247	56695	56268	51229
63_GVCLHN1-RS	Exp2	Sand slurry	Pendleton	Gv	P limited	85047	76458	70600	69797	69165	66879
64_GVCLHN2-CH	Exp2	Core ERH	Pendleton	Gv	P limited	41224	36835	29917	29625	26988	26322
65_GVCLHN2-RH	Exp2	Root ERH	Pendleton	Gv	P limited	84477	77881	71648	66437	65984	60758
66_GVCLHN2-RS	Exp2	Sand slurry	Pendleton	Gv	P limited	49618	45605	44163	44077	43122	41587
67_GVFLHN1-CH	Exp2	Core ERH	Florence	Gv	P limited	91067	83352	69711	67601	60821	60488
68_GVFLHN1-RH	Exp2	Root ERH	Florence	Gv	P limited	87435	80848	73281	68526	67854	65960
69_GVFLHN1-RS	Exp2	Sand slurry	Florence	Gv	P limited	56343	51904	49642	49367	47923	46868
7_GVFLHN2-BH	Exp2	Bulk hyphosphere	Florence	Gv	P limited	138879	124217	74226	71667	68493	68193
70_GVFLHN2-CH	Exp2	Core ERH	Florence	Gv	P limited	85933	78968	63181	62412	56684	56506
71_GVFLHN2-RH	Exp2	Root ERH	Florence	Gv	P limited	79279	72470	64658	58688	57663	56883
72_GVFLHN2-RS	Exp2	Sand slurry	Florence	Gv	P limited	21282	19475	18178	18101	17604	17418
73_GVFLHP1-CH	Exp2	Core ERH	Florence	Gv	N limited	84041	76465	52546	49127	46939	45105
74_GVFLHP2-CH	Exp2	Core ERH	Florence	Gv	N limited	70590	64427	52525	52029	46142	45470
75_GVN7HN1-CH	Exp2	Core ERH	Dryden	Gv	P limited	94292	86039	66209	64605	62259	61356
76_GVN7HN1-RS	Exp2	Sand slurry	Dryden	Gv	P limited	31154	28125	27259	27204	23350	19448
77_GVN7HN1-RH	Exp2	Root ERH	Dryden	Gv	P limited	107558	99426	90432	84864	84506	80167
78_GVN7HN2-CH	Exp2	Core ERH	Dryden	Gv	P limited	61500	56569	48171	47721	45309	45256
79_GVN7HN2-RH	Exp2	Root ERH	Dryden	Gv	P limited	118987	108540	98768	96350	92944	88900
8_GVFLHN2-BS	Exp2	Bulk soil	Florence	Gv	P limited	129009	116255	72049	68940	65567	65276
80_GVN7HN2-RS	Exp2	Sand slurry	Dryden	Gv	P limited	108291	99817	87153	80688	77414	75248
81_GVN7HP1-CH	Exp2	Core ERH	Dryden	Gv	N limited	78722	70783	53907	52344	50656	50083
82_GVN7HP2-CH	Exp2	Core ERH	Dryden	Gv	N limited	69416	62880	53482	52398	49346	49165
83_RIN7HN1-CH	Exp2	Core ERH	Dryden	RI	P limited	91924	83389	66665	64627	60941	60894
84_RIN7HN1-RH	Exp2	Root ERH	Dryden	RI	P limited	95574	86625	77078	69816	68673	67690
85_RIN7HN2-CH	Exp2	Core ERH	Dryden	RI	P limited	71718	65435	52169	50056	48416	48295
86_RIN7HN2-RH	Exp2	Root ERH	Dryden	RI	P limited	84068	76445	68301	60287	59380	57295
87_RIN7HP1-CH	Exp2	Core ERH	Dryden	RI	N limited	87294	77532	62827	60431	58228	56759
88_RIN7HP2-CH	Exp2	Core ERH	Dryden	RI	N limited	118823	107768	88924	83934	80658	80121
9_GVFLHP1-BH	Exp2	Bulk hyphosphere	Florence	Gv	N limited	118692	107252	61396	58100	55840	55445
94_GVN7HP2-BS	Exp2	Bulk soil	Dryden	Gv	N limited	8214	7482	3072	2842	2686	2686
95_GVCLHN2-CH	Exp2	Core ERH	Pendleton	Gv	P limited	43217	38771	30515	29882	27130	26599
96_GVFLHN2-RS	Exp2	Sand slurry	Florence	Gv	P limited	34346	31639	30639	30553	29304	29099
97_GVCLHN3-BH	Exp2	Bulk hyphosphere	Pendleton	Gv	P limited	76827	68861	50056	48727	45931	45827
98_GVCLHN3-BS	Exp2	Bulk soil	Pendleton	Gv	P limited	77264	69070	48922	47473	45348	45329
99_GVCLHN4-BH	Exp2	Bulk hyphosphere	Pendleton	Gv	P limited	85363	76248	47240	44646	42581	42540
186_Unknown-RS	Exp2	Sand slurry				64297	59335	57152	56974	56044	55391
Sum						15115109	13675786	9297594	8923481	8593336	8493936
Mean						82596.2	74731.1	50806.5	48762.2	46958.1	46415
SD						24416.1	22024.1	17268.9	16386.9	15810	15235.6
Control Sample	Experiment					Raw Reads	Filtered Reads	Merged Sequences	No Chimeras	Sparsity Threshold	Without Contaminants
90_29-BK	Exp2					7914	6971	6719	6642	3448	2786
91_77-BK	Exp2					8151	7044	6870	6707	3184	2758
92_PCRblank	Exp2					4068	3580	3467	3344	1859	1605
93_PCRblank	Exp2					4537	3928	3817	3689	2264	2182
89_125-BK	Exp2					10631	8772	8558	8267	4163	3315
192_MockComm	Exp2					79850	73868	71080	69042	59954	59950
187_139-BK	Exp2					5731	4629	4407	4242	2388	1544
188_155-BK	Exp2					5986	4917	4344	4204	2387	1379
189_187-BK	Exp2					6289	4797	4614	4489	3128	2378
Total Sum						15248266	13794292	9411470	9034107	8676111	8571833

## Sheet: Exp 3 read tracking
Experimental Sample	Experiment	Sample Type	Days after insert	Raw Reads	Filtered Reads	Merged Sequences	No Chimeras	Sparsity Threshold	Without Contaminants
1_3.1RH	Exp3	Root ERH	14	108818	103426	100582	97872	95564	85496
10_2.1RH	Exp3	Root ERH	14	89188	85913	81276	79861	74972	74491
100_5.5BP	Exp3	POM	65	82663	78206	49083	47567	46339	45718
101_5.5CS	Exp3	Soil slurry	65	90291	84808	66300	64980	61236	53734
102_5.5BS	Exp3	Bulk soil	65	104470	98937	62751	60648	58089	57610
103_6.5BP	Exp3	POM	65	130629	125529	89890	87042	83373	81102
104_6.5CS	Exp3	Soil slurry	65	110489	105288	81059	79062	74177	66576
105_6.5BS	Exp3	Bulk soil	65	118082	112631	74206	71497	67968	67317
106_6.1BP	Exp3	POM	14	92620	88856	69453	67914	64401	57227
107_5.1BP	Exp3	POM	14	72825	69323	49436	48236	46761	44400
108_6.1RT	Exp3	Root	14	80877	77123	68511	59787	59626	48151
109_5.1RT	Exp3	Root	14	95005	88578	81467	73045	72911	42360
11_1.1CS	Exp3	Soil slurry	14	80772	77126	46995	45357	43943	43818
110_4.1RT	Exp3	Root	14	98408	93236	85607	75364	75242	49104
111_4.2BP	Exp3	POM	24	91875	88516	68030	66414	64021	58188
112_4.2BS	Exp3	Bulk soil	24	116169	110982	72913	70069	67945	67025
113_4.2CS	Exp3	Soil slurry	24	55657	52395	35885	34963	34049	31839
114_3.2CS	Exp3	Soil slurry	24	92776	87584	60262	58103	55964	54450
115_5.2BS	Exp3	Bulk soil	24	59892	56584	34592	33420	32105	31088
116_5.2BP	Exp3	POM	24	51719	48805	34429	33580	32751	30971
117_6.2BP	Exp3	POM	24	52435	49101	32672	31774	31119	29955
118_6.2BS	Exp3	Bulk soil	24	63183	59858	36522	35305	34254	33806
119_4.3BP	Exp3	POM	35	88772	85112	59143	57479	56063	53607
12_3.1CS	Exp3	Soil slurry	14	77353	73691	45385	43672	42478	42464
120_6.2CS	Exp3	Soil slurry	24	88366	84130	55314	53542	51983	51010
121_4.3BS	Exp3	Bulk soil	35	30183	28393	15569	15145	14325	13952
122_4.3CS	Exp3	Soil slurry	35	72769	68779	42807	41456	40234	39623
123_5.3BP	Exp3	POM	35	68832	65180	41259	39942	38721	38035
124_5.3BS	Exp3	Bulk soil	35	66191	62441	38022	36759	35771	35377
125_5.3CS	Exp3	Soil slurry	35	41248	37981	25488	24743	24111	22892
126_6.3BP	Exp3	POM	35	44585	42029	26499	25779	25191	24671
127_6.3BS	Exp3	Bulk soil	35	77527	73955	46159	44586	43358	42742
128_6.3CS	Exp3	Soil slurry	35	69173	65838	43496	42062	41050	39344
129_5.2RT	Exp3	Root	24	60125	56951	52132	44475	44335	28487
13_1.2RH	Exp3	Root ERH	24	78502	75801	73787	72932	69383	68993
130_4.3RT	Exp3	Root	35	96462	91013	81655	74009	73410	49983
131_5.3RT	Exp3	Root	35	81796	78377	69363	57537	57260	44495
132_6.3RT	Exp3	Root	35	74675	70409	62299	54563	54211	36616
133_4.2RT	Exp3	Root	24	73801	70405	62112	51511	51294	41272
134_6.2RT	Exp3	Root	24	69418	65985	59945	53440	53166	37309
135_4.4RT	Exp3	Root	45	63405	60650	53322	49564	48981	34921
136_5.4RT	Exp3	Root	45	100558	94421	87225	76876	76244	39883
137_6.4RT	Exp3	Root	45	79461	74708	64558	56201	55720	41506
138_4.4BP	Exp3	POM	45	77555	73368	47893	46586	45315	43892
139_4.4CS	Exp3	Soil slurry	45	47475	44832	26059	25248	24314	23698
14_1.2CH	Exp3	Core ERH	24	92866	89975	83143	81080	75160	74912
140_4.4BS	Exp3	Bulk soil	45	50160	47029	27294	26357	24857	24300
141_5.4BS	Exp3	Bulk soil	45	61001	57265	35360	34271	33195	32321
142_5.4BP	Exp3	POM	45	69536	66212	40358	38991	38213	37519
143_5.4CS	Exp3	Soil slurry	45	58866	56250	36155	35056	33900	31277
144_6.4BP	Exp3	POM	45	64345	61195	40801	39580	38797	36839
145_6.4CS	Exp3	Soil slurry	45	47156	45240	31073	30133	29156	25560
146_6.4BS	Exp3	Bulk soil	45	70125	66951	43076	41885	40439	38981
147_T0R1	Exp3	T0	0	540	415	122	122	122	0
148_T0R2	Exp3	T0	0	57965	55294	32017	30822	29561	29184
149_T0R3	Exp3	T0	0	48991	46716	28813	27521	25821	25149
15_1.2BP	Exp3	POM	24	107388	103032	79782	77898	73188	73080
150_T0R4	Exp3	T0	0	67731	64647	39470	38149	36771	36337
153_T0R5	Exp3	T0	0	59309	55896	31313	30251	29235	28817
154_T0R6	Exp3	T0	0	52640	49508	27424	26532	25770	25428
16_2.2RH	Exp3	Root ERH	24	92613	89059	83533	81425	75120	74515
161_4.1CH	Exp3	Core ERH	14	70392	67540	58939	57838	56483	31826
162_4.1RH	Exp3	Root ERH	14	75309	72610	66379	64793	63613	32970
163_4.4CH	Exp3	Core ERH	45	88551	85161	78745	75799	73016	30862
164_4.4RH	Exp3	Root ERH	45	56562	54256	52761	51530	51357	25837
165_5.1CH	Exp3	Core ERH	14	31452	27683	24301	23641	23326	5742
166_5.1RH	Exp3	Root ERH	14	62083	59856	57926	56887	56749	27807
167_5.4CH	Exp3	Core ERH	45	68986	66978	61245	58929	57531	29041
168_5.4RH	Exp3	Root ERH	45	66451	64253	62435	61009	60779	22246
169_6.1CH	Exp3	Core ERH	14	67427	64992	56341	54979	52567	33478
17_2.2CH	Exp3	Core ERH	24	78568	74532	67984	66261	60691	59421
170_6.1RH	Exp3	Root ERH	14	78619	75820	66037	63577	62711	36334
171_6.4CH	Exp3	Core ERH	45	60524	58380	52895	50925	49712	26065
172_6.4RH	Exp3	Root ERH	45	61938	59890	58366	56319	56245	23398
173_4.2CH	Exp3	Core ERH	24	65222	62480	58380	56138	55318	10949
174_4.2RH	Exp3	Root ERH	24	83150	80467	78404	76193	76053	33462
175_4.5CH	Exp3	Core ERH	65	72122	69835	66056	64120	62038	17485
176_4.5RH	Exp3	Root ERH	65	83701	81332	78664	76199	75283	36789
177_5.2CH	Exp3	Core ERH	24	61900	59506	51435	50239	48885	32269
178_5.2RH	Exp3	Root ERH	24	81626	78546	71707	69423	68440	38070
179_5.5CH	Exp3	Core ERH	65	59086	56947	54112	52910	51605	16785
18_2.2BP	Exp3	POM	24	64138	60601	37339	36222	34902	34882
180_5.5RH	Exp3	Root ERH	65	59882	57915	56311	54626	54337	16206
181_6.2CH	Exp3	Core ERH	24	77036	74083	70042	68056	67034	16449
182_6.2RH	Exp3	Root ERH	24	81635	79163	77363	74985	74900	31940
183_6.5CH	Exp3	Core ERH	65	90415	87704	82009	80142	77324	37440
184_6.5RH	Exp3	Root ERH	65	106264	103203	99502	97782	96276	32225
185_4.3CH	Exp3	Core ERH	35	86780	83934	77015	75361	73085	40945
186_4.3RH	Exp3	Root ERH	35	77948	75924	74538	72448	71967	19800
187_5.3CH	Exp3	Core ERH	35	72097	69698	65922	64344	62331	17929
188_5.3RH	Exp3	Root ERH	35	82841	80275	78251	76729	76534	32829
189_6.3CH	Exp3	Core ERH	35	141070	135601	130605	127276	125003	32174
19_3.2RH	Exp3	Root ERH	24	77403	74077	71445	69837	69004	50184
190_6.3RH	Exp3	Root ERH	35	85302	82940	81278	79358	79063	32493
2_3.1BP	Exp3	POM	14	90957	86205	58847	56969	54748	54717
20_3.2CH	Exp3	Core ERH	24	67785	64774	58400	57166	51525	44625
21_3.2BP	Exp3	POM	24	67581	64234	39733	38218	37165	37109
22_1.3RH	Exp3	Root ERH	35	86783	84355	82187	77712	74407	74063
23_1.3CH	Exp3	Core ERH	35	70630	67571	63690	62015	57434	54726
24_1.3BP	Exp3	POM	35	98965	94225	65158	63208	61668	61569
25_2.3CH	Exp3	Core ERH	35	108505	103155	99253	96823	82351	80618
26_2.3CH	Exp3	Core ERH	35	63198	60823	56515	55292	51402	51261
27_2.3RH	Exp3	Root ERH	35	99073	95510	92911	90023	83739	81960
28_2.3BP	Exp3	POM	35	88821	84555	54037	52343	50906	50887
29_3.3CH	Exp3	Core ERH	35	46345	44166	38787	37995	31593	28378
3_2.1CH	Exp3	Core ERH	14	124941	119659	105955	104017	95895	95486
30_3.3RH	Exp3	Root ERH	35	64656	62266	60933	59782	57968	38972
31_3.3BP	Exp3	POM	35	74525	70562	43697	42190	41155	41147
32_1.4CH	Exp3	Core ERH	45	72084	69733	65625	63880	60348	60186
33_1.4RH	Exp3	Root ERH	45	74171	72341	71550	68762	68189	67987
34_1.4BP	Exp3	POM	45	70337	67296	37472	35842	34860	34823
35_2.4CH	Exp3	Core ERH	45	73857	72014	68724	66874	59825	59251
36_2.4RH	Exp3	Root ERH	45	89590	86809	83981	82511	79609	78213
37_2.4BP	Exp3	POM	45	60004	57546	32365	31405	30559	30526
38_3.4CH	Exp3	Core ERH	45	83797	81710	78173	76182	72486	49309
39_3.4RH	Exp3	Root ERH	45	54839	53133	51785	50508	49826	49093
4_2.1BP	Exp3	POM	14	87354	83285	49496	47524	45381	45350
40_3.4BP	Exp3	POM	45	61929	59233	37163	36009	35228	35214
41_1.5CH	Exp3	Core ERH	65	80896	77901	71917	70210	66674	65041
42_1.5BP	Exp3	POM	65	60558	57477	33638	32601	31512	31407
43_2.5CH	Exp3	Core ERH	65	46730	44924	41151	40222	38375	37502
44_2.5RH	Exp3	Root ERH	65	70395	67085	65424	63775	60984	53985
45_2.5BP	Exp3	POM	65	43211	41093	23701	22982	22489	22475
46_3.5CH	Exp3	Core ERH	65	67886	64916	61018	60163	55845	55496
47_3.5RH	Exp3	Root ERH	65	70112	67308	64883	62519	61343	58717
48_3.5BP	Exp3	POM	65	76431	72182	46180	44571	43497	43435
49_3.5BS	Exp3	Bulk soil	65	59050	56286	32627	31511	30155	30120
5_1.1RH	Exp3	Root ERH	14	58297	55765	52383	51051	48861	48347
50_2.5BS	Exp3	Bulk soil	65	45497	43647	24281	23479	22302	22291
51_1.5BS	Exp3	Bulk soil	65	63986	61535	35627	34523	32749	32717
52_2.5CS	Exp3	Soil slurry	65	53171	51028	28783	27726	26687	26663
53_1.3BS	Exp3	Bulk soil	35	50907	48787	28629	27770	26941	26905
54_1.3BS	Exp3	Bulk soil	35	62640	60137	34035	32841	31564	31551
55_2.3BS	Exp3	Bulk soil	35	49028	47001	24526	23485	22545	22522
56_3.3BS	Exp3	Bulk soil	35	71860	68741	40432	38584	37574	37523
57_1.3CS	Exp3	Soil slurry	35	49190	46071	26543	25667	24835	24731
58_2.3CS	Exp3	Soil slurry	35	51374	48757	27156	26289	25372	25327
59_3.3CS	Exp3	Soil slurry	35	42965	40692	23064	22293	21445	21312
6_3.1CH	Exp3	Core ERH	14	117577	112656	103962	101883	89879	89570
60_2.4BS	Exp3	Bulk soil	45	41346	39133	19882	19210	18471	18461
61_2.4CS	Exp3	Soil slurry	45	38703	36629	19824	19144	18638	18502
62_1.5CS	Exp3	Soil slurry	65	49287	47154	26879	26151	25116	25058
63_1.4BS	Exp3	Bulk soil	45	86875	82072	50022	48407	46899	46869
64_1.4CS	Exp3	Soil slurry	45	75990	71893	41040	39787	38695	38655
65_3.4CS	Exp3	Soil slurry	45	47838	45313	27711	26814	25776	25739
66_4.1BP	Exp3	POM	14	57803	55179	36634	35792	34101	34093
67_4.1BS	Exp3	Bulk soil	14	42577	40483	22880	22163	21471	21452
68_5.1BS	Exp3	Bulk soil	14	51348	48876	30233	29266	28645	28607
69_6.1BS	Exp3	Bulk soil	14	58916	55999	34479	33523	32714	32581
7_2.1CS	Exp3	Soil slurry	14	124130	117927	79338	76711	74371	74294
70_4.1CS	Exp3	Soil slurry	14	57153	54679	32310	31313	30499	30474
71_6.1CS	Exp3	Soil slurry	14	70552	67154	38802	37477	36177	36165
72_5.1CS	Exp3	Soil slurry	14	78308	74551	46481	45032	43541	43417
73_1.3RT	Exp3	Root	35	91869	86221	78460	69925	69688	51298
74_2.3RT	Exp3	Root	35	60328	56789	49284	45310	44966	33008
75_3.3RT	Exp3	Root	35	71486	68532	59336	51592	51079	42499
76_1.4RT	Exp3	Root	45	53962	50537	44486	39638	39027	27508
77_2.4RT	Exp3	Root	45	51072	48494	40969	34813	34425	28155
78_3.4RT	Exp3	Root	45	53089	50665	44294	39871	39457	31257
79_1.2RT	Exp3	Root	24	84816	80707	72040	62422	62190	52574
8_1.1BP	Exp3	POM	14	107665	102595	71173	69361	65075	64910
80_2.2RT	Exp3	Root	24	104603	99532	89722	75609	75107	59996
81_3.2RT	Exp3	Root	24	100561	95446	83551	70707	69868	52876
82_1.1RT	Exp3	Root	14	59262	55948	48800	44647	44383	35025
83_2.1RT	Exp3	Root	14	90957	86491	77605	66452	65463	49652
84_3.1RT	Exp3	Root	14	74677	70878	63093	52331	52106	42604
85_1.2CS	Exp3	Soil slurry	24	76700	73060	48812	47354	46199	45935
86_2.2CS	Exp3	Soil slurry	24	73287	70169	38770	37308	35982	35972
87_5.2CS	Exp3	Soil slurry	24	101432	96422	54528	52334	50621	50518
88_1.1BS	Exp3	Bulk soil	14	82698	78383	47296	45617	44637	44471
89_2.2BS	Exp3	Bulk soil	24	92869	88789	55971	53844	51640	51562
9_1.1CH	Exp3	Core ERH	14	77135	73899	62666	61277	58697	58492
90_2.1BS	Exp3	Bulk soil	14	56353	54065	29618	28493	27693	27636
91_1.2BS	Exp3	Bulk soil	24	62482	59862	33138	31887	30654	30626
92_3.2BS	Exp3	Bulk soil	24	70013	66669	36554	34916	33740	33706
93_3.1BS	Exp3	Bulk soil	14	70800	67553	37305	35831	34729	34600
97_4.5BP	Exp3	POM	65	88702	84096	57659	55980	53221	51758
98_4.5CS	Exp3	Soil slurry	65	88292	83513	60477	58762	56354	52633
99_4.5BS	Exp3	Bulk soil	65	70334	66273	39909	38520	36465	36154
Sum				13113545	12519899	9764306	9327901	9015670	7322648
Mean				73260	69943.6	54549.2	52111.2	50366.9	40908.6
SD				20517.5	19713.7	21301.1	20327.3	19454.7	16881.5
Control Sample	Experiment			Raw Reads	Filtered Reads	Merged Sequences	No Chimeras	Sparsity Threshold	Without Contaminants
151_ExtractionBlank	Exp3			75618	74037	69634	67023	65875	9071
152_GvSpores	Exp3			71407	69944	67758	65340	64636	4094
94_ExtractionBlank	Exp3			5302	4617	4354	2792	2423	1388
95_Mock	Exp3			65317	63106	58994	48069	43467	43467
96_ExtractionBlank	Exp3			16154	15037	14533	13103	12072	9334
191_Mock-2	Exp3			87935	85420	74665	59654	20542	16753
192_ExtractionBlank	Exp3			67240	65550	64785	63083	62896	809
Total Sum				13502518	12897610	10119029	9646965	9287581	7407564

## Sheet: Exp 1 core ERH_soil slurry_l2fc
Base Mean	log2FoldChange	lfcSE	stat	pvalue	padj	OTU	Subset	Term	Contrast	Days after insert	Kingdom	Phylum	Class	Order	Family	Genus
331.72	-2.71657	0.521739	-5.20675	1.92173e-07	1.88568e-05	ASV5	Dryden-Gv	SampleType	Core ERH - Soil Slurry	81	Bacteria	Actinobacteria	Actinobacteria	Micrococcales	Micrococcaceae	Pseudarthrobacter
136.953	4.97761	1.1906	4.18077	2.90527e-05	0.00119243	ASV6	Dryden-Gv	SampleType	Core ERH - Soil Slurry	81	Bacteria	Proteobacteria	Gammaproteobacteria	Cellvibrionales	Cellvibrionaceae	Cellvibrio
0	NA	NA	NA	NA	NA	ASV8	Dryden-Gv	SampleType	Core ERH - Soil Slurry	81	Bacteria	Proteobacteria	Alphaproteobacteria	Caulobacterales	Caulobacteraceae	Asticcacaulis
0	NA	NA	NA	NA	NA	ASV13	Dryden-Gv	SampleType	Core ERH - Soil Slurry	81	Bacteria	Proteobacteria	Gammaproteobacteria	Xanthomonadales	Xanthomonadaceae	Luteimonas
26.7039	8.43	1.78573	4.72077	2.34957e-06	0.000147866	ASV14	Dryden-Gv	SampleType	Core ERH - Soil Slurry	81	Bacteria	Proteobacteria	Deltaproteobacteria	Myxococcales	Sandaracinaceae	NA
0	NA	NA	NA	NA	NA	ASV15	Dryden-Gv	SampleType	Core ERH - Soil Slurry	81	Bacteria	Proteobacteria	Gammaproteobacteria	Betaproteobacteriales	Burkholderiaceae	NA
83.9555	-0.664058	0.869888	-0.763384	0.445235	0.661892	ASV16	Dryden-Gv	SampleType	Core ERH - Soil Slurry	81	Bacteria	Proteobacteria	Alphaproteobacteria	Rhizobiales	Xanthobacteraceae	Bradyrhizobium
0	NA	NA	NA	NA	NA	ASV17	Dryden-Gv	SampleType	Core ERH - Soil Slurry	81	Bacteria	Proteobacteria	Gammaproteobacteria	Betaproteobacteriales	Burkholderiaceae	Paucibacter
159.581	11.0824	1.36292	8.13133	4.24611e-16	2.00417e-13	ASV18	Dryden-Gv	SampleType	Core ERH - Soil Slurry	81	Bacteria	Proteobacteria	Deltaproteobacteria	Myxococcales	Sandaracinaceae	NA
0	NA	NA	NA	NA	NA	ASV19	Dryden-Gv	SampleType	Core ERH - Soil Slurry	81	Bacteria	Planctomycetes	Planctomycetacia	Pirellulales	Pirellulaceae	Pirellula
0	NA	NA	NA	NA	NA	ASV20	Dryden-Gv	SampleType	Core ERH - Soil Slurry	81	Bacteria	Bacteroidetes	Bacteroidia	Sphingobacteriales	env.OPS_17	NA
71.9742	0.0326024	0.841718	0.0387332	0.969103	0.975302	ASV21	Dryden-Gv	SampleType	Core ERH - Soil Slurry	81	Bacteria	Proteobacteria	Alphaproteobacteria	Rhizobiales	Devosiaceae	Devosia
0	NA	NA	NA	NA	NA	ASV22	Dryden-Gv	SampleType	Core ERH - Soil Slurry	81	Bacteria	Proteobacteria	Gammaproteobacteria	Betaproteobacteriales	Burkholderiaceae	Mitsuaria
70.8045	8.22357	2.36052	3.4838	0.000494356	0.00848494	ASV23	Dryden-Gv	SampleType	Core ERH - Soil Slurry	81	Bacteria	Fibrobacteres	Fibrobacteria	Fibrobacterales	Fibrobacteraceae	possible_genus_04
52.6728	-0.804562	0.94029	-0.855653	0.39219	0.596435	ASV24	Dryden-Gv	SampleType	Core ERH - Soil Slurry	81	Bacteria	Nitrospirae	Nitrospira	Nitrospirales	Nitrospiraceae	Nitrospira
121.475	-0.623673	0.712544	-0.875276	0.381423	0.582627	ASV25	Dryden-Gv	SampleType	Core ERH - Soil Slurry	81	Bacteria	Chloroflexi	KD4-96	NA	NA	NA
76.9483	4.50914	1.76188	2.55928	0.0104891	0.0651426	ASV27	Dryden-Gv	SampleType	Core ERH - Soil Slurry	81	Bacteria	Proteobacteria	Gammaproteobacteria	Betaproteobacteriales	Burkholderiaceae	Rhizobacter
171.913	-2.08292	0.617433	-3.37351	0.000742162	0.010303	ASV28	Dryden-Gv	SampleType	Core ERH - Soil Slurry	81	Archaea	Thaumarchaeota	Nitrososphaeria	Nitrososphaerales	Nitrososphaeraceae	NA
129.386	-8.15342	2.76194	-2.95206	0.00315656	0.0264453	ASV29	Dryden-Gv	SampleType	Core ERH - Soil Slurry	81	Bacteria	Proteobacteria	Alphaproteobacteria	Rhizobiales	NA	NA
43.5455	6.88643	2.33039	2.95506	0.00312609	0.0264453	ASV30	Dryden-Gv	SampleType	Core ERH - Soil Slurry	81	Bacteria	Proteobacteria	Alphaproteobacteria	Rhizobiales	Rhizobiaceae	Allorhizobium-Neorhizobium-Pararhizobium-Rhizobium
135.015	-8.12907	2.7327	-2.97474	0.00293232	0.0253955	ASV31	Dryden-Gv	SampleType	Core ERH - Soil Slurry	81	Archaea	Thaumarchaeota	Nitrososphaeria	Nitrososphaerales	Nitrososphaeraceae	Candidatus_Nitrocosmicus
7.65703	-1.64398	3.23249	-0.50858	0.611047	0.772727	ASV32	Dryden-Gv	SampleType	Core ERH - Soil Slurry	81	Bacteria	Proteobacteria	Gammaproteobacteria	Betaproteobacteriales	Burkholderiaceae	Massilia
12.3526	-6.65483	2.04592	-3.25274	0.00114299	0.0132533	ASV33	Dryden-Gv	SampleType	Core ERH - Soil Slurry	81	Bacteria	Proteobacteria	Alphaproteobacteria	Sphingomonadales	Sphingomonadaceae	Sphingomonas
5.19222	5.50972	3.92914	1.40227	0.160835	0.353911	ASV34	Dryden-Gv	SampleType	Core ERH - Soil Slurry	81	Bacteria	Proteobacteria	Gammaproteobacteria	Betaproteobacteriales	Burkholderiaceae	Delftia
0	NA	NA	NA	NA	NA	ASV35	Dryden-Gv	SampleType	Core ERH - Soil Slurry	81	Bacteria	Bacteroidetes	Bacteroidia	Flavobacteriales	Flavobacteriaceae	Flavobacterium
76.4691	-1.11847	0.841398	-1.3293	0.183748	0.379934	ASV36	Dryden-Gv	SampleType	Core ERH - Soil Slurry	81	Bacteria	Proteobacteria	Alphaproteobacteria	Rhizobiales	Xanthobacteraceae	Pseudolabrys
62.7302	-2.77668	1.70662	-1.627	0.103736	0.279792	ASV37	Dryden-Gv	SampleType	Core ERH - Soil Slurry	81	Bacteria	Verrucomicrobia	Verrucomicrobiae	Chthoniobacterales	Chthoniobacteraceae	Candidatus_Udaeobacter
0	NA	NA	NA	NA	NA	ASV38	Dryden-Gv	SampleType	Core ERH - Soil Slurry	81	Bacteria	Planctomycetes	OM190	NA	NA	NA
0	NA	NA	NA	NA	NA	ASV39	Dryden-Gv	SampleType	Core ERH - Soil Slurry	81	Bacteria	Proteobacteria	Gammaproteobacteria	Betaproteobacteriales	Burkholderiaceae	Aquabacterium
30.0461	-5.95024	2.59952	-2.28898	0.0220808	0.104056	ASV40	Dryden-Gv	SampleType	Core ERH - Soil Slurry	81	Bacteria	Proteobacteria	Gammaproteobacteria	Betaproteobacteriales	Burkholderiaceae	Piscinibacter
4.29046	2.18212	3.96352	0.550549	0.581943	0.748752	ASV41	Dryden-Gv	SampleType	Core ERH - Soil Slurry	81	Bacteria	Acidobacteria	Blastocatellia_(Subgroup_4)	2020-11-24	NA	NA
0	NA	NA	NA	NA	NA	ASV42	Dryden-Gv	SampleType	Core ERH - Soil Slurry	81	Bacteria	Planctomycetes	Planctomycetacia	Planctomycetales	Rubinisphaeraceae	SH-PL14
0	NA	NA	NA	NA	NA	ASV43	Dryden-Gv	SampleType	Core ERH - Soil Slurry	81	Bacteria	Proteobacteria	Alphaproteobacteria	Caulobacterales	Caulobacteraceae	Caulobacter
0	NA	NA	NA	NA	NA	ASV44	Dryden-Gv	SampleType	Core ERH - Soil Slurry	81	Bacteria	Proteobacteria	Gammaproteobacteria	Betaproteobacteriales	Burkholderiaceae	Hydrogenophaga
0	NA	NA	NA	NA	NA	ASV45	Dryden-Gv	SampleType	Core ERH - Soil Slurry	81	Bacteria	Fibrobacteres	Fibrobacteria	Fibrobacterales	Fibrobacteraceae	possible_genus_04
0	NA	NA	NA	NA	NA	ASV46	Dryden-Gv	SampleType	Core ERH - Soil Slurry	81	Bacteria	Gemmatimonadetes	Gemmatimonadetes	Gemmatimonadales	Gemmatimonadaceae	NA
97.2144	2.89065	0.773702	3.73613	0.000186871	0.00430259	ASV47	Dryden-Gv	SampleType	Core ERH - Soil Slurry	81	Bacteria	Fibrobacteres	Fibrobacteria	Fibrobacterales	Fibrobacteraceae	possible_genus_04
0	NA	NA	NA	NA	NA	ASV48	Dryden-Gv	SampleType	Core ERH - Soil Slurry	81	Bacteria	Proteobacteria	Alphaproteobacteria	Caulobacterales	Caulobacteraceae	Brevundimonas
57.9832	-2.30802	1.76205	-1.30985	0.190248	0.382115	ASV50	Dryden-Gv	SampleType	Core ERH - Soil Slurry	81	Bacteria	Actinobacteria	Actinobacteria	Corynebacteriales	Mycobacteriaceae	Mycobacterium
3.3743	2.53023	3.97127	0.637133	0.524038	NA	ASV51	Dryden-Gv	SampleType	Core ERH - Soil Slurry	81	Bacteria	Proteobacteria	Gammaproteobacteria	Xanthomonadales	Xanthomonadaceae	Pseudoxanthomonas
0	NA	NA	NA	NA	NA	ASV52	Dryden-Gv	SampleType	Core ERH - Soil Slurry	81	Bacteria	Proteobacteria	Alphaproteobacteria	Caulobacterales	Caulobacteraceae	Phenylobacterium
0	NA	NA	NA	NA	NA	ASV53	Dryden-Gv	SampleType	Core ERH - Soil Slurry	81	Bacteria	Proteobacteria	Deltaproteobacteria	Myxococcales	Haliangiaceae	Haliangium
27.0671	-7.76554	1.77702	-4.36999	1.24253e-05	0.000651639	ASV55	Dryden-Gv	SampleType	Core ERH - Soil Slurry	81	Bacteria	Verrucomicrobia	Verrucomicrobiae	Chthoniobacterales	Chthoniobacteraceae	Candidatus_Udaeobacter
0	NA	NA	NA	NA	NA	ASV56	Dryden-Gv	SampleType	Core ERH - Soil Slurry	81	Bacteria	Bacteroidetes	Bacteroidia	Chitinophagales	Chitinophagaceae	Chitinophaga
0	NA	NA	NA	NA	NA	ASV57	Dryden-Gv	SampleType	Core ERH - Soil Slurry	81	Bacteria	Proteobacteria	Gammaproteobacteria	Betaproteobacteriales	Burkholderiaceae	NA
9.78115	-5.43719	3.91792	-1.38777	0.165206	0.357693	ASV58	Dryden-Gv	SampleType	Core ERH - Soil Slurry	81	Bacteria	Acidobacteria	Subgroup_6	NA	NA	NA
0	NA	NA	NA	NA	NA	ASV59	Dryden-Gv	SampleType	Core ERH - Soil Slurry	81	Bacteria	Bacteroidetes	Bacteroidia	Cytophagales	Microscillaceae	Ohtaekwangia
88.3988	-3.12197	1.83246	-1.7037	0.0884368	0.252303	ASV60	Dryden-Gv	SampleType	Core ERH - Soil Slurry	81	Bacteria	Actinobacteria	Thermoleophilia	Gaiellales	Gaiellaceae	Gaiella
36.2846	4.43135	1.33719	3.31391	0.00092	0.0114974	ASV61	Dryden-Gv	SampleType	Core ERH - Soil Slurry	81	Bacteria	Proteobacteria	Gammaproteobacteria	Betaproteobacteriales	Burkholderiaceae	NA
5.89939	2.19193	3.96016	0.553494	0.579925	0.748752	ASV62	Dryden-Gv	SampleType	Core ERH - Soil Slurry	81	Bacteria	Fibrobacteres	Fibrobacteria	Fibrobacterales	Fibrobacteraceae	possible_genus_04
0	NA	NA	NA	NA	NA	ASV63	Dryden-Gv	SampleType	Core ERH - Soil Slurry	81	Bacteria	Proteobacteria	Alphaproteobacteria	Rhizobiales	Rhizobiaceae	Mesorhizobium
34.9022	-6.30239	2.31684	-2.72025	0.00652318	0.0452785	ASV64	Dryden-Gv	SampleType	Core ERH - Soil Slurry	81	Bacteria	Firmicutes	Bacilli	Bacillales	Planococcaceae	NA
15.1032	0.797277	1.61774	0.492834	0.62213	0.783362	ASV65	Dryden-Gv	SampleType	Core ERH - Soil Slurry	81	Bacteria	Rokubacteria	NC10	Rokubacteriales	NA	NA
53.2399	9.22918	2.00617	4.6004	4.21676e-06	0.000248789	ASV66	Dryden-Gv	SampleType	Core ERH - Soil Slurry	81	Bacteria	Proteobacteria	Deltaproteobacteria	Myxococcales	Haliangiaceae	Haliangium
0	NA	NA	NA	NA	NA	ASV67	Dryden-Gv	SampleType	Core ERH - Soil Slurry	81	Bacteria	Proteobacteria	Deltaproteobacteria	Myxococcales	NA	NA
0	NA	NA	NA	NA	NA	ASV68	Dryden-Gv	SampleType	Core ERH - Soil Slurry	81	Bacteria	Bacteroidetes	Bacteroidia	Cytophagales	Microscillaceae	NA
26.8867	6.50741	2.59173	2.51084	0.0120444	0.0712867	ASV69	Dryden-Gv	SampleType	Core ERH - Soil Slurry	81	Bacteria	Proteobacteria	Alphaproteobacteria	Rhizobiales	Xanthobacteraceae	NA
0	NA	NA	NA	NA	NA	ASV70	Dryden-Gv	SampleType	Core ERH - Soil Slurry	81	Bacteria	Proteobacteria	Alphaproteobacteria	Azospirillales	Azospirillaceae	Azospirillum
35.7602	1.60222	3.23258	0.495649	0.620142	0.78264	ASV71	Dryden-Gv	SampleType	Core ERH - Soil Slurry	81	Bacteria	Proteobacteria	Gammaproteobacteria	Steroidobacterales	Steroidobacteraceae	Steroidobacter
47.9865	-1.5383	1.04916	-1.46622	0.142588	0.328734	ASV72	Dryden-Gv	SampleType	Core ERH - Soil Slurry	81	Bacteria	Proteobacteria	Alphaproteobacteria	Rhizobiales	Xanthobacteraceae	NA
27.7743	1.33094	3.83654	0.346911	0.728658	0.873497	ASV73	Dryden-Gv	SampleType	Core ERH - Soil Slurry	81	Bacteria	Actinobacteria	Actinobacteria	Streptomycetales	Streptomycetaceae	Streptomyces
41.4697	0.313736	1.02665	0.305591	0.759916	0.875483	ASV74	Dryden-Gv	SampleType	Core ERH - Soil Slurry	81	Bacteria	Proteobacteria	Gammaproteobacteria	Betaproteobacteriales	Nitrosomonadaceae	MND1
0	NA	NA	NA	NA	NA	ASV75	Dryden-Gv	SampleType	Core ERH - Soil Slurry	81	Bacteria	Proteobacteria	Alphaproteobacteria	Rhizobiales	Rhizobiaceae	Allorhizobium-Neorhizobium-Pararhizobium-Rhizobium
0	NA	NA	NA	NA	NA	ASV76	Dryden-Gv	SampleType	Core ERH - Soil Slurry	81	Bacteria	Bacteroidetes	Bacteroidia	Cytophagales	Spirosomaceae	Rhabdobacter
41.0116	7.24639	2.36136	3.06873	0.00214969	0.0207072	ASV77	Dryden-Gv	SampleType	Core ERH - Soil Slurry	81	Bacteria	Proteobacteria	Gammaproteobacteria	Gammaproteobacteria_Incertae_Sedis	Unknown_Family	Acidibacter
0	NA	NA	NA	NA	NA	ASV79	Dryden-Gv	SampleType	Core ERH - Soil Slurry	81	Bacteria	Actinobacteria	Actinobacteria	Micrococcales	Microbacteriaceae	Leifsonia
0	NA	NA	NA	NA	NA	ASV80	Dryden-Gv	SampleType	Core ERH - Soil Slurry	81	Bacteria	Proteobacteria	Deltaproteobacteria	Myxococcales	BIrii41	NA
41.9079	-2.67318	1.25796	-2.12502	0.0335853	0.132655	ASV81	Dryden-Gv	SampleType	Core ERH - Soil Slurry	81	Bacteria	Proteobacteria	Alphaproteobacteria	Rhizobiales	Xanthobacteraceae	NA
0	NA	NA	NA	NA	NA	ASV82	Dryden-Gv	SampleType	Core ERH - Soil Slurry	81	Archaea	Thaumarchaeota	Nitrososphaeria	Nitrososphaerales	Nitrososphaeraceae	NA
0	NA	NA	NA	NA	NA	ASV83	Dryden-Gv	SampleType	Core ERH - Soil Slurry	81	Bacteria	Proteobacteria	Gammaproteobacteria	Xanthomonadales	Xanthomonadaceae	Lysobacter
4.50257	-1.2043	3.9114	-0.307896	0.758161	0.875483	ASV84	Dryden-Gv	SampleType	Core ERH - Soil Slurry	81	Bacteria	Actinobacteria	Thermoleophilia	Gaiellales	NA	NA
29.6801	-2.06259	1.14433	-1.80243	0.0714774	0.217739	ASV85	Dryden-Gv	SampleType	Core ERH - Soil Slurry	81	Bacteria	Firmicutes	Bacilli	Bacillales	Bacillaceae	Bacillus
0	NA	NA	NA	NA	NA	ASV86	Dryden-Gv	SampleType	Core ERH - Soil Slurry	81	Bacteria	Proteobacteria	Gammaproteobacteria	Betaproteobacteriales	Burkholderiaceae	Duganella
43.4292	-0.320995	1.84295	-0.174174	0.861728	0.921259	ASV87	Dryden-Gv	SampleType	Core ERH - Soil Slurry	81	Bacteria	Proteobacteria	Gammaproteobacteria	CCD24	NA	NA
0.732976	-1.03825	3.76384	-0.275848	0.782665	NA	ASV88	Dryden-Gv	SampleType	Core ERH - Soil Slurry	81	Bacteria	Cyanobacteria	Sericytochromatia	NA	NA	NA
38.7294	-0.421059	1.03928	-0.405145	0.685371	0.842435	ASV89	Dryden-Gv	SampleType	Core ERH - Soil Slurry	81	Bacteria	Bacteroidetes	Bacteroidia	Cytophagales	Microscillaceae	NA
0	NA	NA	NA	NA	NA	ASV90	Dryden-Gv	SampleType	Core ERH - Soil Slurry	81	Archaea	Thaumarchaeota	Nitrososphaeria	Nitrososphaerales	Nitrososphaeraceae	Candidatus_Nitrocosmicus
47.9747	-0.513495	0.963654	-0.532862	0.594129	0.758941	ASV91	Dryden-Gv	SampleType	Core ERH - Soil Slurry	81	Bacteria	Proteobacteria	Gammaproteobacteria	Betaproteobacteriales	Burkholderiaceae	Xylophilus
0	NA	NA	NA	NA	NA	ASV92	Dryden-Gv	SampleType	Core ERH - Soil Slurry	81	Bacteria	Actinobacteria	Actinobacteria	Propionibacteriales	Nocardioidaceae	Nocardioides
3.17581	2.5261	3.97245	0.635905	0.524838	NA	ASV93	Dryden-Gv	SampleType	Core ERH - Soil Slurry	81	Bacteria	Proteobacteria	Gammaproteobacteria	Xanthomonadales	Xanthomonadaceae	Lysobacter
4.12544	-4.20737	3.66502	-1.14798	0.250977	0.426888	ASV94	Dryden-Gv	SampleType	Core ERH - Soil Slurry	81	Bacteria	Bacteroidetes	Bacteroidia	Chitinophagales	Chitinophagaceae	Sediminibacterium
36.8995	8.84441	1.68983	5.23391	1.65959e-07	1.88568e-05	ASV95	Dryden-Gv	SampleType	Core ERH - Soil Slurry	81	Bacteria	Proteobacteria	Deltaproteobacteria	Myxococcales	Haliangiaceae	Haliangium
33.1052	-5.65931	2.56561	-2.20583	0.0273957	0.117621	ASV96	Dryden-Gv	SampleType	Core ERH - Soil Slurry	81	Bacteria	Gemmatimonadetes	Gemmatimonadetes	Gemmatimonadales	Gemmatimonadaceae	NA
4.60728	-1.2117	3.86535	-0.313477	0.753918	0.875483	ASV97	Dryden-Gv	SampleType	Core ERH - Soil Slurry	81	Bacteria	Firmicutes	Bacilli	Bacillales	Bacillaceae	Bacillus
22.6673	-0.665083	3.78174	-0.175867	0.860399	0.921259	ASV98	Dryden-Gv	SampleType	Core ERH - Soil Slurry	81	Bacteria	Acidobacteria	Subgroup_6	NA	NA	NA
0	NA	NA	NA	NA	NA	ASV99	Dryden-Gv	SampleType	Core ERH - Soil Slurry	81	Bacteria	Proteobacteria	Alphaproteobacteria	Rhizobiales	Rhizobiaceae	Shinella
14.6539	-6.00621	3.91434	-1.53441	0.124928	0.30908	ASV100	Dryden-Gv	SampleType	Core ERH - Soil Slurry	81	Bacteria	Proteobacteria	Alphaproteobacteria	Rhizobiales	Xanthobacteraceae	NA
0	NA	NA	NA	NA	NA	ASV101	Dryden-Gv	SampleType	Core ERH - Soil Slurry	81	Bacteria	Chloroflexi	KD4-96	NA	NA	NA
40.0929	9.08817	1.66586	5.45554	4.88245e-08	7.68173e-06	ASV102	Dryden-Gv	SampleType	Core ERH - Soil Slurry	81	Bacteria	Proteobacteria	Deltaproteobacteria	Myxococcales	Haliangiaceae	Haliangium
58.6947	-2.40954	1.77415	-1.35814	0.17442	0.37084	ASV103	Dryden-Gv	SampleType	Core ERH - Soil Slurry	81	Bacteria	Actinobacteria	Actinobacteria	Corynebacteriales	Nocardiaceae	Rhodococcus
10.2951	-6.4103	2.17211	-2.95118	0.00316559	0.0264453	ASV104	Dryden-Gv	SampleType	Core ERH - Soil Slurry	81	Bacteria	Rokubacteria	NC10	Rokubacteriales	NA	NA
0	NA	NA	NA	NA	NA	ASV105	Dryden-Gv	SampleType	Core ERH - Soil Slurry	81	Bacteria	Proteobacteria	Alphaproteobacteria	Rhizobiales	Rhizobiaceae	Allorhizobium-Neorhizobium-Pararhizobium-Rhizobium
34.7034	-6.40779	1.91379	-3.34823	0.000813303	0.0107237	ASV106	Dryden-Gv	SampleType	Core ERH - Soil Slurry	81	Bacteria	Firmicutes	Bacilli	Bacillales	Bacillaceae	NA
0	NA	NA	NA	NA	NA	ASV107	Dryden-Gv	SampleType	Core ERH - Soil Slurry	81	Bacteria	Proteobacteria	Alphaproteobacteria	Sneathiellales	Sneathiellaceae	NA
38.353	-8.30052	1.67562	-4.95371	7.2811e-07	5.2872e-05	ASV108	Dryden-Gv	SampleType	Core ERH - Soil Slurry	81	Bacteria	Verrucomicrobia	Verrucomicrobiae	Chthoniobacterales	Chthoniobacteraceae	Candidatus_Udaeobacter
21.712	-0.997491	1.46732	-0.679805	0.496628	0.713225	ASV109	Dryden-Gv	SampleType	Core ERH - Soil Slurry	81	Bacteria	Verrucomicrobia	Verrucomicrobiae	Pedosphaerales	Pedosphaeraceae	NA
0	NA	NA	NA	NA	NA	ASV110	Dryden-Gv	SampleType	Core ERH - Soil Slurry	81	Bacteria	Actinobacteria	Actinobacteria	Corynebacteriales	Mycobacteriaceae	Mycobacterium
0	NA	NA	NA	NA	NA	ASV111	Dryden-Gv	SampleType	Core ERH - Soil Slurry	81	Bacteria	Actinobacteria	Actinobacteria	Micrococcales	Microbacteriaceae	Leifsonia
0	NA	NA	NA	NA	NA	ASV112	Dryden-Gv	SampleType	Core ERH - Soil Slurry	81	Bacteria	Nitrospirae	Nitrospira	Nitrospirales	Nitrospiraceae	Nitrospira
10.0294	-4.34546	2.07817	-2.09101	0.0365275	0.137302	ASV113	Dryden-Gv	SampleType	Core ERH - Soil Slurry	81	Bacteria	Chloroflexi	Chloroflexia	Thermomicrobiales	JG30-KF-CM45	NA
42.5832	-6.5922	2.39202	-2.75591	0.00585288	0.0412322	ASV114	Dryden-Gv	SampleType	Core ERH - Soil Slurry	81	Bacteria	Verrucomicrobia	Verrucomicrobiae	Chthoniobacterales	Xiphinematobacteraceae	Candidatus_Xiphinematobacter
22.1919	0.351507	1.1999	0.292946	0.769563	0.879501	ASV115	Dryden-Gv	SampleType	Core ERH - Soil Slurry	81	Bacteria	Proteobacteria	Alphaproteobacteria	Rhizobiales	Hyphomicrobiaceae	Pedomicrobium
9.77643	-4.70475	2.06735	-2.27574	0.0228616	0.104764	ASV116	Dryden-Gv	SampleType	Core ERH - Soil Slurry	81	Bacteria	Actinobacteria	Thermoleophilia	Gaiellales	NA	NA
11.7988	2.20545	3.95559	0.557552	0.577151	0.748752	ASV117	Dryden-Gv	SampleType	Core ERH - Soil Slurry	81	Bacteria	Proteobacteria	Gammaproteobacteria	Gammaproteobacteria_Incertae_Sedis	Unknown_Family	Acidibacter
0	NA	NA	NA	NA	NA	ASV118	Dryden-Gv	SampleType	Core ERH - Soil Slurry	81	Bacteria	Proteobacteria	Gammaproteobacteria	Betaproteobacteriales	Burkholderiaceae	Noviherbaspirillum
4.19026	-4.40321	3.64696	-1.20736	0.227292	0.415566	ASV119	Dryden-Gv	SampleType	Core ERH - Soil Slurry	81	Bacteria	Verrucomicrobia	Verrucomicrobiae	Opitutales	Opitutaceae	Lacunisphaera
6.93349	-1.24725	2.58004	-0.483422	0.628796	0.789234	ASV120	Dryden-Gv	SampleType	Core ERH - Soil Slurry	81	Bacteria	Bacteroidetes	Bacteroidia	Cytophagales	Spirosomaceae	Dyadobacter
24.428	0.108305	1.21882	0.0888603	0.929193	0.943181	ASV121	Dryden-Gv	SampleType	Core ERH - Soil Slurry	81	Bacteria	Proteobacteria	Gammaproteobacteria	Betaproteobacteriales	Burkholderiaceae	Variovorax
14.9109	-0.312715	3.07289	-0.101766	0.918943	0.936075	ASV122	Dryden-Gv	SampleType	Core ERH - Soil Slurry	81	Bacteria	Planctomycetes	Pla4_lineage	NA	NA	NA
1.2085	-0.674215	3.97839	-0.169469	0.865428	NA	ASV123	Dryden-Gv	SampleType	Core ERH - Soil Slurry	81	Bacteria	Bacteroidetes	Bacteroidia	Sphingobacteriales	env.OPS_17	NA
4.00097	-0.968229	3.38704	-0.285863	0.774983	0.884624	ASV124	Dryden-Gv	SampleType	Core ERH - Soil Slurry	81	Bacteria	Proteobacteria	Gammaproteobacteria	Pseudomonadales	Pseudomonadaceae	Pseudomonas
0	NA	NA	NA	NA	NA	ASV125	Dryden-Gv	SampleType	Core ERH - Soil Slurry	81	Bacteria	Proteobacteria	Deltaproteobacteria	Myxococcales	Sandaracinaceae	NA
16.3063	-4.80057	1.85119	-2.59324	0.00950766	0.0614742	ASV126	Dryden-Gv	SampleType	Core ERH - Soil Slurry	81	Bacteria	Proteobacteria	Gammaproteobacteria	Betaproteobacteriales	Nitrosomonadaceae	mle1-7
0	NA	NA	NA	NA	NA	ASV127	Dryden-Gv	SampleType	Core ERH - Soil Slurry	81	Bacteria	Proteobacteria	Deltaproteobacteria	Myxococcales	mle1-27	NA
177.185	-1.91206	0.6173	-3.09746	0.00195189	0.0193957	ASV128	Dryden-Gv	SampleType	Core ERH - Soil Slurry	81	Archaea	Thaumarchaeota	Nitrososphaeria	Nitrososphaerales	Nitrososphaeraceae	NA
1.78009	-1.1379	3.97835	-0.286023	0.774861	NA	ASV129	Dryden-Gv	SampleType	Core ERH - Soil Slurry	81	Bacteria	Acidobacteria	Subgroup_6	NA	NA	NA
25.5867	-7.55819	1.79445	-4.21199	2.53135e-05	0.00108618	ASV130	Dryden-Gv	SampleType	Core ERH - Soil Slurry	81	Archaea	Thaumarchaeota	Nitrososphaeria	Nitrososphaerales	Nitrososphaeraceae	NA
0	NA	NA	NA	NA	NA	ASV131	Dryden-Gv	SampleType	Core ERH - Soil Slurry	81	Bacteria	Proteobacteria	Gammaproteobacteria	Pseudomonadales	Pseudomonadaceae	Pseudomonas
40.7538	-6.16645	2.50295	-2.46367	0.0137524	0.076366	ASV132	Dryden-Gv	SampleType	Core ERH - Soil Slurry	81	Bacteria	Chloroflexi	KD4-96	NA	NA	NA
3.07834	-3.83132	3.9388	-0.972712	0.330696	NA	ASV133	Dryden-Gv	SampleType	Core ERH - Soil Slurry	81	Bacteria	Proteobacteria	Alphaproteobacteria	Rhizobiales	Xanthobacteraceae	NA
18.9038	-5.17985	2.28391	-2.26798	0.0233305	0.105657	ASV134	Dryden-Gv	SampleType	Core ERH - Soil Slurry	81	Bacteria	Actinobacteria	Thermoleophilia	Solirubrobacterales	Solirubrobacteraceae	Solirubrobacter
0	NA	NA	NA	NA	NA	ASV135	Dryden-Gv	SampleType	Core ERH - Soil Slurry	81	Bacteria	Bacteroidetes	Bacteroidia	Cytophagales	Cytophagaceae	Cytophaga
51.0901	-0.607869	0.962233	-0.631727	0.527565	0.722818	ASV137	Dryden-Gv	SampleType	Core ERH - Soil Slurry	81	Bacteria	Proteobacteria	Gammaproteobacteria	Betaproteobacteriales	SC-I-84	NA
11.9004	-6.57402	2.06942	-3.17675	0.00148936	0.0157973	ASV138	Dryden-Gv	SampleType	Core ERH - Soil Slurry	81	Bacteria	Actinobacteria	Actinobacteria	Pseudonocardiales	Pseudonocardiaceae	Pseudonocardia
35.8824	-2.68583	1.3067	-2.05543	0.0398375	0.143375	ASV139	Dryden-Gv	SampleType	Core ERH - Soil Slurry	81	Bacteria	Actinobacteria	MB-A2-108	NA	NA	NA
0	NA	NA	NA	NA	NA	ASV140	Dryden-Gv	SampleType	Core ERH - Soil Slurry	81	Archaea	Thaumarchaeota	Nitrososphaeria	Nitrososphaerales	Nitrososphaeraceae	NA
0	NA	NA	NA	NA	NA	ASV141	Dryden-Gv	SampleType	Core ERH - Soil Slurry	81	Bacteria	Proteobacteria	Deltaproteobacteria	Myxococcales	BIrii41	NA
0	NA	NA	NA	NA	NA	ASV142	Dryden-Gv	SampleType	Core ERH - Soil Slurry	81	Bacteria	Bacteroidetes	Bacteroidia	Cytophagales	Spirosomaceae	Rhabdobacter
0	NA	NA	NA	NA	NA	ASV143	Dryden-Gv	SampleType	Core ERH - Soil Slurry	81	Bacteria	Proteobacteria	Gammaproteobacteria	Betaproteobacteriales	Burkholderiaceae	NA
0	NA	NA	NA	NA	NA	ASV144	Dryden-Gv	SampleType	Core ERH - Soil Slurry	81	Bacteria	Proteobacteria	Deltaproteobacteria	Oligoflexales	Oligoflexaceae	Oligoflexus
1.67537	-1.13229	3.97988	-0.284504	0.776024	NA	ASV145	Dryden-Gv	SampleType	Core ERH - Soil Slurry	81	Bacteria	Proteobacteria	Deltaproteobacteria	Myxococcales	Haliangiaceae	Haliangium
0	NA	NA	NA	NA	NA	ASV146	Dryden-Gv	SampleType	Core ERH - Soil Slurry	81	Bacteria	Proteobacteria	Alphaproteobacteria	Rhizobiales	Xanthobacteraceae	Afipia
70.1056	-2.78247	1.67606	-1.66013	0.0968883	0.26588	ASV147	Dryden-Gv	SampleType	Core ERH - Soil Slurry	81	Bacteria	Proteobacteria	Alphaproteobacteria	Sphingomonadales	Sphingomonadaceae	Sphingomonas
82.8547	1.53312	0.922244	1.66238	0.0964374	0.26588	ASV148	Dryden-Gv	SampleType	Core ERH - Soil Slurry	81	Bacteria	Proteobacteria	Gammaproteobacteria	Betaproteobacteriales	Burkholderiaceae	Ideonella
1.15182	-1.0918	3.99121	-0.273551	0.784429	NA	ASV149	Dryden-Gv	SampleType	Core ERH - Soil Slurry	81	Archaea	Thaumarchaeota	Nitrososphaeria	Nitrososphaerales	Nitrososphaeraceae	Candidatus_Nitrososphaera
0	NA	NA	NA	NA	NA	ASV150	Dryden-Gv	SampleType	Core ERH - Soil Slurry	81	Bacteria	Bacteroidetes	Bacteroidia	Cytophagales	Microscillaceae	NA
30.9079	-5.89097	2.00171	-2.94297	0.00325076	0.0269186	ASV151	Dryden-Gv	SampleType	Core ERH - Soil Slurry	81	Bacteria	Chloroflexi	Chloroflexia	Thermomicrobiales	JG30-KF-CM45	NA
0	NA	NA	NA	NA	NA	ASV152	Dryden-Gv	SampleType	Core ERH - Soil Slurry	81	Archaea	Thaumarchaeota	Nitrososphaeria	Nitrososphaerales	Nitrososphaeraceae	NA
0	NA	NA	NA	NA	NA	ASV153	Dryden-Gv	SampleType	Core ERH - Soil Slurry	81	Bacteria	Proteobacteria	Deltaproteobacteria	Myxococcales	Haliangiaceae	Haliangium
0	NA	NA	NA	NA	NA	ASV154	Dryden-Gv	SampleType	Core ERH - Soil Slurry	81	Bacteria	Acidobacteria	Blastocatellia_(Subgroup_4)	Pyrinomonadales	Pyrinomonadaceae	RB41
9.31	-6.26286	2.25629	-2.77574	0.0055077	0.0396891	ASV155	Dryden-Gv	SampleType	Core ERH - Soil Slurry	81	Bacteria	Proteobacteria	Gammaproteobacteria	Xanthomonadales	Xanthomonadaceae	Luteimonas
0	NA	NA	NA	NA	NA	ASV156	Dryden-Gv	SampleType	Core ERH - Soil Slurry	81	Bacteria	Acidobacteria	Blastocatellia_(Subgroup_4)	Pyrinomonadales	Pyrinomonadaceae	RB41
0	NA	NA	NA	NA	NA	ASV157	Dryden-Gv	SampleType	Core ERH - Soil Slurry	81	Bacteria	Proteobacteria	Alphaproteobacteria	Caulobacterales	Caulobacteraceae	Phenylobacterium
0	NA	NA	NA	NA	NA	ASV158	Dryden-Gv	SampleType	Core ERH - Soil Slurry	81	Bacteria	Proteobacteria	Gammaproteobacteria	Pseudomonadales	Pseudomonadaceae	Pseudomonas
0	NA	NA	NA	NA	NA	ASV159	Dryden-Gv	SampleType	Core ERH - Soil Slurry	81	Bacteria	Proteobacteria	Gammaproteobacteria	Betaproteobacteriales	Burkholderiaceae	Roseateles
49.7246	-2.21645	1.71924	-1.2892	0.197329	0.387273	ASV160	Dryden-Gv	SampleType	Core ERH - Soil Slurry	81	Bacteria	Proteobacteria	Alphaproteobacteria	Rhizobiales	Beijerinckiaceae	Microvirga
34.6784	-1.64877	1.31068	-1.25795	0.208411	0.396654	ASV161	Dryden-Gv	SampleType	Core ERH - Soil Slurry	81	Bacteria	Acidobacteria	Subgroup_6	NA	NA	NA
13.7294	2.62301	3.4223	0.766446	0.443411	0.661263	ASV162	Dryden-Gv	SampleType	Core ERH - Soil Slurry	81	Bacteria	Fibrobacteres	Fibrobacteria	Fibrobacterales	Fibrobacteraceae	possible_genus_04
19.0349	-2.92646	1.49178	-1.96172	0.0497946	0.163216	ASV163	Dryden-Gv	SampleType	Core ERH - Soil Slurry	81	Bacteria	Proteobacteria	Gammaproteobacteria	Xanthomonadales	Xanthomonadaceae	Arenimonas
0	NA	NA	NA	NA	NA	ASV164	Dryden-Gv	SampleType	Core ERH - Soil Slurry	81	Bacteria	Proteobacteria	Deltaproteobacteria	Bdellovibrionales	Bdellovibrionaceae	OM27_clade
6.36951	-4.08136	3.85462	-1.05882	0.28968	0.461507	ASV165	Dryden-Gv	SampleType	Core ERH - Soil Slurry	81	Bacteria	Proteobacteria	Alphaproteobacteria	Caulobacterales	Hyphomonadaceae	Hirschia
27.4627	-5.65793	2.56525	-2.2056	0.0274117	0.117621	ASV166	Dryden-Gv	SampleType	Core ERH - Soil Slurry	81	Bacteria	Chloroflexi	KD4-96	NA	NA	NA
0	NA	NA	NA	NA	NA	ASV167	Dryden-Gv	SampleType	Core ERH - Soil Slurry	81	Bacteria	Proteobacteria	Alphaproteobacteria	Azospirillales	Azospirillaceae	Azospirillum
0	NA	NA	NA	NA	NA	ASV168	Dryden-Gv	SampleType	Core ERH - Soil Slurry	81	Bacteria	Proteobacteria	Gammaproteobacteria	Betaproteobacteriales	Burkholderiaceae	NA
0	NA	NA	NA	NA	NA	ASV169	Dryden-Gv	SampleType	Core ERH - Soil Slurry	81	Bacteria	Proteobacteria	Gammaproteobacteria	Betaproteobacteriales	NA	NA
0	NA	NA	NA	NA	NA	ASV170	Dryden-Gv	SampleType	Core ERH - Soil Slurry	81	Bacteria	Verrucomicrobia	Verrucomicrobiae	Pedosphaerales	Pedosphaeraceae	NA
0	NA	NA	NA	NA	NA	ASV173	Dryden-Gv	SampleType	Core ERH - Soil Slurry	81	Bacteria	Proteobacteria	Alphaproteobacteria	Sphingomonadales	Sphingomonadaceae	Sphingomonas
15.0543	6.76154	3.92101	1.72444	0.0846283	0.248103	ASV174	Dryden-Gv	SampleType	Core ERH - Soil Slurry	81	Bacteria	Proteobacteria	Gammaproteobacteria	Gammaproteobacteria_Incertae_Sedis	Unknown_Family	Acidibacter
19.8001	-5.31173	2.5596	-2.07522	0.0379663	0.140001	ASV175	Dryden-Gv	SampleType	Core ERH - Soil Slurry	81	Bacteria	Proteobacteria	Deltaproteobacteria	Myxococcales	bacteriap25	NA
0	NA	NA	NA	NA	NA	ASV176	Dryden-Gv	SampleType	Core ERH - Soil Slurry	81	Bacteria	Chloroflexi	KD4-96	NA	NA	NA
0	NA	NA	NA	NA	NA	ASV177	Dryden-Gv	SampleType	Core ERH - Soil Slurry	81	Bacteria	Proteobacteria	Gammaproteobacteria	Betaproteobacteriales	Burkholderiaceae	Limnobacter
0	NA	NA	NA	NA	NA	ASV178	Dryden-Gv	SampleType	Core ERH - Soil Slurry	81	Bacteria	Chloroflexi	Chloroflexia	Thermomicrobiales	NA	NA
15.5006	-6.99079	1.9328	-3.61692	0.000298131	0.00598799	ASV179	Dryden-Gv	SampleType	Core ERH - Soil Slurry	81	Bacteria	Actinobacteria	Thermoleophilia	Gaiellales	NA	NA
22.2741	-5.44132	2.61662	-2.07952	0.0375694	0.139199	ASV180	Dryden-Gv	SampleType	Core ERH - Soil Slurry	81	Bacteria	Actinobacteria	Actinobacteria	Micrococcales	Intrasporangiaceae	Terrabacter
0	NA	NA	NA	NA	NA	ASV181	Dryden-Gv	SampleType	Core ERH - Soil Slurry	81	Bacteria	Cyanobacteria	Sericytochromatia	NA	NA	NA
0	NA	NA	NA	NA	NA	ASV182	Dryden-Gv	SampleType	Core ERH - Soil Slurry	81	Bacteria	Planctomycetes	Planctomycetacia	Gemmatales	Gemmataceae	Gemmata
0	NA	NA	NA	NA	NA	ASV183	Dryden-Gv	SampleType	Core ERH - Soil Slurry	81	Bacteria	Deinococcus-Thermus	Deinococci	Deinococcales	Deinococcaceae	Deinococcus
21.8107	-1.72096	1.46371	-1.17575	0.239695	0.418999	ASV184	Dryden-Gv	SampleType	Core ERH - Soil Slurry	81	Bacteria	Acidobacteria	Subgroup_11	NA	NA	NA
3.76959	-1.18931	3.96462	-0.29998	0.764192	0.875483	ASV185	Dryden-Gv	SampleType	Core ERH - Soil Slurry	81	Bacteria	Actinobacteria	Actinobacteria	Micrococcales	Microbacteriaceae	Yonghaparkia
99.6489	-3.31492	1.68698	-1.965	0.0494144	0.163216	ASV186	Dryden-Gv	SampleType	Core ERH - Soil Slurry	81	Archaea	Thaumarchaeota	Nitrososphaeria	Nitrososphaerales	Nitrososphaeraceae	NA
11.4911	-6.55393	2.09214	-3.13264	0.00173244	0.0177763	ASV187	Dryden-Gv	SampleType	Core ERH - Soil Slurry	81	Bacteria	Acidobacteria	Subgroup_6	NA	NA	NA
0.837687	-1.04872	4.00372	-0.261936	0.793371	NA	ASV188	Dryden-Gv	SampleType	Core ERH - Soil Slurry	81	Bacteria	Acidobacteria	Subgroup_6	NA	NA	NA
0	NA	NA	NA	NA	NA	ASV189	Dryden-Gv	SampleType	Core ERH - Soil Slurry	81	Bacteria	Proteobacteria	Deltaproteobacteria	Myxococcales	Haliangiaceae	Haliangium
0	NA	NA	NA	NA	NA	ASV190	Dryden-Gv	SampleType	Core ERH - Soil Slurry	81	Bacteria	Chloroflexi	Chloroflexia	Chloroflexales	Herpetosiphonaceae	Herpetosiphon
2.82719	-1.17315	3.96887	-0.295589	0.767544	NA	ASV191	Dryden-Gv	SampleType	Core ERH - Soil Slurry	81	Bacteria	Proteobacteria	Alphaproteobacteria	Rhizobiales	Hyphomicrobiaceae	Pedomicrobium
9.34987	1.72098	1.85796	0.926271	0.354305	0.543844	ASV192	Dryden-Gv	SampleType	Core ERH - Soil Slurry	81	Bacteria	Proteobacteria	Gammaproteobacteria	Betaproteobacteriales	Burkholderiaceae	Hydrogenophaga
11.8897	-4.12466	1.90681	-2.16312	0.0305322	0.125315	ASV193	Dryden-Gv	SampleType	Core ERH - Soil Slurry	81	Bacteria	Planctomycetes	Planctomycetacia	Pirellulales	Pirellulaceae	Pir4_lineage
0	NA	NA	NA	NA	NA	ASV194	Dryden-Gv	SampleType	Core ERH - Soil Slurry	81	Bacteria	Actinobacteria	Actinobacteria	Micrococcales	Micrococcaceae	NA
43.2823	7.1803	2.36204	3.03987	0.00236679	0.0225681	ASV195	Dryden-Gv	SampleType	Core ERH - Soil Slurry	81	Bacteria	Proteobacteria	Gammaproteobacteria	Betaproteobacteriales	Nitrosomonadaceae	Ellin6067
0	NA	NA	NA	NA	NA	ASV196	Dryden-Gv	SampleType	Core ERH - Soil Slurry	81	Bacteria	Proteobacteria	Deltaproteobacteria	Oligoflexales	0319-6G20	NA
0	NA	NA	NA	NA	NA	ASV197	Dryden-Gv	SampleType	Core ERH - Soil Slurry	81	Bacteria	Proteobacteria	Gammaproteobacteria	Betaproteobacteriales	Burkholderiaceae	Herbaspirillum
27.1849	0.209154	1.15641	0.180865	0.856474	0.919808	ASV198	Dryden-Gv	SampleType	Core ERH - Soil Slurry	81	Bacteria	Verrucomicrobia	Verrucomicrobiae	Pedosphaerales	Pedosphaeraceae	NA
0	NA	NA	NA	NA	NA	ASV199	Dryden-Gv	SampleType	Core ERH - Soil Slurry	81	Bacteria	Proteobacteria	Gammaproteobacteria	Pseudomonadales	Moraxellaceae	Acinetobacter
60.8844	2.2605	0.900694	2.50973	0.0120825	0.0712867	ASV200	Dryden-Gv	SampleType	Core ERH - Soil Slurry	81	Bacteria	Proteobacteria	Alphaproteobacteria	Dongiales	Dongiaceae	Dongia
0	NA	NA	NA	NA	NA	ASV201	Dryden-Gv	SampleType	Core ERH - Soil Slurry	81	Archaea	Thaumarchaeota	Nitrososphaeria	Nitrososphaerales	Nitrososphaeraceae	NA
4.51136	-4.50881	3.51806	-1.28162	0.199976	0.390035	ASV202	Dryden-Gv	SampleType	Core ERH - Soil Slurry	81	Bacteria	Actinobacteria	MB-A2-108	NA	NA	NA
12.2023	-6.6559	2.05314	-3.24181	0.00118772	0.0134438	ASV203	Dryden-Gv	SampleType	Core ERH - Soil Slurry	81	Bacteria	Proteobacteria	Alphaproteobacteria	Sphingomonadales	Sphingomonadaceae	Sphingomonas
0	NA	NA	NA	NA	NA	ASV204	Dryden-Gv	SampleType	Core ERH - Soil Slurry	81	Bacteria	Proteobacteria	Alphaproteobacteria	Sphingomonadales	Sphingomonadaceae	Sphingomonas
9.99041	-6.35118	2.19637	-2.89167	0.003832	0.0303984	ASV205	Dryden-Gv	SampleType	Core ERH - Soil Slurry	81	Bacteria	Proteobacteria	Alphaproteobacteria	Rhizobiales	Xanthobacteraceae	NA
0	NA	NA	NA	NA	NA	ASV206	Dryden-Gv	SampleType	Core ERH - Soil Slurry	81	Bacteria	Proteobacteria	Alphaproteobacteria	Sphingomonadales	Sphingomonadaceae	Croceicoccus
0	NA	NA	NA	NA	NA	ASV207	Dryden-Gv	SampleType	Core ERH - Soil Slurry	81	Bacteria	Armatimonadetes	Armatimonadia	Armatimonadales	Armatimonadaceae	Armatimonas
3.3743	2.53023	3.97127	0.637133	0.524038	NA	ASV208	Dryden-Gv	SampleType	Core ERH - Soil Slurry	81	Bacteria	Proteobacteria	Alphaproteobacteria	Sphingomonadales	Sphingomonadaceae	Sphingopyxis
0	NA	NA	NA	NA	NA	ASV209	Dryden-Gv	SampleType	Core ERH - Soil Slurry	81	Bacteria	Acidobacteria	Holophagae	Subgroup_7	NA	NA
25.0664	-7.64628	1.7976	-4.25361	2.1035e-05	0.000945573	ASV210	Dryden-Gv	SampleType	Core ERH - Soil Slurry	81	Bacteria	Actinobacteria	Thermoleophilia	Gaiellales	Gaiellaceae	Gaiella
0	NA	NA	NA	NA	NA	ASV211	Dryden-Gv	SampleType	Core ERH - Soil Slurry	81	Bacteria	Verrucomicrobia	Verrucomicrobiae	Verrucomicrobiales	Verrucomicrobiaceae	Prosthecobacter
23.793	-1.81237	1.42481	-1.27201	0.203369	0.39205	ASV212	Dryden-Gv	SampleType	Core ERH - Soil Slurry	81	Bacteria	Acidobacteria	Holophagae	Subgroup_7	NA	NA
0	NA	NA	NA	NA	NA	ASV213	Dryden-Gv	SampleType	Core ERH - Soil Slurry	81	Bacteria	Proteobacteria	Deltaproteobacteria	Myxococcales	Haliangiaceae	Haliangium
0	NA	NA	NA	NA	NA	ASV214	Dryden-Gv	SampleType	Core ERH - Soil Slurry	81	Bacteria	Proteobacteria	Deltaproteobacteria	Myxococcales	Sandaracinaceae	NA
2.82551	-3.70755	3.93899	-0.941244	0.34658	NA	ASV215	Dryden-Gv	SampleType	Core ERH - Soil Slurry	81	Bacteria	Acidobacteria	Acidobacteriia	Solibacterales	Solibacteraceae_(Subgroup_3)	Paludibaculum
2.84632	-3.58952	3.94422	-0.910071	0.362785	NA	ASV216	Dryden-Gv	SampleType	Core ERH - Soil Slurry	81	Bacteria	Proteobacteria	Gammaproteobacteria	Salinisphaerales	Solimonadaceae	NA
0	NA	NA	NA	NA	NA	ASV217	Dryden-Gv	SampleType	Core ERH - Soil Slurry	81	Bacteria	Proteobacteria	Gammaproteobacteria	Betaproteobacteriales	Burkholderiaceae	Hydrogenophaga
32.0423	1.48281	1.12119	1.32253	0.185993	0.38056	ASV218	Dryden-Gv	SampleType	Core ERH - Soil Slurry	81	Bacteria	Proteobacteria	Alphaproteobacteria	Caulobacterales	Caulobacteraceae	Phenylobacterium
2.79351	-3.8508	3.92939	-0.980002	0.327085	NA	ASV219	Dryden-Gv	SampleType	Core ERH - Soil Slurry	81	Bacteria	Acidobacteria	Holophagae	Subgroup_7	NA	NA
1.67537	-1.13229	3.97988	-0.284504	0.776024	NA	ASV220	Dryden-Gv	SampleType	Core ERH - Soil Slurry	81	Bacteria	Planctomycetes	Planctomycetacia	Gemmatales	Gemmataceae	Gemmata
0	NA	NA	NA	NA	NA	ASV221	Dryden-Gv	SampleType	Core ERH - Soil Slurry	81	Bacteria	Bacteroidetes	Bacteroidia	Sphingobacteriales	KD3-93	NA
16.6905	-4.74355	1.80753	-2.62433	0.00868197	0.0569152	ASV222	Dryden-Gv	SampleType	Core ERH - Soil Slurry	81	Bacteria	Actinobacteria	Actinobacteria	Frankiales	Geodermatophilaceae	Blastococcus
5.23555	-1.20351	3.96093	-0.303844	0.761247	0.875483	ASV223	Dryden-Gv	SampleType	Core ERH - Soil Slurry	81	Bacteria	Actinobacteria	Actinobacteria	Corynebacteriales	Mycobacteriaceae	Mycobacterium
0	NA	NA	NA	NA	NA	ASV224	Dryden-Gv	SampleType	Core ERH - Soil Slurry	81	Bacteria	Nitrospirae	Nitrospira	Nitrospirales	Nitrospiraceae	Nitrospira
0	NA	NA	NA	NA	NA	ASV225	Dryden-Gv	SampleType	Core ERH - Soil Slurry	81	Bacteria	Proteobacteria	Alphaproteobacteria	Sphingomonadales	Sphingomonadaceae	Rhizorhapis
2.19893	-1.15557	3.97356	-0.290815	0.771193	NA	ASV226	Dryden-Gv	SampleType	Core ERH - Soil Slurry	81	Bacteria	Verrucomicrobia	Verrucomicrobiae	Opitutales	Opitutaceae	Lacunisphaera
41.6639	-6.45493	2.72837	-2.36586	0.0179885	0.0922887	ASV227	Dryden-Gv	SampleType	Core ERH - Soil Slurry	81	Bacteria	Actinobacteria	Thermoleophilia	Solirubrobacterales	67-14	NA
0	NA	NA	NA	NA	NA	ASV228	Dryden-Gv	SampleType	Core ERH - Soil Slurry	81	Bacteria	Rokubacteria	NC10	Rokubacteriales	NA	NA
0	NA	NA	NA	NA	NA	ASV229	Dryden-Gv	SampleType	Core ERH - Soil Slurry	81	Bacteria	Proteobacteria	Deltaproteobacteria	Myxococcales	Sandaracinaceae	NA
7.24702	-5.89091	2.51194	-2.34516	0.0190188	0.0954985	ASV230	Dryden-Gv	SampleType	Core ERH - Soil Slurry	81	Bacteria	Verrucomicrobia	Verrucomicrobiae	Chthoniobacterales	Chthoniobacteraceae	Candidatus_Udaeobacter
0	NA	NA	NA	NA	NA	ASV231	Dryden-Gv	SampleType	Core ERH - Soil Slurry	81	Bacteria	Actinobacteria	Actinobacteria	Propionibacteriales	Nocardioidaceae	Aeromicrobium
0	NA	NA	NA	NA	NA	ASV232	Dryden-Gv	SampleType	Core ERH - Soil Slurry	81	Bacteria	Gemmatimonadetes	Gemmatimonadetes	Gemmatimonadales	Gemmatimonadaceae	NA
24.6724	1.32973	1.438	0.924711	0.355116	0.544204	ASV233	Dryden-Gv	SampleType	Core ERH - Soil Slurry	81	Bacteria	Fibrobacteres	Fibrobacteria	Fibrobacterales	Fibrobacteraceae	possible_genus_04
0.755311	-0.646511	3.81764	-0.169349	0.865522	NA	ASV234	Dryden-Gv	SampleType	Core ERH - Soil Slurry	81	Bacteria	Proteobacteria	Gammaproteobacteria	Betaproteobacteriales	Nitrosomonadaceae	MND1
0	NA	NA	NA	NA	NA	ASV235	Dryden-Gv	SampleType	Core ERH - Soil Slurry	81	Bacteria	Acidobacteria	Subgroup_6	NA	NA	NA
9.6333	0.0296971	1.59346	0.0186369	0.985131	0.988206	ASV236	Dryden-Gv	SampleType	Core ERH - Soil Slurry	81	Bacteria	Acidobacteria	Subgroup_17	NA	NA	NA
0	NA	NA	NA	NA	NA	ASV237	Dryden-Gv	SampleType	Core ERH - Soil Slurry	81	Bacteria	Planctomycetes	Planctomycetacia	Pirellulales	Pirellulaceae	Pirellula
0	NA	NA	NA	NA	NA	ASV238	Dryden-Gv	SampleType	Core ERH - Soil Slurry	81	Bacteria	Proteobacteria	Gammaproteobacteria	Cellvibrionales	Porticoccaceae	C1-B045
0	NA	NA	NA	NA	NA	ASV239	Dryden-Gv	SampleType	Core ERH - Soil Slurry	81	Bacteria	Proteobacteria	Gammaproteobacteria	Betaproteobacteriales	Burkholderiaceae	Ramlibacter
4.88398	0.403441	3.50433	0.115127	0.908345	0.934635	ASV240	Dryden-Gv	SampleType	Core ERH - Soil Slurry	81	Bacteria	Acidobacteria	Blastocatellia_(Subgroup_4)	Blastocatellales	Blastocatellaceae	NA
0	NA	NA	NA	NA	NA	ASV241	Dryden-Gv	SampleType	Core ERH - Soil Slurry	81	Bacteria	Proteobacteria	Gammaproteobacteria	Betaproteobacteriales	A21b	NA
0	NA	NA	NA	NA	NA	ASV242	Dryden-Gv	SampleType	Core ERH - Soil Slurry	81	Bacteria	Firmicutes	Bacilli	Bacillales	Paenibacillaceae	Paenibacillus
0	NA	NA	NA	NA	NA	ASV243	Dryden-Gv	SampleType	Core ERH - Soil Slurry	81	Bacteria	Proteobacteria	Alphaproteobacteria	Sphingomonadales	Sphingomonadaceae	Sphingomonas
2.70467	-3.59011	3.94468	-0.910116	0.362762	NA	ASV244	Dryden-Gv	SampleType	Core ERH - Soil Slurry	81	Bacteria	Nitrospirae	Nitrospira	Nitrospirales	Nitrospiraceae	Nitrospira
0	NA	NA	NA	NA	NA	ASV245	Dryden-Gv	SampleType	Core ERH - Soil Slurry	81	Bacteria	Proteobacteria	Deltaproteobacteria	Myxococcales	Haliangiaceae	Haliangium
0	NA	NA	NA	NA	NA	ASV246	Dryden-Gv	SampleType	Core ERH - Soil Slurry	81	Bacteria	Cyanobacteria	Oxyphotobacteria	Nostocales	Coleofasciculaceae	NA
40.6526	7.71769	2.61059	2.9563	0.0031135	0.0264453	ASV247	Dryden-Gv	SampleType	Core ERH - Soil Slurry	81	Bacteria	Proteobacteria	Gammaproteobacteria	Betaproteobacteriales	Burkholderiaceae	Limnohabitans
0	NA	NA	NA	NA	NA	ASV248	Dryden-Gv	SampleType	Core ERH - Soil Slurry	81	Bacteria	Proteobacteria	Gammaproteobacteria	Pseudomonadales	Pseudomonadaceae	Pseudomonas
0	NA	NA	NA	NA	NA	ASV249	Dryden-Gv	SampleType	Core ERH - Soil Slurry	81	Bacteria	Proteobacteria	Gammaproteobacteria	Betaproteobacteriales	Nitrosomonadaceae	IS-44
39.209	-1.26869	1.6794	-0.755445	0.449982	0.666849	ASV250	Dryden-Gv	SampleType	Core ERH - Soil Slurry	81	Bacteria	Proteobacteria	Alphaproteobacteria	Rhizobiales	Rhizobiaceae	Mesorhizobium
32.8327	2.69316	3.95354	0.681203	0.495743	0.713225	ASV251	Dryden-Gv	SampleType	Core ERH - Soil Slurry	81	Bacteria	Proteobacteria	Gammaproteobacteria	Betaproteobacteriales	Burkholderiaceae	NA
0	NA	NA	NA	NA	NA	ASV252	Dryden-Gv	SampleType	Core ERH - Soil Slurry	81	Bacteria	Spirochaetes	Spirochaetia	Spirochaetales	Spirochaetaceae	Spirochaeta_2
0	NA	NA	NA	NA	NA	ASV253	Dryden-Gv	SampleType	Core ERH - Soil Slurry	81	Bacteria	Proteobacteria	Gammaproteobacteria	Betaproteobacteriales	Burkholderiaceae	Methylibium
0	NA	NA	NA	NA	NA	ASV254	Dryden-Gv	SampleType	Core ERH - Soil Slurry	81	Bacteria	Firmicutes	Bacilli	Bacillales	Alicyclobacillaceae	Tumebacillus
24.0471	-6.46611	3.84804	-1.68036	0.0928868	0.259091	ASV255	Dryden-Gv	SampleType	Core ERH - Soil Slurry	81	Bacteria	Chloroflexi	KD4-96	NA	NA	NA
0	NA	NA	NA	NA	NA	ASV256	Dryden-Gv	SampleType	Core ERH - Soil Slurry	81	Bacteria	Actinobacteria	Acidimicrobiia	Microtrichales	Ilumatobacteraceae	CL500-29_marine_group
11.7874	-4.51513	1.97711	-2.2837	0.0223893	0.104197	ASV257	Dryden-Gv	SampleType	Core ERH - Soil Slurry	81	Bacteria	Proteobacteria	Alphaproteobacteria	Rhizobiales	Xanthobacteraceae	Pseudolabrys
0	NA	NA	NA	NA	NA	ASV258	Dryden-Gv	SampleType	Core ERH - Soil Slurry	81	Bacteria	Proteobacteria	Gammaproteobacteria	Betaproteobacteriales	Nitrosomonadaceae	Ellin6067
3.85103	0.580268	3.85731	0.150433	0.880423	0.924283	ASV259	Dryden-Gv	SampleType	Core ERH - Soil Slurry	81	Bacteria	Proteobacteria	Alphaproteobacteria	Rhizobiales	Rhizobiaceae	Mesorhizobium
2.94969	2.16633	3.969	0.545812	0.585195	NA	ASV260	Dryden-Gv	SampleType	Core ERH - Soil Slurry	81	Bacteria	Planctomycetes	Phycisphaerae	Tepidisphaerales	WD2101_soil_group	NA
11.8433	-4.12152	2.00502	-2.0556	0.0398211	0.143375	ASV261	Dryden-Gv	SampleType	Core ERH - Soil Slurry	81	Bacteria	Actinobacteria	Acidimicrobiia	IMCC26256	NA	NA
33.7287	-8.12249	1.71168	-4.74534	2.08159e-06	0.000140359	ASV262	Dryden-Gv	SampleType	Core ERH - Soil Slurry	81	Bacteria	Proteobacteria	Deltaproteobacteria	Oligoflexales	0319-6G20	NA
15.0596	-6.89363	1.94526	-3.54381	0.000394391	0.0073001	ASV263	Dryden-Gv	SampleType	Core ERH - Soil Slurry	81	Bacteria	Proteobacteria	Gammaproteobacteria	Betaproteobacteriales	Burkholderiaceae	Ramlibacter
23.0769	-2.04252	1.43659	-1.42179	0.155088	0.344477	ASV264	Dryden-Gv	SampleType	Core ERH - Soil Slurry	81	Bacteria	Rokubacteria	NC10	Rokubacteriales	NA	NA
1.78639	2.4757	3.98723	0.620906	0.534661	NA	ASV265	Dryden-Gv	SampleType	Core ERH - Soil Slurry	81	Bacteria	Bacteroidetes	Bacteroidia	Chitinophagales	Saprospiraceae	NA
49.3738	-1.15171	1.04099	-1.10636	0.26857	0.441692	ASV266	Dryden-Gv	SampleType	Core ERH - Soil Slurry	81	Bacteria	Acidobacteria	Subgroup_6	NA	NA	NA
0	NA	NA	NA	NA	NA	ASV267	Dryden-Gv	SampleType	Core ERH - Soil Slurry	81	Bacteria	Acidobacteria	Subgroup_6	NA	NA	NA
0	NA	NA	NA	NA	NA	ASV268	Dryden-Gv	SampleType	Core ERH - Soil Slurry	81	Bacteria	Acidobacteria	Subgroup_6	NA	NA	NA
0	NA	NA	NA	NA	NA	ASV269	Dryden-Gv	SampleType	Core ERH - Soil Slurry	81	Bacteria	Cyanobacteria	Melainabacteria	Obscuribacterales	NA	NA
0	NA	NA	NA	NA	NA	ASV270	Dryden-Gv	SampleType	Core ERH - Soil Slurry	81	Bacteria	Chloroflexi	Chloroflexia	Thermomicrobiales	JG30-KF-CM45	NA
19.7724	-0.500258	1.25137	-0.399768	0.689328	0.846197	ASV271	Dryden-Gv	SampleType	Core ERH - Soil Slurry	81	Bacteria	Proteobacteria	Gammaproteobacteria	PLTA13	NA	NA
0	NA	NA	NA	NA	NA	ASV272	Dryden-Gv	SampleType	Core ERH - Soil Slurry	81	Bacteria	Bacteroidetes	Bacteroidia	Cytophagales	Microscillaceae	Siphonobacter
2.82719	-1.17315	3.96887	-0.295589	0.767544	NA	ASV273	Dryden-Gv	SampleType	Core ERH - Soil Slurry	81	Bacteria	Acidobacteria	Subgroup_6	NA	NA	NA
18.0504	-1.9429	1.48509	-1.30827	0.190781	0.382372	ASV274	Dryden-Gv	SampleType	Core ERH - Soil Slurry	81	Bacteria	Actinobacteria	Acidimicrobiia	Microtrichales	Ilumatobacteraceae	Ilumatobacter
0	NA	NA	NA	NA	NA	ASV275	Dryden-Gv	SampleType	Core ERH - Soil Slurry	81	Bacteria	Firmicutes	Bacilli	Bacillales	Bacillaceae	Bacillus
2.87724	0.34973	3.86868	0.0904003	0.927969	NA	ASV276	Dryden-Gv	SampleType	Core ERH - Soil Slurry	81	Bacteria	Armatimonadetes	NA	NA	NA	NA
0	NA	NA	NA	NA	NA	ASV277	Dryden-Gv	SampleType	Core ERH - Soil Slurry	81	Bacteria	Acidobacteria	Subgroup_6	NA	NA	NA
3.35075	-1.18315	3.96623	-0.298307	0.765469	NA	ASV278	Dryden-Gv	SampleType	Core ERH - Soil Slurry	81	Bacteria	Proteobacteria	Gammaproteobacteria	Betaproteobacteriales	Nitrosomonadaceae	Ellin6067
0	NA	NA	NA	NA	NA	ASV280	Dryden-Gv	SampleType	Core ERH - Soil Slurry	81	Bacteria	Proteobacteria	Gammaproteobacteria	Gammaproteobacteria_Incertae_Sedis	Unknown_Family	Acidibacter
23.3467	1.22906	1.4673	0.83763	0.402239	0.607541	ASV281	Dryden-Gv	SampleType	Core ERH - Soil Slurry	81	Bacteria	Acidobacteria	Subgroup_6	NA	NA	NA
0	NA	NA	NA	NA	NA	ASV282	Dryden-Gv	SampleType	Core ERH - Soil Slurry	81	Bacteria	Proteobacteria	Alphaproteobacteria	Rhizobiales	Xanthobacteraceae	Bradyrhizobium
0	NA	NA	NA	NA	NA	ASV283	Dryden-Gv	SampleType	Core ERH - Soil Slurry	81	Bacteria	Proteobacteria	Gammaproteobacteria	Betaproteobacteriales	NA	NA
0	NA	NA	NA	NA	NA	ASV286	Dryden-Gv	SampleType	Core ERH - Soil Slurry	81	Bacteria	Proteobacteria	Alphaproteobacteria	Rhizobiales	Xanthobacteraceae	Pseudolabrys
0	NA	NA	NA	NA	NA	ASV287	Dryden-Gv	SampleType	Core ERH - Soil Slurry	81	Bacteria	Proteobacteria	Gammaproteobacteria	Betaproteobacteriales	Burkholderiaceae	NA
86.5621	0.555922	0.850137	0.65392	0.513163	0.717104	ASV288	Dryden-Gv	SampleType	Core ERH - Soil Slurry	81	Bacteria	Proteobacteria	Gammaproteobacteria	Betaproteobacteriales	Burkholderiaceae	Noviherbaspirillum
0	NA	NA	NA	NA	NA	ASV289	Dryden-Gv	SampleType	Core ERH - Soil Slurry	81	Bacteria	Proteobacteria	Alphaproteobacteria	Rhizobiales	Xanthobacteraceae	Pseudorhodoplanes
60.6776	-3.3593	1.67799	-2.00197	0.0452874	0.153782	ASV290	Dryden-Gv	SampleType	Core ERH - Soil Slurry	81	Bacteria	Actinobacteria	Actinobacteria	Micrococcales	Intrasporangiaceae	NA
9.11992	0.345837	2.43853	0.141822	0.887221	0.925195	ASV291	Dryden-Gv	SampleType	Core ERH - Soil Slurry	81	Bacteria	Bacteroidetes	Bacteroidia	Chitinophagales	Chitinophagaceae	NA
5.16069	2.55402	3.96456	0.644214	0.519437	0.71874	ASV292	Dryden-Gv	SampleType	Core ERH - Soil Slurry	81	Bacteria	Proteobacteria	Gammaproteobacteria	Betaproteobacteriales	Burkholderiaceae	Piscinibacter
0	NA	NA	NA	NA	NA	ASV293	Dryden-Gv	SampleType	Core ERH - Soil Slurry	81	Bacteria	Acidobacteria	Blastocatellia_(Subgroup_4)	Pyrinomonadales	Pyrinomonadaceae	RB41
4.94532	-4.46199	3.3469	-1.33317	0.182476	0.379351	ASV294	Dryden-Gv	SampleType	Core ERH - Soil Slurry	81	Bacteria	Actinobacteria	Actinobacteria	Streptomycetales	Streptomycetaceae	Streptomyces
5.53804	2.64688	3.96579	0.667429	0.504498	0.713225	ASV295	Dryden-Gv	SampleType	Core ERH - Soil Slurry	81	Bacteria	Acidobacteria	Subgroup_6	NA	NA	NA
1.84918	-0.79704	3.96946	-0.200793	0.840861	NA	ASV296	Dryden-Gv	SampleType	Core ERH - Soil Slurry	81	Bacteria	Proteobacteria	Gammaproteobacteria	Pseudomonadales	Pseudomonadaceae	Pseudomonas
25.6095	-5.79289	2.4554	-2.35924	0.0183122	0.0934415	ASV297	Dryden-Gv	SampleType	Core ERH - Soil Slurry	81	Bacteria	Acidobacteria	Subgroup_6	NA	NA	NA
0	NA	NA	NA	NA	NA	ASV298	Dryden-Gv	SampleType	Core ERH - Soil Slurry	81	Bacteria	Proteobacteria	Alphaproteobacteria	Rhizobiales	Beijerinckiaceae	Bosea
4.09823	0.509819	3.66667	0.139042	0.889417	0.925396	ASV299	Dryden-Gv	SampleType	Core ERH - Soil Slurry	81	Bacteria	Proteobacteria	Alphaproteobacteria	Rhizobiales	Xanthobacteraceae	Pseudolabrys
0	NA	NA	NA	NA	NA	ASV300	Dryden-Gv	SampleType	Core ERH - Soil Slurry	81	Bacteria	Proteobacteria	Gammaproteobacteria	Betaproteobacteriales	Burkholderiaceae	NA
2.76715	-3.67857	3.93946	-0.933775	0.35042	NA	ASV301	Dryden-Gv	SampleType	Core ERH - Soil Slurry	81	Bacteria	Proteobacteria	Alphaproteobacteria	Rhizobiales	Xanthobacteraceae	Pseudorhodoplanes
0	NA	NA	NA	NA	NA	ASV302	Dryden-Gv	SampleType	Core ERH - Soil Slurry	81	Bacteria	Proteobacteria	Gammaproteobacteria	Salinisphaerales	Solimonadaceae	Alkanibacter
0	NA	NA	NA	NA	NA	ASV303	Dryden-Gv	SampleType	Core ERH - Soil Slurry	81	Bacteria	Proteobacteria	Gammaproteobacteria	Betaproteobacteriales	SC-I-84	NA
0	NA	NA	NA	NA	NA	ASV304	Dryden-Gv	SampleType	Core ERH - Soil Slurry	81	Bacteria	Proteobacteria	Gammaproteobacteria	Xanthomonadales	Xanthomonadaceae	Stenotrophomonas
1.2085	-0.674215	3.97839	-0.169469	0.865428	NA	ASV305	Dryden-Gv	SampleType	Core ERH - Soil Slurry	81	Bacteria	Acidobacteria	Acidobacteriia	Acidobacteriales	NA	NA
0	NA	NA	NA	NA	NA	ASV306	Dryden-Gv	SampleType	Core ERH - Soil Slurry	81	Bacteria	Gemmatimonadetes	Gemmatimonadetes	Gemmatimonadales	Gemmatimonadaceae	NA
0	NA	NA	NA	NA	NA	ASV307	Dryden-Gv	SampleType	Core ERH - Soil Slurry	81	Bacteria	Acidobacteria	Subgroup_6	NA	NA	NA
0	NA	NA	NA	NA	NA	ASV308	Dryden-Gv	SampleType	Core ERH - Soil Slurry	81	Bacteria	Proteobacteria	Alphaproteobacteria	Sphingomonadales	Sphingomonadaceae	Novosphingobium
4.90604	-4.41654	3.36685	-1.31177	0.189597	0.382115	ASV309	Dryden-Gv	SampleType	Core ERH - Soil Slurry	81	Bacteria	Proteobacteria	Gammaproteobacteria	Betaproteobacteriales	TRA3-20	NA
0	NA	NA	NA	NA	NA	ASV310	Dryden-Gv	SampleType	Core ERH - Soil Slurry	81	Bacteria	Proteobacteria	Deltaproteobacteria	Bdellovibrionales	Bdellovibrionaceae	OM27_clade
13.9955	-6.84208	1.97757	-3.45984	0.000540499	0.00883155	ASV311	Dryden-Gv	SampleType	Core ERH - Soil Slurry	81	Bacteria	Actinobacteria	Thermoleophilia	Gaiellales	Gaiellaceae	Gaiella
0	NA	NA	NA	NA	NA	ASV312	Dryden-Gv	SampleType	Core ERH - Soil Slurry	81	Bacteria	Chloroflexi	Chloroflexia	Kallotenuales	NA	NA
5.75615	2.55887	3.96321	0.645657	0.518501	0.71874	ASV313	Dryden-Gv	SampleType	Core ERH - Soil Slurry	81	Bacteria	Actinobacteria	Actinobacteria	Micromonosporales	Micromonosporaceae	Luedemannella
3.56017	2.61913	3.97338	0.659169	0.509787	NA	ASV314	Dryden-Gv	SampleType	Core ERH - Soil Slurry	81	Bacteria	Gemmatimonadetes	Gemmatimonadetes	Gemmatimonadales	Gemmatimonadaceae	NA
0	NA	NA	NA	NA	NA	ASV315	Dryden-Gv	SampleType	Core ERH - Soil Slurry	81	Bacteria	Proteobacteria	Gammaproteobacteria	Betaproteobacteriales	Burkholderiaceae	Pseudoduganella
0	NA	NA	NA	NA	NA	ASV316	Dryden-Gv	SampleType	Core ERH - Soil Slurry	81	Bacteria	Proteobacteria	Deltaproteobacteria	Myxococcales	Haliangiaceae	Haliangium
3.03662	-1.17753	3.96771	-0.296778	0.766636	NA	ASV317	Dryden-Gv	SampleType	Core ERH - Soil Slurry	81	Bacteria	Proteobacteria	Alphaproteobacteria	Rhizobiales	Xanthobacteraceae	NA
10.5439	-6.43956	2.15377	-2.98991	0.00279064	0.0246202	ASV318	Dryden-Gv	SampleType	Core ERH - Soil Slurry	81	Bacteria	Proteobacteria	Alphaproteobacteria	Rhizobiales	Rhizobiales_Incertae_Sedis	Nordella
13.6894	-6.77172	1.98902	-3.40456	0.000662713	0.00993017	ASV319	Dryden-Gv	SampleType	Core ERH - Soil Slurry	81	Bacteria	Proteobacteria	Alphaproteobacteria	Reyranellales	Reyranellaceae	Reyranella
0	NA	NA	NA	NA	NA	ASV320	Dryden-Gv	SampleType	Core ERH - Soil Slurry	81	Bacteria	Proteobacteria	Alphaproteobacteria	Sphingomonadales	Sphingomonadaceae	Sphingopyxis
13.3881	-4.27221	1.90152	-2.24673	0.0246574	0.10928	ASV321	Dryden-Gv	SampleType	Core ERH - Soil Slurry	81	Bacteria	Acidobacteria	Blastocatellia_(Subgroup_4)	2020-11-24	NA	NA
0	NA	NA	NA	NA	NA	ASV322	Dryden-Gv	SampleType	Core ERH - Soil Slurry	81	Bacteria	Nitrospirae	Nitrospira	Nitrospirales	Nitrospiraceae	Nitrospira
11.9186	-6.52588	2.06934	-3.1536	0.0016127	0.0167295	ASV323	Dryden-Gv	SampleType	Core ERH - Soil Slurry	81	Bacteria	Rokubacteria	NC10	Rokubacteriales	NA	NA
0	NA	NA	NA	NA	NA	ASV324	Dryden-Gv	SampleType	Core ERH - Soil Slurry	81	Bacteria	Proteobacteria	Alphaproteobacteria	Rhodobacterales	Rhodobacteraceae	Rubellimicrobium
2.51306	-1.16547	3.97094	-0.293499	0.769141	NA	ASV325	Dryden-Gv	SampleType	Core ERH - Soil Slurry	81	Bacteria	Chloroflexi	Gitt-GS-136	NA	NA	NA
12.6766	6.51521	3.92354	1.66055	0.0968045	0.26588	ASV326	Dryden-Gv	SampleType	Core ERH - Soil Slurry	81	Bacteria	Proteobacteria	Gammaproteobacteria	Gammaproteobacteria_Incertae_Sedis	Unknown_Family	Acidibacter
2.09422	-1.15174	3.97459	-0.289775	0.771988	NA	ASV327	Dryden-Gv	SampleType	Core ERH - Soil Slurry	81	Bacteria	Proteobacteria	Gammaproteobacteria	Betaproteobacteriales	Burkholderiaceae	Xylophilus
0	NA	NA	NA	NA	NA	ASV328	Dryden-Gv	SampleType	Core ERH - Soil Slurry	81	Bacteria	Proteobacteria	Alphaproteobacteria	Rhizobiales	A0839	NA
26.487	-5.59214	2.12143	-2.63603	0.00838834	0.0561602	ASV329	Dryden-Gv	SampleType	Core ERH - Soil Slurry	81	Bacteria	Actinobacteria	MB-A2-108	NA	NA	NA
0	NA	NA	NA	NA	NA	ASV330	Dryden-Gv	SampleType	Core ERH - Soil Slurry	81	Bacteria	Fibrobacteres	Fibrobacteria	Fibrobacterales	Fibrobacteraceae	possible_genus_04
70.2037	-2.79193	1.6623	-1.67956	0.0930422	0.259091	ASV331	Dryden-Gv	SampleType	Core ERH - Soil Slurry	81	Archaea	Thaumarchaeota	Nitrososphaeria	Nitrososphaerales	Nitrososphaeraceae	NA
12.1428	-4.4254	2.00039	-2.21227	0.0269478	0.117021	ASV332	Dryden-Gv	SampleType	Core ERH - Soil Slurry	81	Bacteria	Actinobacteria	Thermoleophilia	Gaiellales	Gaiellaceae	Gaiella
0	NA	NA	NA	NA	NA	ASV333	Dryden-Gv	SampleType	Core ERH - Soil Slurry	81	Bacteria	Actinobacteria	Thermoleophilia	Gaiellales	NA	NA
0	NA	NA	NA	NA	NA	ASV334	Dryden-Gv	SampleType	Core ERH - Soil Slurry	81	Bacteria	Actinobacteria	Thermoleophilia	Solirubrobacterales	67-14	NA
2.41339	2.1555	3.9728	0.542564	0.58743	NA	ASV335	Dryden-Gv	SampleType	Core ERH - Soil Slurry	81	Bacteria	Bacteroidetes	Bacteroidia	Cytophagales	Microscillaceae	NA
0	NA	NA	NA	NA	NA	ASV336	Dryden-Gv	SampleType	Core ERH - Soil Slurry	81	Bacteria	Proteobacteria	Alphaproteobacteria	Sphingomonadales	Sphingomonadaceae	Ellin6055
0	NA	NA	NA	NA	NA	ASV337	Dryden-Gv	SampleType	Core ERH - Soil Slurry	81	Bacteria	Verrucomicrobia	Verrucomicrobiae	Opitutales	Opitutaceae	Lacunisphaera
2.40835	-1.16234	3.97174	-0.292653	0.769788	NA	ASV338	Dryden-Gv	SampleType	Core ERH - Soil Slurry	81	Bacteria	Proteobacteria	Gammaproteobacteria	Betaproteobacteriales	Burkholderiaceae	Noviherbaspirillum
0	NA	NA	NA	NA	NA	ASV339	Dryden-Gv	SampleType	Core ERH - Soil Slurry	81	Bacteria	Proteobacteria	Gammaproteobacteria	Betaproteobacteriales	Nitrosomonadaceae	MND1
5.8438	-5.53605	2.78588	-1.98719	0.0469017	0.157004	ASV340	Dryden-Gv	SampleType	Core ERH - Soil Slurry	81	Bacteria	Acidobacteria	Subgroup_22	NA	NA	NA
0	NA	NA	NA	NA	NA	ASV341	Dryden-Gv	SampleType	Core ERH - Soil Slurry	81	Bacteria	Proteobacteria	Gammaproteobacteria	Betaproteobacteriales	Burkholderiaceae	Azohydromonas
0	NA	NA	NA	NA	NA	ASV342	Dryden-Gv	SampleType	Core ERH - Soil Slurry	81	Bacteria	Proteobacteria	Deltaproteobacteria	Myxococcales	Phaselicystidaceae	Phaselicystis
0	NA	NA	NA	NA	NA	ASV343	Dryden-Gv	SampleType	Core ERH - Soil Slurry	81	Bacteria	Chloroflexi	Chloroflexia	Chloroflexales	Roseiflexaceae	NA
0	NA	NA	NA	NA	NA	ASV344	Dryden-Gv	SampleType	Core ERH - Soil Slurry	81	Bacteria	Proteobacteria	Alphaproteobacteria	Rhizobiales	Beijerinckiaceae	Microvirga
0	NA	NA	NA	NA	NA	ASV345	Dryden-Gv	SampleType	Core ERH - Soil Slurry	81	Bacteria	Firmicutes	Bacilli	Bacillales	Alicyclobacillaceae	Tumebacillus
3.31513	-3.93224	3.93679	-0.998845	0.31787	NA	ASV346	Dryden-Gv	SampleType	Core ERH - Soil Slurry	81	Bacteria	Proteobacteria	Gammaproteobacteria	Betaproteobacteriales	Nitrosomonadaceae	MND1
22.35	2.68849	3.95476	0.67981	0.496625	0.713225	ASV347	Dryden-Gv	SampleType	Core ERH - Soil Slurry	81	Bacteria	Fibrobacteres	Fibrobacteria	Fibrobacterales	Fibrobacteraceae	possible_genus_04
0	NA	NA	NA	NA	NA	ASV348	Dryden-Gv	SampleType	Core ERH - Soil Slurry	81	Bacteria	Actinobacteria	Actinobacteria	Pseudonocardiales	Pseudonocardiaceae	Pseudonocardia
0	NA	NA	NA	NA	NA	ASV349	Dryden-Gv	SampleType	Core ERH - Soil Slurry	81	Bacteria	Proteobacteria	Alphaproteobacteria	Sphingomonadales	Sphingomonadaceae	Qipengyuania
22.6832	-5.5953	2.44441	-2.28901	0.0220785	0.104056	ASV350	Dryden-Gv	SampleType	Core ERH - Soil Slurry	81	Bacteria	Acidobacteria	Subgroup_6	NA	NA	NA
0	NA	NA	NA	NA	NA	ASV351	Dryden-Gv	SampleType	Core ERH - Soil Slurry	81	Bacteria	Verrucomicrobia	Verrucomicrobiae	Chthoniobacterales	Chthoniobacteraceae	Candidatus_Udaeobacter
0	NA	NA	NA	NA	NA	ASV352	Dryden-Gv	SampleType	Core ERH - Soil Slurry	81	Bacteria	Fibrobacteres	Fibrobacteria	Fibrobacterales	Fibrobacteraceae	possible_genus_04
0.523555	-0.989293	3.12568	-0.316505	0.75162	NA	ASV353	Dryden-Gv	SampleType	Core ERH - Soil Slurry	81	Archaea	Thaumarchaeota	Nitrososphaeria	Nitrosopumilales	Nitrosopumilaceae	Candidatus_Nitrosotenuis
0	NA	NA	NA	NA	NA	ASV354	Dryden-Gv	SampleType	Core ERH - Soil Slurry	81	Bacteria	Actinobacteria	Actinobacteria	Streptomycetales	Streptomycetaceae	Streptomyces
8.70162	-5.46472	3.91427	-1.3961	0.162684	0.355122	ASV355	Dryden-Gv	SampleType	Core ERH - Soil Slurry	81	Bacteria	Acidobacteria	Subgroup_6	NA	NA	NA
82.1686	-2.52886	1.7713	-1.42769	0.153381	0.342298	ASV356	Dryden-Gv	SampleType	Core ERH - Soil Slurry	81	Bacteria	Acidobacteria	Subgroup_6	NA	NA	NA
12.3206	0.751215	2.86858	0.261877	0.793416	0.896723	ASV357	Dryden-Gv	SampleType	Core ERH - Soil Slurry	81	Bacteria	Proteobacteria	Alphaproteobacteria	Rhizobiales	Xanthobacteraceae	Rhodoplanes
0	NA	NA	NA	NA	NA	ASV358	Dryden-Gv	SampleType	Core ERH - Soil Slurry	81	Bacteria	Spirochaetes	Leptospirae	Leptospirales	Leptospiraceae	Turneriella
9.4519	-6.24411	2.24349	-2.78322	0.00538223	0.0393862	ASV359	Dryden-Gv	SampleType	Core ERH - Soil Slurry	81	Bacteria	Proteobacteria	Alphaproteobacteria	Sphingomonadales	Sphingomonadaceae	Sphingomonas
0	NA	NA	NA	NA	NA	ASV360	Dryden-Gv	SampleType	Core ERH - Soil Slurry	81	Bacteria	Planctomycetes	Planctomycetacia	Planctomycetales	NA	NA
0	NA	NA	NA	NA	NA	ASV361	Dryden-Gv	SampleType	Core ERH - Soil Slurry	81	Bacteria	Firmicutes	Bacilli	Bacillales	Bacillaceae	Geobacillus
15.6748	-1.37083	3.70872	-0.369624	0.711662	0.860191	ASV362	Dryden-Gv	SampleType	Core ERH - Soil Slurry	81	Bacteria	Proteobacteria	Gammaproteobacteria	Steroidobacterales	Steroidobacteraceae	NA
0	NA	NA	NA	NA	NA	ASV363	Dryden-Gv	SampleType	Core ERH - Soil Slurry	81	Bacteria	Actinobacteria	Actinobacteria	Propionibacteriales	Nocardioidaceae	Nocardioides
0	NA	NA	NA	NA	NA	ASV364	Dryden-Gv	SampleType	Core ERH - Soil Slurry	81	Bacteria	Chloroflexi	Chloroflexia	Chloroflexales	Herpetosiphonaceae	Herpetosiphon
11.8165	-5.17147	3.85002	-1.34323	0.179196	0.374251	ASV365	Dryden-Gv	SampleType	Core ERH - Soil Slurry	81	Bacteria	Gemmatimonadetes	Gemmatimonadetes	Gemmatimonadales	Gemmatimonadaceae	NA
0	NA	NA	NA	NA	NA	ASV366	Dryden-Gv	SampleType	Core ERH - Soil Slurry	81	Bacteria	Proteobacteria	Deltaproteobacteria	Myxococcales	Sandaracinaceae	NA
0	NA	NA	NA	NA	NA	ASV367	Dryden-Gv	SampleType	Core ERH - Soil Slurry	81	Bacteria	Planctomycetes	Planctomycetacia	Pirellulales	Pirellulaceae	NA
0	NA	NA	NA	NA	NA	ASV369	Dryden-Gv	SampleType	Core ERH - Soil Slurry	81	Bacteria	Proteobacteria	Alphaproteobacteria	Rhizobiales	Rhizobiaceae	NA
0	NA	NA	NA	NA	NA	ASV370	Dryden-Gv	SampleType	Core ERH - Soil Slurry	81	Bacteria	Gemmatimonadetes	Gemmatimonadetes	Gemmatimonadales	Gemmatimonadaceae	NA
0	NA	NA	NA	NA	NA	ASV371	Dryden-Gv	SampleType	Core ERH - Soil Slurry	81	Bacteria	Proteobacteria	Alphaproteobacteria	Sphingomonadales	Sphingomonadaceae	Sphingopyxis
0	NA	NA	NA	NA	NA	ASV372	Dryden-Gv	SampleType	Core ERH - Soil Slurry	81	Bacteria	Actinobacteria	Acidimicrobiia	Microtrichales	NA	NA
2.63212	-3.60455	3.94377	-0.913986	0.360724	NA	ASV373	Dryden-Gv	SampleType	Core ERH - Soil Slurry	81	Bacteria	Rokubacteria	NC10	Rokubacteriales	NA	NA
15.0102	0.862998	3.04342	0.283562	0.776746	0.885565	ASV374	Dryden-Gv	SampleType	Core ERH - Soil Slurry	81	Bacteria	Rokubacteria	NC10	Rokubacteriales	NA	NA
14.2114	-6.78263	1.97147	-3.44039	0.000580876	0.00913911	ASV375	Dryden-Gv	SampleType	Core ERH - Soil Slurry	81	Bacteria	Acidobacteria	Blastocatellia_(Subgroup_4)	Pyrinomonadales	Pyrinomonadaceae	RB41
6.37989	0.390293	3.84832	0.101419	0.919218	0.936075	ASV376	Dryden-Gv	SampleType	Core ERH - Soil Slurry	81	Bacteria	Acidobacteria	Holophagae	Subgroup_7	NA	NA
0	NA	NA	NA	NA	NA	ASV377	Dryden-Gv	SampleType	Core ERH - Soil Slurry	81	Bacteria	Chloroflexi	KD4-96	NA	NA	NA
18.0735	1.91157	1.5688	1.21849	0.223038	0.411706	ASV378	Dryden-Gv	SampleType	Core ERH - Soil Slurry	81	Bacteria	Acidobacteria	Subgroup_6	NA	NA	NA
46.5316	-2.45104	1.51725	-1.61545	0.106213	0.284845	ASV379	Dryden-Gv	SampleType	Core ERH - Soil Slurry	81	Bacteria	Gemmatimonadetes	Gemmatimonadetes	Gemmatimonadales	Gemmatimonadaceae	NA
0	NA	NA	NA	NA	NA	ASV380	Dryden-Gv	SampleType	Core ERH - Soil Slurry	81	Bacteria	Actinobacteria	Actinobacteria	Propionibacteriales	Nocardioidaceae	Nocardioides
6.49208	-1.2108	3.95905	-0.305832	0.759733	0.875483	ASV381	Dryden-Gv	SampleType	Core ERH - Soil Slurry	81	Bacteria	Verrucomicrobia	Verrucomicrobiae	Pedosphaerales	Pedosphaeraceae	ADurb.Bin063-1
0	NA	NA	NA	NA	NA	ASV382	Dryden-Gv	SampleType	Core ERH - Soil Slurry	81	Bacteria	Proteobacteria	Deltaproteobacteria	Myxococcales	Haliangiaceae	Haliangium
158.48	8.48322	1.46305	5.79831	6.69866e-09	1.26471e-06	ASV383	Dryden-Gv	SampleType	Core ERH - Soil Slurry	81	Bacteria	Proteobacteria	Deltaproteobacteria	Myxococcales	Haliangiaceae	Haliangium
20.6971	-1.64821	1.45548	-1.13242	0.257459	0.431112	ASV384	Dryden-Gv	SampleType	Core ERH - Soil Slurry	81	Bacteria	Actinobacteria	Thermoleophilia	Gaiellales	Gaiellaceae	Gaiella
0	NA	NA	NA	NA	NA	ASV385	Dryden-Gv	SampleType	Core ERH - Soil Slurry	81	Bacteria	Verrucomicrobia	Verrucomicrobiae	Pedosphaerales	Pedosphaeraceae	NA
0	NA	NA	NA	NA	NA	ASV386	Dryden-Gv	SampleType	Core ERH - Soil Slurry	81	Bacteria	Proteobacteria	Gammaproteobacteria	Xanthomonadales	Rhodanobacteraceae	NA
0	NA	NA	NA	NA	NA	ASV387	Dryden-Gv	SampleType	Core ERH - Soil Slurry	81	Bacteria	Acidobacteria	Subgroup_6	NA	NA	NA
0	NA	NA	NA	NA	NA	ASV388	Dryden-Gv	SampleType	Core ERH - Soil Slurry	81	Bacteria	Acidobacteria	Blastocatellia_(Subgroup_4)	Pyrinomonadales	Pyrinomonadaceae	RB41
5.23208	-4.56225	3.92674	-1.16184	0.2453	0.423333	ASV389	Dryden-Gv	SampleType	Core ERH - Soil Slurry	81	Bacteria	Actinobacteria	Actinobacteria	Streptosporangiales	Streptosporangiaceae	Nonomuraea
0.755311	-0.646511	3.81764	-0.169349	0.865522	NA	ASV390	Dryden-Gv	SampleType	Core ERH - Soil Slurry	81	Bacteria	Proteobacteria	Alphaproteobacteria	Caulobacterales	Hyphomonadaceae	SWB02
5.10956	-4.46626	3.92796	-1.13704	0.25552	0.430735	ASV391	Dryden-Gv	SampleType	Core ERH - Soil Slurry	81	Archaea	Thaumarchaeota	Nitrososphaeria	Nitrososphaerales	Nitrososphaeraceae	NA
5.99914	-5.55973	2.75007	-2.02167	0.0432106	0.151639	ASV392	Dryden-Gv	SampleType	Core ERH - Soil Slurry	81	Bacteria	Rokubacteria	NC10	Rokubacteriales	NA	NA
5.1832	0.684147	2.75369	0.248447	0.803789	0.904382	ASV393	Dryden-Gv	SampleType	Core ERH - Soil Slurry	81	Bacteria	Proteobacteria	Alphaproteobacteria	Rhizobiales	Rhizobiales_Incertae_Sedis	Bauldia
0	NA	NA	NA	NA	NA	ASV394	Dryden-Gv	SampleType	Core ERH - Soil Slurry	81	Bacteria	Proteobacteria	Gammaproteobacteria	Betaproteobacteriales	Burkholderiaceae	NA
0	NA	NA	NA	NA	NA	ASV395	Dryden-Gv	SampleType	Core ERH - Soil Slurry	81	Bacteria	Proteobacteria	Alphaproteobacteria	Rhizobiales	Rhizobiaceae	Mesorhizobium
2.11335	-0.804183	3.96726	-0.202705	0.839366	NA	ASV396	Dryden-Gv	SampleType	Core ERH - Soil Slurry	81	Bacteria	Acidobacteria	Subgroup_5	NA	NA	NA
0	NA	NA	NA	NA	NA	ASV397	Dryden-Gv	SampleType	Core ERH - Soil Slurry	81	Bacteria	Proteobacteria	Alphaproteobacteria	Rhizobiales	Xanthobacteraceae	NA
33.4583	-0.227644	1.07735	-0.2113	0.832654	0.914087	ASV398	Dryden-Gv	SampleType	Core ERH - Soil Slurry	81	Bacteria	Proteobacteria	Alphaproteobacteria	Rhizobiales	Rhizobiaceae	Mesorhizobium
12.4121	-6.6424	2.04338	-3.25069	0.00115124	0.0132533	ASV399	Dryden-Gv	SampleType	Core ERH - Soil Slurry	81	Bacteria	Actinobacteria	MB-A2-108	NA	NA	NA
0	NA	NA	NA	NA	NA	ASV400	Dryden-Gv	SampleType	Core ERH - Soil Slurry	81	Bacteria	Proteobacteria	Gammaproteobacteria	Betaproteobacteriales	Nitrosomonadaceae	MND1
0	NA	NA	NA	NA	NA	ASV401	Dryden-Gv	SampleType	Core ERH - Soil Slurry	81	Bacteria	Actinobacteria	Actinobacteria	Micrococcales	Intrasporangiaceae	Janibacter
7.89722	-5.89758	2.41854	-2.43848	0.0147491	0.0800179	ASV402	Dryden-Gv	SampleType	Core ERH - Soil Slurry	81	Bacteria	Actinobacteria	Actinobacteria	Micromonosporales	Micromonosporaceae	Dactylosporangium
25.5288	3.96258	3.44007	1.15189	0.249367	0.426888	ASV403	Dryden-Gv	SampleType	Core ERH - Soil Slurry	81	Bacteria	Proteobacteria	Deltaproteobacteria	Myxococcales	Haliangiaceae	Haliangium
0	NA	NA	NA	NA	NA	ASV404	Dryden-Gv	SampleType	Core ERH - Soil Slurry	81	Bacteria	Proteobacteria	Alphaproteobacteria	Rhizobiales	Rhizobiaceae	Shinella
0	NA	NA	NA	NA	NA	ASV405	Dryden-Gv	SampleType	Core ERH - Soil Slurry	81	Bacteria	Acidobacteria	Subgroup_6	NA	NA	NA
87.3753	-1.86549	0.817775	-2.28118	0.0225377	0.104292	ASV406	Dryden-Gv	SampleType	Core ERH - Soil Slurry	81	Bacteria	Actinobacteria	Thermoleophilia	Solirubrobacterales	67-14	NA
2.40835	-1.16234	3.97174	-0.292653	0.769788	NA	ASV407	Dryden-Gv	SampleType	Core ERH - Soil Slurry	81	Bacteria	Bacteroidetes	Bacteroidia	Flavobacteriales	Flavobacteriaceae	Flavobacterium
2.87018	-0.720896	3.963	-0.181907	0.855656	NA	ASV408	Dryden-Gv	SampleType	Core ERH - Soil Slurry	81	Bacteria	Actinobacteria	MB-A2-108	NA	NA	NA
0	NA	NA	NA	NA	NA	ASV409	Dryden-Gv	SampleType	Core ERH - Soil Slurry	81	Bacteria	Proteobacteria	Gammaproteobacteria	Betaproteobacteriales	Burkholderiaceae	Rhizobacter
0	NA	NA	NA	NA	NA	ASV410	Dryden-Gv	SampleType	Core ERH - Soil Slurry	81	Bacteria	Gemmatimonadetes	Gemmatimonadetes	Gemmatimonadales	Gemmatimonadaceae	NA
6.95935	0.599562	2.46918	0.242818	0.808146	0.905407	ASV411	Dryden-Gv	SampleType	Core ERH - Soil Slurry	81	Bacteria	Proteobacteria	Alphaproteobacteria	Rhizobiales	Hyphomicrobiaceae	Pedomicrobium
0	NA	NA	NA	NA	NA	ASV412	Dryden-Gv	SampleType	Core ERH - Soil Slurry	81	Bacteria	Proteobacteria	Deltaproteobacteria	Myxococcales	Sandaracinaceae	NA
0	NA	NA	NA	NA	NA	ASV413	Dryden-Gv	SampleType	Core ERH - Soil Slurry	81	Bacteria	Acidobacteria	Subgroup_6	NA	NA	NA
12.0024	-0.903242	1.68169	-0.537104	0.591196	0.756218	ASV414	Dryden-Gv	SampleType	Core ERH - Soil Slurry	81	Bacteria	Acidobacteria	Subgroup_25	NA	NA	NA
1.15182	-1.0918	3.99121	-0.273551	0.784429	NA	ASV415	Dryden-Gv	SampleType	Core ERH - Soil Slurry	81	Bacteria	Proteobacteria	Gammaproteobacteria	Xanthomonadales	Xanthomonadaceae	Arenimonas
0	NA	NA	NA	NA	NA	ASV416	Dryden-Gv	SampleType	Core ERH - Soil Slurry	81	Bacteria	Proteobacteria	Alphaproteobacteria	Dongiales	Dongiaceae	Dongia
0	NA	NA	NA	NA	NA	ASV417	Dryden-Gv	SampleType	Core ERH - Soil Slurry	81	Bacteria	Actinobacteria	Acidimicrobiia	NA	NA	NA
0	NA	NA	NA	NA	NA	ASV418	Dryden-Gv	SampleType	Core ERH - Soil Slurry	81	Bacteria	Actinobacteria	Actinobacteria	Micromonosporales	Micromonosporaceae	Luedemannella
0	NA	NA	NA	NA	NA	ASV419	Dryden-Gv	SampleType	Core ERH - Soil Slurry	81	Bacteria	Actinobacteria	Acidimicrobiia	Microtrichales	NA	NA
0	NA	NA	NA	NA	NA	ASV420	Dryden-Gv	SampleType	Core ERH - Soil Slurry	81	Bacteria	Proteobacteria	Alphaproteobacteria	Rhizobiales	Rhizobiaceae	Mesorhizobium
1.25653	-1.10214	3.98828	-0.276346	0.782283	NA	ASV421	Dryden-Gv	SampleType	Core ERH - Soil Slurry	81	Bacteria	Verrucomicrobia	Verrucomicrobiae	Chthoniobacterales	Chthoniobacteraceae	Candidatus_Udaeobacter
11.5893	-5.86387	3.91248	-1.49876	0.133936	0.320835	ASV422	Dryden-Gv	SampleType	Core ERH - Soil Slurry	81	Bacteria	Actinobacteria	Thermoleophilia	Solirubrobacterales	67-14	NA
0	NA	NA	NA	NA	NA	ASV423	Dryden-Gv	SampleType	Core ERH - Soil Slurry	81	Bacteria	Cyanobacteria	Oxyphotobacteria	Nostocales	NA	NA
3.28776	-3.92571	3.93695	-0.997146	0.318694	NA	ASV424	Dryden-Gv	SampleType	Core ERH - Soil Slurry	81	Bacteria	Proteobacteria	Deltaproteobacteria	RCP2-54	NA	NA
0	NA	NA	NA	NA	NA	ASV425	Dryden-Gv	SampleType	Core ERH - Soil Slurry	81	Bacteria	Actinobacteria	Thermoleophilia	Gaiellales	NA	NA
0	NA	NA	NA	NA	NA	ASV426	Dryden-Gv	SampleType	Core ERH - Soil Slurry	81	Bacteria	Chloroflexi	Ktedonobacteria	C0119	NA	NA
0.104711	-0.112854	1.77575	-0.063553	0.949326	NA	ASV427	Dryden-Gv	SampleType	Core ERH - Soil Slurry	81	Bacteria	Acidobacteria	Subgroup_6	NA	NA	NA
17.7049	-6.27567	3.91307	-1.60377	0.108765	0.290039	ASV428	Dryden-Gv	SampleType	Core ERH - Soil Slurry	81	Bacteria	Proteobacteria	Alphaproteobacteria	Rhizobiales	Xanthobacteraceae	NA
4.50684	-5.21372	3.18012	-1.63947	0.101116	0.275081	ASV429	Dryden-Gv	SampleType	Core ERH - Soil Slurry	81	Bacteria	Acidobacteria	Subgroup_6	NA	NA	NA
0	NA	NA	NA	NA	NA	ASV430	Dryden-Gv	SampleType	Core ERH - Soil Slurry	81	Bacteria	Proteobacteria	Gammaproteobacteria	Betaproteobacteriales	Burkholderiaceae	NA
12.8611	1.05692	1.70869	0.618557	0.536208	0.733239	ASV431	Dryden-Gv	SampleType	Core ERH - Soil Slurry	81	Bacteria	Verrucomicrobia	Verrucomicrobiae	Pedosphaerales	Pedosphaeraceae	NA
0	NA	NA	NA	NA	NA	ASV432	Dryden-Gv	SampleType	Core ERH - Soil Slurry	81	Archaea	Thaumarchaeota	Nitrososphaeria	Nitrososphaerales	Nitrososphaeraceae	NA
0	NA	NA	NA	NA	NA	ASV433	Dryden-Gv	SampleType	Core ERH - Soil Slurry	81	Bacteria	Proteobacteria	Gammaproteobacteria	Betaproteobacteriales	Burkholderiaceae	NA
17.4964	-5.09811	1.77872	-2.86617	0.00415468	0.0324134	ASV434	Dryden-Gv	SampleType	Core ERH - Soil Slurry	81	Bacteria	Actinobacteria	Acidimicrobiia	IMCC26256	NA	NA
1.5823	2.53651	3.99715	0.634579	0.525703	NA	ASV435	Dryden-Gv	SampleType	Core ERH - Soil Slurry	81	Bacteria	Acidobacteria	Blastocatellia_(Subgroup_4)	DS-100	NA	NA
0	NA	NA	NA	NA	NA	ASV436	Dryden-Gv	SampleType	Core ERH - Soil Slurry	81	Bacteria	Proteobacteria	Alphaproteobacteria	Rhizobiales	Xanthobacteraceae	NA
0	NA	NA	NA	NA	NA	ASV438	Dryden-Gv	SampleType	Core ERH - Soil Slurry	81	Bacteria	Actinobacteria	Acidimicrobiia	Microtrichales	Ilumatobacteraceae	Ilumatobacter
7.88433	-4.01006	2.32154	-1.72733	0.0841084	0.247347	ASV439	Dryden-Gv	SampleType	Core ERH - Soil Slurry	81	Bacteria	Actinobacteria	Actinobacteria	Corynebacteriales	Mycobacteriaceae	Mycobacterium
0	NA	NA	NA	NA	NA	ASV440	Dryden-Gv	SampleType	Core ERH - Soil Slurry	81	Bacteria	Proteobacteria	Gammaproteobacteria	Betaproteobacteriales	NA	NA
14.5293	-2.47243	1.58173	-1.56312	0.118025	0.302262	ASV441	Dryden-Gv	SampleType	Core ERH - Soil Slurry	81	Bacteria	Proteobacteria	Alphaproteobacteria	Rhizobiales	Rhizobiales_Incertae_Sedis	Nordella
4.50257	-1.2043	3.9114	-0.307896	0.758161	0.875483	ASV442	Dryden-Gv	SampleType	Core ERH - Soil Slurry	81	Bacteria	Actinobacteria	Thermoleophilia	Solirubrobacterales	67-14	NA
0	NA	NA	NA	NA	NA	ASV443	Dryden-Gv	SampleType	Core ERH - Soil Slurry	81	Bacteria	Proteobacteria	Alphaproteobacteria	Rhizobiales	Beijerinckiaceae	Bosea
0	NA	NA	NA	NA	NA	ASV444	Dryden-Gv	SampleType	Core ERH - Soil Slurry	81	Bacteria	Gemmatimonadetes	Longimicrobia	Longimicrobiales	Longimicrobiaceae	Longimicrobium
3.71138	-4.06838	3.84396	-1.05838	0.289881	0.461507	ASV445	Dryden-Gv	SampleType	Core ERH - Soil Slurry	81	Bacteria	Actinobacteria	Acidimicrobiia	IMCC26256	NA	NA
11.9829	6.68719	3.91684	1.70729	0.0877676	0.252303	ASV446	Dryden-Gv	SampleType	Core ERH - Soil Slurry	81	Bacteria	Proteobacteria	Gammaproteobacteria	Betaproteobacteriales	Nitrosomonadaceae	MND1
0	NA	NA	NA	NA	NA	ASV448	Dryden-Gv	SampleType	Core ERH - Soil Slurry	81	Bacteria	Proteobacteria	Alphaproteobacteria	Rhizobiales	Methyloligellaceae	NA
0	NA	NA	NA	NA	NA	ASV449	Dryden-Gv	SampleType	Core ERH - Soil Slurry	81	Bacteria	Cyanobacteria	Melainabacteria	Obscuribacterales	NA	NA
20.6923	-0.520439	1.25956	-0.41319	0.679467	0.838365	ASV450	Dryden-Gv	SampleType	Core ERH - Soil Slurry	81	Bacteria	Armatimonadetes	Fimbriimonadia	Fimbriimonadales	Fimbriimonadaceae	NA
0	NA	NA	NA	NA	NA	ASV451	Dryden-Gv	SampleType	Core ERH - Soil Slurry	81	Bacteria	Planctomycetes	Planctomycetacia	Gemmatales	Gemmataceae	Gemmata
0	NA	NA	NA	NA	NA	ASV452	Dryden-Gv	SampleType	Core ERH - Soil Slurry	81	Bacteria	Verrucomicrobia	Verrucomicrobiae	Pedosphaerales	Pedosphaeraceae	NA
0	NA	NA	NA	NA	NA	ASV453	Dryden-Gv	SampleType	Core ERH - Soil Slurry	81	Bacteria	Rokubacteria	NC10	Rokubacteriales	NA	NA
0	NA	NA	NA	NA	NA	ASV454	Dryden-Gv	SampleType	Core ERH - Soil Slurry	81	Bacteria	Acidobacteria	Blastocatellia_(Subgroup_4)	Pyrinomonadales	Pyrinomonadaceae	RB41
1.98951	-1.14755	3.97572	-0.28864	0.772857	NA	ASV455	Dryden-Gv	SampleType	Core ERH - Soil Slurry	81	Bacteria	Proteobacteria	Gammaproteobacteria	Betaproteobacteriales	Nitrosomonadaceae	mle1-7
2.19893	-1.15557	3.97356	-0.290815	0.771193	NA	ASV456	Dryden-Gv	SampleType	Core ERH - Soil Slurry	81	Bacteria	Actinobacteria	Actinobacteria	Micrococcales	Micrococcaceae	Paenarthrobacter
0	NA	NA	NA	NA	NA	ASV457	Dryden-Gv	SampleType	Core ERH - Soil Slurry	81	Bacteria	Verrucomicrobia	Verrucomicrobiae	Chthoniobacterales	Chthoniobacteraceae	Candidatus_Udaeobacter
12.7168	-4.02374	1.92129	-2.09429	0.0362337	0.137302	ASV458	Dryden-Gv	SampleType	Core ERH - Soil Slurry	81	Bacteria	Verrucomicrobia	Verrucomicrobiae	Chthoniobacterales	Chthoniobacteraceae	Candidatus_Udaeobacter
0	NA	NA	NA	NA	NA	ASV459	Dryden-Gv	SampleType	Core ERH - Soil Slurry	81	Bacteria	Proteobacteria	Gammaproteobacteria	Betaproteobacteriales	Burkholderiaceae	Pseudoduganella
0	NA	NA	NA	NA	NA	ASV460	Dryden-Gv	SampleType	Core ERH - Soil Slurry	81	Bacteria	Proteobacteria	Alphaproteobacteria	Sphingomonadales	Sphingomonadaceae	Altererythrobacter
0	NA	NA	NA	NA	NA	ASV461	Dryden-Gv	SampleType	Core ERH - Soil Slurry	81	Bacteria	Acidobacteria	Subgroup_6	NA	NA	NA
23.3774	3.88472	3.4269	1.13359	0.256965	0.431112	ASV462	Dryden-Gv	SampleType	Core ERH - Soil Slurry	81	Bacteria	Fibrobacteres	Fibrobacteria	Fibrobacterales	Fibrobacteraceae	possible_genus_04
0	NA	NA	NA	NA	NA	ASV463	Dryden-Gv	SampleType	Core ERH - Soil Slurry	81	Bacteria	Planctomycetes	Phycisphaerae	Tepidisphaerales	WD2101_soil_group	NA
0	NA	NA	NA	NA	NA	ASV464	Dryden-Gv	SampleType	Core ERH - Soil Slurry	81	Bacteria	Acidobacteria	Subgroup_6	NA	NA	NA
4.88732	-1.16653	3.06906	-0.380095	0.703875	0.85353	ASV465	Dryden-Gv	SampleType	Core ERH - Soil Slurry	81	Bacteria	Actinobacteria	Actinobacteria	Corynebacteriales	Mycobacteriaceae	Mycobacterium
6.02352	-4.73766	3.9232	-1.2076	0.227201	0.415566	ASV466	Dryden-Gv	SampleType	Core ERH - Soil Slurry	81	Bacteria	Proteobacteria	Gammaproteobacteria	Betaproteobacteriales	Nitrosomonadaceae	MND1
0	NA	NA	NA	NA	NA	ASV467	Dryden-Gv	SampleType	Core ERH - Soil Slurry	81	Bacteria	Bacteroidetes	Bacteroidia	Cytophagales	Microscillaceae	NA
1.57066	-1.12605	3.9816	-0.282813	0.77732	NA	ASV468	Dryden-Gv	SampleType	Core ERH - Soil Slurry	81	Bacteria	Acidobacteria	Blastocatellia_(Subgroup_4)	Pyrinomonadales	Pyrinomonadaceae	RB41
0	NA	NA	NA	NA	NA	ASV469	Dryden-Gv	SampleType	Core ERH - Soil Slurry	81	Bacteria	Proteobacteria	Gammaproteobacteria	Betaproteobacteriales	Nitrosomonadaceae	MND1
15.2661	-5.18714	1.81826	-2.8528	0.0043336	0.0332595	ASV470	Dryden-Gv	SampleType	Core ERH - Soil Slurry	81	Bacteria	Proteobacteria	Deltaproteobacteria	Myxococcales	bacteriap25	NA
35.1635	-2.20595	1.3055	-1.68973	0.0910789	0.256652	ASV471	Dryden-Gv	SampleType	Core ERH - Soil Slurry	81	Bacteria	Chloroflexi	Gitt-GS-136	NA	NA	NA
0	NA	NA	NA	NA	NA	ASV472	Dryden-Gv	SampleType	Core ERH - Soil Slurry	81	Bacteria	Bacteroidetes	Bacteroidia	Chitinophagales	Chitinophagaceae	NA
22.4732	-5.10532	2.36679	-2.15706	0.0310007	0.126687	ASV473	Dryden-Gv	SampleType	Core ERH - Soil Slurry	81	Bacteria	Proteobacteria	Alphaproteobacteria	Sphingomonadales	Sphingomonadaceae	Sphingomonas
0	NA	NA	NA	NA	NA	ASV474	Dryden-Gv	SampleType	Core ERH - Soil Slurry	81	Bacteria	Proteobacteria	Gammaproteobacteria	Betaproteobacteriales	Nitrosomonadaceae	DSSD61
36.7627	-1.63377	1.07135	-1.52496	0.127269	0.312869	ASV475	Dryden-Gv	SampleType	Core ERH - Soil Slurry	81	Bacteria	Proteobacteria	Gammaproteobacteria	Betaproteobacteriales	SC-I-84	NA
2.92366	-3.6977	3.94164	-0.938112	0.348187	NA	ASV476	Dryden-Gv	SampleType	Core ERH - Soil Slurry	81	Bacteria	Actinobacteria	Actinobacteria	Frankiales	Acidothermaceae	Acidothermus
0	NA	NA	NA	NA	NA	ASV477	Dryden-Gv	SampleType	Core ERH - Soil Slurry	81	Bacteria	Actinobacteria	Thermoleophilia	Gaiellales	NA	NA
9.49379	2.66929	3.9598	0.674097	0.50025	0.713225	ASV478	Dryden-Gv	SampleType	Core ERH - Soil Slurry	81	Bacteria	Proteobacteria	Deltaproteobacteria	Myxococcales	Archangiaceae	Archangium
0	NA	NA	NA	NA	NA	ASV479	Dryden-Gv	SampleType	Core ERH - Soil Slurry	81	Bacteria	Proteobacteria	Gammaproteobacteria	Betaproteobacteriales	Nitrosomonadaceae	Ellin6067
0	NA	NA	NA	NA	NA	ASV480	Dryden-Gv	SampleType	Core ERH - Soil Slurry	81	Bacteria	Chloroflexi	KD4-96	NA	NA	NA
0	NA	NA	NA	NA	NA	ASV481	Dryden-Gv	SampleType	Core ERH - Soil Slurry	81	Bacteria	Proteobacteria	Gammaproteobacteria	Betaproteobacteriales	Nitrosomonadaceae	MND1
0	NA	NA	NA	NA	NA	ASV483	Dryden-Gv	SampleType	Core ERH - Soil Slurry	81	Bacteria	Actinobacteria	Actinobacteria	Micrococcales	Microbacteriaceae	Galbitalea
0	NA	NA	NA	NA	NA	ASV484	Dryden-Gv	SampleType	Core ERH - Soil Slurry	81	Bacteria	Gemmatimonadetes	Gemmatimonadetes	Gemmatimonadales	Gemmatimonadaceae	NA
3.56017	-1.1864	3.96538	-0.299189	0.764796	NA	ASV485	Dryden-Gv	SampleType	Core ERH - Soil Slurry	81	Bacteria	Proteobacteria	Gammaproteobacteria	Betaproteobacteriales	Burkholderiaceae	Azohydromonas
0	NA	NA	NA	NA	NA	ASV486	Dryden-Gv	SampleType	Core ERH - Soil Slurry	81	Bacteria	Proteobacteria	Alphaproteobacteria	Rhizobiales	Xanthobacteraceae	Rhodopseudomonas
0	NA	NA	NA	NA	NA	ASV487	Dryden-Gv	SampleType	Core ERH - Soil Slurry	81	Bacteria	Proteobacteria	Deltaproteobacteria	Myxococcales	BIrii41	NA
16.0523	6.86186	3.92007	1.75044	0.0800421	0.238359	ASV488	Dryden-Gv	SampleType	Core ERH - Soil Slurry	81	Bacteria	Chloroflexi	Chloroflexia	Chloroflexales	Roseiflexaceae	NA
0	NA	NA	NA	NA	NA	ASV489	Dryden-Gv	SampleType	Core ERH - Soil Slurry	81	Bacteria	Proteobacteria	Gammaproteobacteria	Betaproteobacteriales	Nitrosomonadaceae	IS-44
17.386	-6.25219	3.91318	-1.59773	0.110104	0.291961	ASV490	Dryden-Gv	SampleType	Core ERH - Soil Slurry	81	Bacteria	Firmicutes	Bacilli	Bacillales	Planococcaceae	Lysinibacillus
0	NA	NA	NA	NA	NA	ASV491	Dryden-Gv	SampleType	Core ERH - Soil Slurry	81	Bacteria	Verrucomicrobia	Verrucomicrobiae	Chthoniobacterales	Chthoniobacteraceae	Candidatus_Udaeobacter
10.2241	-6.30664	2.17862	-2.89479	0.00379418	0.0303534	ASV492	Dryden-Gv	SampleType	Core ERH - Soil Slurry	81	Bacteria	Actinobacteria	Acidimicrobiia	IMCC26256	NA	NA
0	NA	NA	NA	NA	NA	ASV493	Dryden-Gv	SampleType	Core ERH - Soil Slurry	81	Bacteria	Proteobacteria	Gammaproteobacteria	Gammaproteobacteria_Incertae_Sedis	Unknown_Family	Acidibacter
0	NA	NA	NA	NA	NA	ASV494	Dryden-Gv	SampleType	Core ERH - Soil Slurry	81	Bacteria	Proteobacteria	Gammaproteobacteria	Betaproteobacteriales	NA	NA
0	NA	NA	NA	NA	NA	ASV495	Dryden-Gv	SampleType	Core ERH - Soil Slurry	81	Bacteria	Planctomycetes	Planctomycetacia	Planctomycetales	NA	NA
43.9911	-6.73656	2.08191	-3.23576	0.00121318	0.0134735	ASV496	Dryden-Gv	SampleType	Core ERH - Soil Slurry	81	Bacteria	Verrucomicrobia	Verrucomicrobiae	Chthoniobacterales	Xiphinematobacteraceae	Candidatus_Xiphinematobacter
38.9624	-2.26709	1.61611	-1.40281	0.160673	0.353911	ASV497	Dryden-Gv	SampleType	Core ERH - Soil Slurry	81	Bacteria	Actinobacteria	Thermoleophilia	Gaiellales	Gaiellaceae	Gaiella
7.9343	-1.15686	3.51094	-0.329502	0.741777	0.875483	ASV498	Dryden-Gv	SampleType	Core ERH - Soil Slurry	81	Bacteria	Acidobacteria	Subgroup_6	NA	NA	NA
0	NA	NA	NA	NA	NA	ASV499	Dryden-Gv	SampleType	Core ERH - Soil Slurry	81	Bacteria	Actinobacteria	Actinobacteria	Frankiales	Nakamurellaceae	Nakamurella
0	NA	NA	NA	NA	NA	ASV500	Dryden-Gv	SampleType	Core ERH - Soil Slurry	81	Bacteria	Acidobacteria	Subgroup_6	NA	NA	NA
0	NA	NA	NA	NA	NA	ASV501	Dryden-Gv	SampleType	Core ERH - Soil Slurry	81	Bacteria	Proteobacteria	Alphaproteobacteria	Azospirillales	NA	NA
0	NA	NA	NA	NA	NA	ASV502	Dryden-Gv	SampleType	Core ERH - Soil Slurry	81	Bacteria	Verrucomicrobia	Verrucomicrobiae	Chthoniobacterales	Chthoniobacteraceae	Candidatus_Udaeobacter
0	NA	NA	NA	NA	NA	ASV503	Dryden-Gv	SampleType	Core ERH - Soil Slurry	81	Bacteria	Proteobacteria	Alphaproteobacteria	Caulobacterales	Caulobacteraceae	NA
2.77883	2.51628	3.97528	0.632983	0.526745	NA	ASV504	Dryden-Gv	SampleType	Core ERH - Soil Slurry	81	Bacteria	Gemmatimonadetes	Gemmatimonadetes	Gemmatimonadales	Gemmatimonadaceae	NA
0	NA	NA	NA	NA	NA	ASV505	Dryden-Gv	SampleType	Core ERH - Soil Slurry	81	Bacteria	Acidobacteria	Acidobacteriia	Acidobacteriales	NA	NA
0	NA	NA	NA	NA	NA	ASV506	Dryden-Gv	SampleType	Core ERH - Soil Slurry	81	Bacteria	Actinobacteria	Actinobacteria	Micrococcales	Micrococcaceae	NA
0	NA	NA	NA	NA	NA	ASV507	Dryden-Gv	SampleType	Core ERH - Soil Slurry	81	Bacteria	Planctomycetes	Planctomycetacia	Planctomycetales	NA	NA
0	NA	NA	NA	NA	NA	ASV508	Dryden-Gv	SampleType	Core ERH - Soil Slurry	81	Bacteria	Bacteroidetes	Bacteroidia	Cytophagales	Cytophagaceae	NA
113.386	8.22504	1.82727	4.50126	6.75509e-06	0.000375106	ASV509	Dryden-Gv	SampleType	Core ERH - Soil Slurry	81	Bacteria	Proteobacteria	Deltaproteobacteria	Myxococcales	Haliangiaceae	Haliangium
0	NA	NA	NA	NA	NA	ASV510	Dryden-Gv	SampleType	Core ERH - Soil Slurry	81	Bacteria	Proteobacteria	Deltaproteobacteria	Myxococcales	bacteriap25	NA
0	NA	NA	NA	NA	NA	ASV511	Dryden-Gv	SampleType	Core ERH - Soil Slurry	81	Bacteria	Chloroflexi	AD3	NA	NA	NA
3.96252	-0.828589	3.95984	-0.209248	0.834255	0.914087	ASV512	Dryden-Gv	SampleType	Core ERH - Soil Slurry	81	Bacteria	Chloroflexi	KD4-96	NA	NA	NA
0	NA	NA	NA	NA	NA	ASV513	Dryden-Gv	SampleType	Core ERH - Soil Slurry	81	Bacteria	Acidobacteria	Acidobacteriia	Acidobacteriales	NA	NA
0	NA	NA	NA	NA	NA	ASV514	Dryden-Gv	SampleType	Core ERH - Soil Slurry	81	Bacteria	Proteobacteria	Alphaproteobacteria	Sphingomonadales	Sphingomonadaceae	Sphingomonas
0	NA	NA	NA	NA	NA	ASV515	Dryden-Gv	SampleType	Core ERH - Soil Slurry	81	Bacteria	Nitrospirae	Nitrospira	Nitrospirales	Nitrospiraceae	Nitrospira
0	NA	NA	NA	NA	NA	ASV516	Dryden-Gv	SampleType	Core ERH - Soil Slurry	81	Bacteria	Proteobacteria	Deltaproteobacteria	Desulfarculales	Desulfarculaceae	NA
0	NA	NA	NA	NA	NA	ASV517	Dryden-Gv	SampleType	Core ERH - Soil Slurry	81	Bacteria	Cyanobacteria	Sericytochromatia	NA	NA	NA
0	NA	NA	NA	NA	NA	ASV518	Dryden-Gv	SampleType	Core ERH - Soil Slurry	81	Bacteria	Proteobacteria	Gammaproteobacteria	Betaproteobacteriales	Burkholderiaceae	NA
0	NA	NA	NA	NA	NA	ASV519	Dryden-Gv	SampleType	Core ERH - Soil Slurry	81	Bacteria	Bacteroidetes	Bacteroidia	Flavobacteriales	Flavobacteriaceae	Flavobacterium
0	NA	NA	NA	NA	NA	ASV520	Dryden-Gv	SampleType	Core ERH - Soil Slurry	81	Bacteria	Proteobacteria	Gammaproteobacteria	Betaproteobacteriales	Burkholderiaceae	Caenimonas
0	NA	NA	NA	NA	NA	ASV521	Dryden-Gv	SampleType	Core ERH - Soil Slurry	81	Bacteria	Proteobacteria	Gammaproteobacteria	Betaproteobacteriales	Rhodocyclaceae	NA
17.4275	-5.14609	2.40008	-2.14414	0.0320221	0.128088	ASV522	Dryden-Gv	SampleType	Core ERH - Soil Slurry	81	Bacteria	Proteobacteria	Alphaproteobacteria	Rhizobiales	Xanthobacteraceae	Rhodoplanes
20.1626	-1.90201	1.48098	-1.2843	0.199038	0.38901	ASV523	Dryden-Gv	SampleType	Core ERH - Soil Slurry	81	Bacteria	Proteobacteria	Alphaproteobacteria	Rhizobiales	Rhizobiaceae	Ensifer
0	NA	NA	NA	NA	NA	ASV524	Dryden-Gv	SampleType	Core ERH - Soil Slurry	81	Bacteria	Proteobacteria	Gammaproteobacteria	Betaproteobacteriales	Burkholderiaceae	NA
0	NA	NA	NA	NA	NA	ASV525	Dryden-Gv	SampleType	Core ERH - Soil Slurry	81	Bacteria	Proteobacteria	Deltaproteobacteria	Myxococcales	Myxococcaceae	NA
0	NA	NA	NA	NA	NA	ASV526	Dryden-Gv	SampleType	Core ERH - Soil Slurry	81	Bacteria	Proteobacteria	Gammaproteobacteria	Betaproteobacteriales	Burkholderiaceae	Massilia
0	NA	NA	NA	NA	NA	ASV527	Dryden-Gv	SampleType	Core ERH - Soil Slurry	81	Bacteria	Proteobacteria	Gammaproteobacteria	Betaproteobacteriales	Burkholderiaceae	Actimicrobium
0	NA	NA	NA	NA	NA	ASV528	Dryden-Gv	SampleType	Core ERH - Soil Slurry	81	Bacteria	Proteobacteria	Deltaproteobacteria	Oligoflexales	0319-6G20	NA
0	NA	NA	NA	NA	NA	ASV529	Dryden-Gv	SampleType	Core ERH - Soil Slurry	81	Bacteria	Actinobacteria	Actinobacteria	Streptosporangiales	Streptosporangiaceae	Streptosporangium
10.9194	-4.29775	2.03654	-2.11032	0.0348308	0.134834	ASV530	Dryden-Gv	SampleType	Core ERH - Soil Slurry	81	Bacteria	Latescibacteria	Latescibacteria	Latescibacterales	Latescibacteraceae	NA
13.1416	-2.28977	3.26626	-0.701038	0.48328	0.707311	ASV531	Dryden-Gv	SampleType	Core ERH - Soil Slurry	81	Bacteria	Actinobacteria	Thermoleophilia	Gaiellales	NA	NA
0	NA	NA	NA	NA	NA	ASV532	Dryden-Gv	SampleType	Core ERH - Soil Slurry	81	Bacteria	Bacteroidetes	Bacteroidia	Cytophagales	Spirosomaceae	Persicitalea
0	NA	NA	NA	NA	NA	ASV533	Dryden-Gv	SampleType	Core ERH - Soil Slurry	81	Bacteria	Proteobacteria	Alphaproteobacteria	Sphingomonadales	Sphingomonadaceae	NA
0	NA	NA	NA	NA	NA	ASV534	Dryden-Gv	SampleType	Core ERH - Soil Slurry	81	Bacteria	Verrucomicrobia	Verrucomicrobiae	Verrucomicrobiales	Verrucomicrobiaceae	Verrucomicrobium
0	NA	NA	NA	NA	NA	ASV535	Dryden-Gv	SampleType	Core ERH - Soil Slurry	81	Bacteria	Acidobacteria	Blastocatellia_(Subgroup_4)	Pyrinomonadales	Pyrinomonadaceae	RB41
13.3212	-4.63355	1.85435	-2.49875	0.0124632	0.0721795	ASV536	Dryden-Gv	SampleType	Core ERH - Soil Slurry	81	Bacteria	Verrucomicrobia	Verrucomicrobiae	Chthoniobacterales	Chthoniobacteraceae	Candidatus_Udaeobacter
1.78639	2.4757	3.98723	0.620906	0.534661	NA	ASV537	Dryden-Gv	SampleType	Core ERH - Soil Slurry	81	Bacteria	Planctomycetes	vadinHA49	NA	NA	NA
0	NA	NA	NA	NA	NA	ASV539	Dryden-Gv	SampleType	Core ERH - Soil Slurry	81	Bacteria	Bacteroidetes	Bacteroidia	Chitinophagales	Saprospiraceae	NA
0	NA	NA	NA	NA	NA	ASV540	Dryden-Gv	SampleType	Core ERH - Soil Slurry	81	Bacteria	Acidobacteria	Subgroup_6	NA	NA	NA
0	NA	NA	NA	NA	NA	ASV541	Dryden-Gv	SampleType	Core ERH - Soil Slurry	81	Bacteria	Proteobacteria	Gammaproteobacteria	Betaproteobacteriales	Burkholderiaceae	Leptothrix
17.8581	-4.91044	2.44168	-2.01109	0.0443158	0.152917	ASV542	Dryden-Gv	SampleType	Core ERH - Soil Slurry	81	Bacteria	Proteobacteria	Alphaproteobacteria	Rhizobiales	Hyphomicrobiaceae	Pedomicrobium
0	NA	NA	NA	NA	NA	ASV543	Dryden-Gv	SampleType	Core ERH - Soil Slurry	81	Bacteria	Latescibacteria	NA	NA	NA	NA
0	NA	NA	NA	NA	NA	ASV544	Dryden-Gv	SampleType	Core ERH - Soil Slurry	81	Bacteria	Chloroflexi	Chloroflexia	Chloroflexales	Roseiflexaceae	NA
5.68583	-4.27231	3.85958	-1.10694	0.268321	0.441692	ASV545	Dryden-Gv	SampleType	Core ERH - Soil Slurry	81	Bacteria	Actinobacteria	Thermoleophilia	Gaiellales	Gaiellaceae	Gaiella
0.924589	-0.744561	3.98615	-0.186787	0.851828	NA	ASV546	Dryden-Gv	SampleType	Core ERH - Soil Slurry	81	Bacteria	Gemmatimonadetes	Gemmatimonadetes	Gemmatimonadales	Gemmatimonadaceae	NA
0	NA	NA	NA	NA	NA	ASV547	Dryden-Gv	SampleType	Core ERH - Soil Slurry	81	Archaea	Thaumarchaeota	Nitrososphaeria	Nitrososphaerales	Nitrososphaeraceae	Candidatus_Nitrososphaera
11.0266	-4.17178	2.02373	-2.06143	0.039262	0.142551	ASV548	Dryden-Gv	SampleType	Core ERH - Soil Slurry	81	Bacteria	Actinobacteria	Thermoleophilia	Gaiellales	NA	NA
0	NA	NA	NA	NA	NA	ASV549	Dryden-Gv	SampleType	Core ERH - Soil Slurry	81	Bacteria	Proteobacteria	Deltaproteobacteria	Bdellovibrionales	Bacteriovoracaceae	Bacteriovorax
2.80672	0.259612	3.96023	0.0655547	0.947732	NA	ASV550	Dryden-Gv	SampleType	Core ERH - Soil Slurry	81	Bacteria	Chloroflexi	NA	NA	NA	NA
16.6911	-4.85949	2.30479	-2.10843	0.0349941	0.134834	ASV551	Dryden-Gv	SampleType	Core ERH - Soil Slurry	81	Bacteria	Actinobacteria	Actinobacteria	Frankiales	Frankiaceae	Jatrophihabitans
0	NA	NA	NA	NA	NA	ASV552	Dryden-Gv	SampleType	Core ERH - Soil Slurry	81	Bacteria	Acidobacteria	Subgroup_6	NA	NA	NA
0	NA	NA	NA	NA	NA	ASV553	Dryden-Gv	SampleType	Core ERH - Soil Slurry	81	Bacteria	Proteobacteria	Deltaproteobacteria	Myxococcales	Phaselicystidaceae	Phaselicystis
0	NA	NA	NA	NA	NA	ASV554	Dryden-Gv	SampleType	Core ERH - Soil Slurry	81	Bacteria	Chloroflexi	Chloroflexia	Chloroflexales	Roseiflexaceae	NA
1.57066	-1.12605	3.9816	-0.282813	0.77732	NA	ASV555	Dryden-Gv	SampleType	Core ERH - Soil Slurry	81	Bacteria	Acidobacteria	Acidobacteriia	Acidobacteriales	NA	NA
43.8564	1.78285	1.04655	1.70354	0.0884664	0.252303	ASV556	Dryden-Gv	SampleType	Core ERH - Soil Slurry	81	Bacteria	Proteobacteria	Deltaproteobacteria	Myxococcales	BIrii41	NA
10.7278	-4.11306	2.03221	-2.02394	0.0429767	0.151639	ASV557	Dryden-Gv	SampleType	Core ERH - Soil Slurry	81	Bacteria	Acidobacteria	Subgroup_6	NA	NA	NA
0	NA	NA	NA	NA	NA	ASV558	Dryden-Gv	SampleType	Core ERH - Soil Slurry	81	Bacteria	Proteobacteria	Deltaproteobacteria	Desulfarculales	Desulfarculaceae	NA
10.6457	-5.74956	3.91294	-1.46937	0.141733	0.328684	ASV559	Dryden-Gv	SampleType	Core ERH - Soil Slurry	81	Bacteria	Planctomycetes	OM190	NA	NA	NA
3.1723	-0.724374	3.96189	-0.182836	0.854927	NA	ASV560	Dryden-Gv	SampleType	Core ERH - Soil Slurry	81	Bacteria	Verrucomicrobia	Verrucomicrobiae	Opitutales	Opitutaceae	Opitutus
0	NA	NA	NA	NA	NA	ASV561	Dryden-Gv	SampleType	Core ERH - Soil Slurry	81	Bacteria	Proteobacteria	Deltaproteobacteria	Oligoflexales	Oligoflexaceae	Oligoflexus
21.6921	-1.6807	1.45192	-1.15757	0.247039	0.425556	ASV562	Dryden-Gv	SampleType	Core ERH - Soil Slurry	81	Bacteria	Chloroflexi	TK10	NA	NA	NA
0	NA	NA	NA	NA	NA	ASV563	Dryden-Gv	SampleType	Core ERH - Soil Slurry	81	Bacteria	Proteobacteria	Alphaproteobacteria	Rhizobiales	Devosiaceae	Devosia
0	NA	NA	NA	NA	NA	ASV564	Dryden-Gv	SampleType	Core ERH - Soil Slurry	81	Bacteria	Planctomycetes	OM190	NA	NA	NA
17.8843	-5.05391	2.27103	-2.22538	0.0260558	0.114403	ASV565	Dryden-Gv	SampleType	Core ERH - Soil Slurry	81	Bacteria	Verrucomicrobia	Verrucomicrobiae	Chthoniobacterales	Chthoniobacteraceae	Chthoniobacter
24.6461	6.37974	1.67355	3.8121	0.00013779	0.00389928	ASV566	Dryden-Gv	SampleType	Core ERH - Soil Slurry	81	Bacteria	Acidobacteria	Subgroup_17	NA	NA	NA
0	NA	NA	NA	NA	NA	ASV567	Dryden-Gv	SampleType	Core ERH - Soil Slurry	81	Bacteria	Actinobacteria	Actinobacteria	Streptomycetales	Streptomycetaceae	Streptomyces
0	NA	NA	NA	NA	NA	ASV568	Dryden-Gv	SampleType	Core ERH - Soil Slurry	81	Bacteria	Acidobacteria	Subgroup_6	NA	NA	NA
0	NA	NA	NA	NA	NA	ASV569	Dryden-Gv	SampleType	Core ERH - Soil Slurry	81	Bacteria	Chloroflexi	KD4-96	NA	NA	NA
2.61005	0.808683	3.96139	0.204141	0.838243	NA	ASV570	Dryden-Gv	SampleType	Core ERH - Soil Slurry	81	Bacteria	Proteobacteria	Alphaproteobacteria	Caulobacterales	Hyphomonadaceae	SWB02
13.0046	-5.80752	3.9155	-1.48321	0.138018	0.325723	ASV571	Dryden-Gv	SampleType	Core ERH - Soil Slurry	81	Bacteria	Actinobacteria	Actinobacteria	Corynebacteriales	Mycobacteriaceae	Mycobacterium
27.6181	-0.932776	1.16627	-0.799792	0.423831	0.635074	ASV572	Dryden-Gv	SampleType	Core ERH - Soil Slurry	81	Bacteria	Chloroflexi	Dehalococcoidia	S085	NA	NA
0	NA	NA	NA	NA	NA	ASV573	Dryden-Gv	SampleType	Core ERH - Soil Slurry	81	Bacteria	Acidobacteria	Subgroup_6	NA	NA	NA
0	NA	NA	NA	NA	NA	ASV574	Dryden-Gv	SampleType	Core ERH - Soil Slurry	81	Bacteria	Planctomycetes	Phycisphaerae	Tepidisphaerales	WD2101_soil_group	NA
0.595464	2.30746	3.37971	0.682741	0.49477	NA	ASV575	Dryden-Gv	SampleType	Core ERH - Soil Slurry	81	Bacteria	Chloroflexi	Anaerolineae	SBR1031	A4b	NA
16.814	-4.8734	2.43022	-2.00534	0.0449272	0.153664	ASV576	Dryden-Gv	SampleType	Core ERH - Soil Slurry	81	Bacteria	Proteobacteria	Gammaproteobacteria	Betaproteobacteriales	SC-I-84	NA
0	NA	NA	NA	NA	NA	ASV577	Dryden-Gv	SampleType	Core ERH - Soil Slurry	81	Bacteria	Chloroflexi	Chloroflexia	Kallotenuales	NA	NA
2.26324	-3.40838	3.94868	-0.863169	0.388045	NA	ASV578	Dryden-Gv	SampleType	Core ERH - Soil Slurry	81	Bacteria	Proteobacteria	Alphaproteobacteria	Rhizobiales	Rhizobiales_Incertae_Sedis	Nordella
0	NA	NA	NA	NA	NA	ASV579	Dryden-Gv	SampleType	Core ERH - Soil Slurry	81	Bacteria	Proteobacteria	Gammaproteobacteria	PLTA13	NA	NA
9.75143	-6.33022	2.21631	-2.8562	0.00428745	0.0331751	ASV580	Dryden-Gv	SampleType	Core ERH - Soil Slurry	81	Bacteria	Actinobacteria	Thermoleophilia	Gaiellales	NA	NA
16.3602	-5.21762	2.23633	-2.33312	0.0196417	0.0975883	ASV581	Dryden-Gv	SampleType	Core ERH - Soil Slurry	81	Bacteria	Proteobacteria	Alphaproteobacteria	Reyranellales	Reyranellaceae	Reyranella
0	NA	NA	NA	NA	NA	ASV582	Dryden-Gv	SampleType	Core ERH - Soil Slurry	81	Bacteria	Bacteroidetes	Bacteroidia	Sphingobacteriales	KD3-93	NA
0	NA	NA	NA	NA	NA	ASV583	Dryden-Gv	SampleType	Core ERH - Soil Slurry	81	Bacteria	Nitrospirae	Nitrospira	Nitrospirales	Nitrospiraceae	Nitrospira
30.2801	-2.73655	1.36117	-2.01044	0.0443848	0.152917	ASV584	Dryden-Gv	SampleType	Core ERH - Soil Slurry	81	Bacteria	Acidobacteria	Subgroup_6	NA	NA	NA
0	NA	NA	NA	NA	NA	ASV585	Dryden-Gv	SampleType	Core ERH - Soil Slurry	81	Bacteria	Acidobacteria	Subgroup_6	NA	NA	NA
13.6256	-6.79258	1.99122	-3.41127	0.000646616	0.00990637	ASV586	Dryden-Gv	SampleType	Core ERH - Soil Slurry	81	Bacteria	Actinobacteria	Thermoleophilia	Gaiellales	NA	NA
0	NA	NA	NA	NA	NA	ASV587	Dryden-Gv	SampleType	Core ERH - Soil Slurry	81	Bacteria	Actinobacteria	Thermoleophilia	NA	NA	NA
0	NA	NA	NA	NA	NA	ASV588	Dryden-Gv	SampleType	Core ERH - Soil Slurry	81	Bacteria	Proteobacteria	Alphaproteobacteria	Reyranellales	Reyranellaceae	Reyranella
0	NA	NA	NA	NA	NA	ASV589	Dryden-Gv	SampleType	Core ERH - Soil Slurry	81	Bacteria	Proteobacteria	Alphaproteobacteria	Rhizobiales	Methyloligellaceae	NA
1.78009	2.55154	3.99269	0.639053	0.522788	NA	ASV590	Dryden-Gv	SampleType	Core ERH - Soil Slurry	81	Bacteria	Chloroflexi	AD3	NA	NA	NA
0	NA	NA	NA	NA	NA	ASV591	Dryden-Gv	SampleType	Core ERH - Soil Slurry	81	Bacteria	Actinobacteria	Actinobacteria	Corynebacteriales	Mycobacteriaceae	Mycobacterium
11.1068	-4.25624	2.01049	-2.11702	0.034258	0.13422	ASV592	Dryden-Gv	SampleType	Core ERH - Soil Slurry	81	Bacteria	Proteobacteria	Alphaproteobacteria	Rhizobiales	KF-JG30-B3	NA
11.0434	-4.11292	2.04366	-2.01252	0.0441651	0.152917	ASV593	Dryden-Gv	SampleType	Core ERH - Soil Slurry	81	Bacteria	Actinobacteria	Actinobacteria	Micromonosporales	Micromonosporaceae	Catellatospora
0	NA	NA	NA	NA	NA	ASV594	Dryden-Gv	SampleType	Core ERH - Soil Slurry	81	Archaea	Thaumarchaeota	Nitrososphaeria	Nitrososphaerales	Nitrososphaeraceae	NA
0	NA	NA	NA	NA	NA	ASV595	Dryden-Gv	SampleType	Core ERH - Soil Slurry	81	Bacteria	Verrucomicrobia	Verrucomicrobiae	Verrucomicrobiales	Verrucomicrobiaceae	NA
0	NA	NA	NA	NA	NA	ASV596	Dryden-Gv	SampleType	Core ERH - Soil Slurry	81	Bacteria	Actinobacteria	Thermoleophilia	Solirubrobacterales	Solirubrobacteraceae	Solirubrobacter
2.14523	2.14824	3.97538	0.540385	0.588931	NA	ASV597	Dryden-Gv	SampleType	Core ERH - Soil Slurry	81	Bacteria	Actinobacteria	Actinobacteria	Frankiales	Acidothermaceae	Acidothermus
0	NA	NA	NA	NA	NA	ASV598	Dryden-Gv	SampleType	Core ERH - Soil Slurry	81	Bacteria	Actinobacteria	Acidimicrobiia	IMCC26256	NA	NA
17.1819	-7.13497	1.89652	-3.76215	0.000168462	0.00421111	ASV599	Dryden-Gv	SampleType	Core ERH - Soil Slurry	81	Bacteria	Actinobacteria	Actinobacteria	Propionibacteriales	Nocardioidaceae	Nocardioides
0	NA	NA	NA	NA	NA	ASV600	Dryden-Gv	SampleType	Core ERH - Soil Slurry	81	Bacteria	Bacteroidetes	Bacteroidia	Chitinophagales	Chitinophagaceae	Terrimonas
0	NA	NA	NA	NA	NA	ASV602	Dryden-Gv	SampleType	Core ERH - Soil Slurry	81	Bacteria	Bacteroidetes	Bacteroidia	Chitinophagales	Chitinophagaceae	NA
26.8981	-5.65977	2.5856	-2.18896	0.0285998	0.119451	ASV603	Dryden-Gv	SampleType	Core ERH - Soil Slurry	81	Bacteria	Acidobacteria	Subgroup_6	NA	NA	NA
11.1552	-6.5254	2.11232	-3.0892	0.00200694	0.0197349	ASV604	Dryden-Gv	SampleType	Core ERH - Soil Slurry	81	Bacteria	Proteobacteria	Gammaproteobacteria	Xanthomonadales	Xanthomonadaceae	Lysobacter
0	NA	NA	NA	NA	NA	ASV605	Dryden-Gv	SampleType	Core ERH - Soil Slurry	81	Bacteria	Chloroflexi	Anaerolineae	SBR1031	A4b	NA
22.8396	-5.05773	2.50105	-2.02224	0.0431514	0.151639	ASV606	Dryden-Gv	SampleType	Core ERH - Soil Slurry	81	Bacteria	Proteobacteria	Gammaproteobacteria	Steroidobacterales	Steroidobacteraceae	NA
3.29071	-3.91164	3.93504	-0.994055	0.320196	NA	ASV607	Dryden-Gv	SampleType	Core ERH - Soil Slurry	81	Bacteria	Acidobacteria	Blastocatellia_(Subgroup_4)	Blastocatellales	Blastocatellaceae	JGI_0001001-H03
0	NA	NA	NA	NA	NA	ASV608	Dryden-Gv	SampleType	Core ERH - Soil Slurry	81	Bacteria	Proteobacteria	Deltaproteobacteria	Oligoflexales	Oligoflexaceae	Oligoflexus
0	NA	NA	NA	NA	NA	ASV609	Dryden-Gv	SampleType	Core ERH - Soil Slurry	81	Bacteria	Proteobacteria	Deltaproteobacteria	Myxococcales	Haliangiaceae	Haliangium
0	NA	NA	NA	NA	NA	ASV610	Dryden-Gv	SampleType	Core ERH - Soil Slurry	81	Bacteria	Proteobacteria	Alphaproteobacteria	Rhizobiales	NA	NA
0	NA	NA	NA	NA	NA	ASV611	Dryden-Gv	SampleType	Core ERH - Soil Slurry	81	Bacteria	Rokubacteria	NC10	Rokubacteriales	NA	NA
5.91988	-4.73085	3.92458	-1.20544	0.228033	0.415566	ASV612	Dryden-Gv	SampleType	Core ERH - Soil Slurry	81	Bacteria	Proteobacteria	Gammaproteobacteria	Betaproteobacteriales	SC-I-84	NA
8.08255	-4.40536	3.85176	-1.14373	0.252737	0.427873	ASV613	Dryden-Gv	SampleType	Core ERH - Soil Slurry	81	Bacteria	Proteobacteria	Deltaproteobacteria	Desulfarculales	Desulfarculaceae	NA
0	NA	NA	NA	NA	NA	ASV614	Dryden-Gv	SampleType	Core ERH - Soil Slurry	81	Bacteria	Bacteroidetes	Bacteroidia	Cytophagales	Microscillaceae	OLB12
7.24016	2.19688	3.95848	0.554979	0.578909	0.748752	ASV615	Dryden-Gv	SampleType	Core ERH - Soil Slurry	81	Bacteria	Proteobacteria	Alphaproteobacteria	Dongiales	Dongiaceae	Dongia
0	NA	NA	NA	NA	NA	ASV616	Dryden-Gv	SampleType	Core ERH - Soil Slurry	81	Bacteria	Proteobacteria	Gammaproteobacteria	Xanthomonadales	Rhodanobacteraceae	NA
0	NA	NA	NA	NA	NA	ASV617	Dryden-Gv	SampleType	Core ERH - Soil Slurry	81	Bacteria	Gemmatimonadetes	Gemmatimonadetes	Gemmatimonadales	Gemmatimonadaceae	NA
0	NA	NA	NA	NA	NA	ASV618	Dryden-Gv	SampleType	Core ERH - Soil Slurry	81	Bacteria	Gemmatimonadetes	Gemmatimonadetes	Gemmatimonadales	Gemmatimonadaceae	NA
18.4142	-7.24801	1.87543	-3.86473	0.000111214	0.00338664	ASV619	Dryden-Gv	SampleType	Core ERH - Soil Slurry	81	Bacteria	Actinobacteria	Thermoleophilia	Solirubrobacterales	67-14	NA
0	NA	NA	NA	NA	NA	ASV620	Dryden-Gv	SampleType	Core ERH - Soil Slurry	81	Bacteria	Actinobacteria	Thermoleophilia	Gaiellales	Gaiellaceae	Gaiella
21.657	-5.36263	2.33741	-2.29426	0.0217753	0.104056	ASV621	Dryden-Gv	SampleType	Core ERH - Soil Slurry	81	Bacteria	Proteobacteria	Gammaproteobacteria	Betaproteobacteriales	SC-I-84	NA
9.98527	-5.66278	3.91331	-1.44705	0.147882	0.334234	ASV622	Dryden-Gv	SampleType	Core ERH - Soil Slurry	81	Bacteria	Proteobacteria	Alphaproteobacteria	Rhizobiales	Xanthobacteraceae	Rhodoplanes
0	NA	NA	NA	NA	NA	ASV623	Dryden-Gv	SampleType	Core ERH - Soil Slurry	81	Bacteria	Nitrospirae	Nitrospira	Nitrospirales	Nitrospiraceae	Nitrospira
6.37912	-4.73561	3.92483	-1.20658	0.227595	0.415566	ASV624	Dryden-Gv	SampleType	Core ERH - Soil Slurry	81	Bacteria	Actinobacteria	Thermoleophilia	Solirubrobacterales	67-14	NA
72.6396	1.13403	0.8559	1.32495	0.185186	0.380035	ASV625	Dryden-Gv	SampleType	Core ERH - Soil Slurry	81	Bacteria	Bacteroidetes	Bacteroidia	Cytophagales	Microscillaceae	Chryseolinea
0	NA	NA	NA	NA	NA	ASV626	Dryden-Gv	SampleType	Core ERH - Soil Slurry	81	Bacteria	Actinobacteria	Thermoleophilia	Gaiellales	NA	NA
0.732976	-1.03825	3.76384	-0.275848	0.782665	NA	ASV627	Dryden-Gv	SampleType	Core ERH - Soil Slurry	81	Bacteria	Proteobacteria	Alphaproteobacteria	Sphingomonadales	Sphingomonadaceae	Novosphingobium
0	NA	NA	NA	NA	NA	ASV628	Dryden-Gv	SampleType	Core ERH - Soil Slurry	81	Bacteria	Bacteroidetes	Bacteroidia	Chitinophagales	NA	NA
0	NA	NA	NA	NA	NA	ASV629	Dryden-Gv	SampleType	Core ERH - Soil Slurry	81	Bacteria	Actinobacteria	Thermoleophilia	Gaiellales	NA	NA
1.36124	-1.11114	3.98575	-0.278779	0.780414	NA	ASV630	Dryden-Gv	SampleType	Core ERH - Soil Slurry	81	Bacteria	Proteobacteria	Deltaproteobacteria	Myxococcales	BIrii41	NA
0	NA	NA	NA	NA	NA	ASV631	Dryden-Gv	SampleType	Core ERH - Soil Slurry	81	Bacteria	Planctomycetes	Planctomycetacia	Planctomycetales	NA	NA
0	NA	NA	NA	NA	NA	ASV632	Dryden-Gv	SampleType	Core ERH - Soil Slurry	81	Bacteria	Proteobacteria	Deltaproteobacteria	Myxococcales	BIrii41	NA
0	NA	NA	NA	NA	NA	ASV633	Dryden-Gv	SampleType	Core ERH - Soil Slurry	81	Bacteria	Proteobacteria	Gammaproteobacteria	Betaproteobacteriales	A21b	NA
0	NA	NA	NA	NA	NA	ASV634	Dryden-Gv	SampleType	Core ERH - Soil Slurry	81	Bacteria	Proteobacteria	Gammaproteobacteria	Betaproteobacteriales	A21b	NA
0	NA	NA	NA	NA	NA	ASV635	Dryden-Gv	SampleType	Core ERH - Soil Slurry	81	Bacteria	Proteobacteria	Deltaproteobacteria	Myxococcales	BIrii41	NA
5.51029	-4.57676	3.92483	-1.1661	0.243572	0.42186	ASV636	Dryden-Gv	SampleType	Core ERH - Soil Slurry	81	Bacteria	Actinobacteria	Actinobacteria	Micrococcales	Microbacteriaceae	Microbacterium
15.7335	-7.01853	1.92702	-3.64217	0.000270352	0.00560891	ASV637	Dryden-Gv	SampleType	Core ERH - Soil Slurry	81	Bacteria	Proteobacteria	Deltaproteobacteria	NB1-j	NA	NA
0	NA	NA	NA	NA	NA	ASV638	Dryden-Gv	SampleType	Core ERH - Soil Slurry	81	Bacteria	Proteobacteria	Gammaproteobacteria	Betaproteobacteriales	Burkholderiaceae	NA
5.85505	-5.55496	2.78317	-1.99591	0.0459436	0.154896	ASV639	Dryden-Gv	SampleType	Core ERH - Soil Slurry	81	Bacteria	Planctomycetes	Planctomycetacia	Gemmatales	Gemmataceae	NA
12.2122	-4.61915	1.96025	-2.35641	0.0184528	0.0936528	ASV640	Dryden-Gv	SampleType	Core ERH - Soil Slurry	81	Bacteria	Actinobacteria	Actinobacteria	Micrococcales	Intrasporangiaceae	Oryzihumus
0	NA	NA	NA	NA	NA	ASV641	Dryden-Gv	SampleType	Core ERH - Soil Slurry	81	Bacteria	Gemmatimonadetes	Gemmatimonadetes	Gemmatimonadales	Gemmatimonadaceae	NA
0	NA	NA	NA	NA	NA	ASV642	Dryden-Gv	SampleType	Core ERH - Soil Slurry	81	Bacteria	Proteobacteria	Gammaproteobacteria	Betaproteobacteriales	Nitrosomonadaceae	Nitrosomonas
0	NA	NA	NA	NA	NA	ASV643	Dryden-Gv	SampleType	Core ERH - Soil Slurry	81	Bacteria	Chloroflexi	Anaerolineae	Anaerolineales	Anaerolineaceae	NA
0	NA	NA	NA	NA	NA	ASV644	Dryden-Gv	SampleType	Core ERH - Soil Slurry	81	Bacteria	Bacteroidetes	Bacteroidia	Chitinophagales	Chitinophagaceae	Lacibacter
0	NA	NA	NA	NA	NA	ASV645	Dryden-Gv	SampleType	Core ERH - Soil Slurry	81	Bacteria	FCPU426	NA	NA	NA	NA
2.77377	-0.81642	3.96352	-0.205984	0.836804	NA	ASV646	Dryden-Gv	SampleType	Core ERH - Soil Slurry	81	Bacteria	Proteobacteria	Gammaproteobacteria	Gammaproteobacteria_Incertae_Sedis	Unknown_Family	Acidibacter
13.5585	-6.7969	1.99347	-3.40958	0.00065063	0.00990637	ASV647	Dryden-Gv	SampleType	Core ERH - Soil Slurry	81	Bacteria	Proteobacteria	Alphaproteobacteria	Reyranellales	Reyranellaceae	Reyranella
0	NA	NA	NA	NA	NA	ASV648	Dryden-Gv	SampleType	Core ERH - Soil Slurry	81	Bacteria	Chloroflexi	Anaerolineae	SBR1031	NA	NA
12.8533	-0.453483	1.63822	-0.276815	0.781922	0.888248	ASV649	Dryden-Gv	SampleType	Core ERH - Soil Slurry	81	Bacteria	Proteobacteria	Gammaproteobacteria	Steroidobacterales	Steroidobacteraceae	Steroidobacter
9.88936	0.573928	3.84279	0.149352	0.881276	0.924283	ASV650	Dryden-Gv	SampleType	Core ERH - Soil Slurry	81	Archaea	Thaumarchaeota	Nitrososphaeria	Nitrososphaerales	Nitrososphaeraceae	NA
0	NA	NA	NA	NA	NA	ASV651	Dryden-Gv	SampleType	Core ERH - Soil Slurry	81	Bacteria	Patescibacteria	ABY1	NA	NA	NA
0	NA	NA	NA	NA	NA	ASV652	Dryden-Gv	SampleType	Core ERH - Soil Slurry	81	Bacteria	Acidobacteria	Blastocatellia_(Subgroup_4)	Blastocatellales	Blastocatellaceae	JGI_0001001-H03
0.314133	-0.762796	2.39388	-0.318644	0.749996	NA	ASV653	Dryden-Gv	SampleType	Core ERH - Soil Slurry	81	Bacteria	Proteobacteria	Gammaproteobacteria	Betaproteobacteriales	Nitrosomonadaceae	Ellin6067
0	NA	NA	NA	NA	NA	ASV654	Dryden-Gv	SampleType	Core ERH - Soil Slurry	81	Bacteria	Acidobacteria	Holophagae	Subgroup_7	NA	NA
1.35956	-0.682716	3.97554	-0.171729	0.86365	NA	ASV655	Dryden-Gv	SampleType	Core ERH - Soil Slurry	81	Bacteria	Proteobacteria	Alphaproteobacteria	Azospirillales	Inquilinaceae	Inquilinus
5.42959	-4.60571	3.92454	-1.17357	0.240569	0.418999	ASV656	Dryden-Gv	SampleType	Core ERH - Soil Slurry	81	Bacteria	Acidobacteria	Blastocatellia_(Subgroup_4)	Blastocatellales	Blastocatellaceae	NA
30.776	-1.00691	1.37948	-0.729923	0.465438	0.685752	ASV657	Dryden-Gv	SampleType	Core ERH - Soil Slurry	81	Bacteria	Proteobacteria	Alphaproteobacteria	Rhizobiales	Xanthobacteraceae	Pseudorhodoplanes
5.87542	-3.31098	2.62586	-1.26091	0.20734	0.396212	ASV658	Dryden-Gv	SampleType	Core ERH - Soil Slurry	81	Bacteria	Bacteroidetes	Bacteroidia	Chitinophagales	Chitinophagaceae	Niastella
4.42177	-4.30148	3.54623	-1.21298	0.225139	0.414291	ASV659	Dryden-Gv	SampleType	Core ERH - Soil Slurry	81	Bacteria	Acidobacteria	Subgroup_22	NA	NA	NA
10.008	-6.31848	2.19534	-2.87813	0.00400038	0.0314696	ASV660	Dryden-Gv	SampleType	Core ERH - Soil Slurry	81	Bacteria	Acidobacteria	Subgroup_6	NA	NA	NA
156.499	4.09056	0.638552	6.40599	1.49394e-10	4.70093e-08	ASV661	Dryden-Gv	SampleType	Core ERH - Soil Slurry	81	Bacteria	Fibrobacteres	Fibrobacteria	Fibrobacterales	Fibrobacteraceae	possible_genus_04
0.988936	2.46482	4.01928	0.613249	0.539712	NA	ASV662	Dryden-Gv	SampleType	Core ERH - Soil Slurry	81	Bacteria	Proteobacteria	Gammaproteobacteria	Betaproteobacteriales	Nitrosomonadaceae	MND1
0	NA	NA	NA	NA	NA	ASV663	Dryden-Gv	SampleType	Core ERH - Soil Slurry	81	Bacteria	Proteobacteria	Alphaproteobacteria	Rhizobiales	Beijerinckiaceae	Microvirga
0	NA	NA	NA	NA	NA	ASV664	Dryden-Gv	SampleType	Core ERH - Soil Slurry	81	Bacteria	Bacteroidetes	Bacteroidia	Cytophagales	Spirosomaceae	Arcicella
0	NA	NA	NA	NA	NA	ASV665	Dryden-Gv	SampleType	Core ERH - Soil Slurry	81	Bacteria	Proteobacteria	Deltaproteobacteria	Oligoflexales	Oligoflexaceae	Oligoflexus
0	NA	NA	NA	NA	NA	ASV666	Dryden-Gv	SampleType	Core ERH - Soil Slurry	81	Bacteria	Planctomycetes	Planctomycetacia	Pirellulales	Pirellulaceae	Pirellula
0	NA	NA	NA	NA	NA	ASV667	Dryden-Gv	SampleType	Core ERH - Soil Slurry	81	Bacteria	Proteobacteria	Deltaproteobacteria	Bdellovibrionales	Bdellovibrionaceae	Bdellovibrio
1.78639	2.4757	3.98723	0.620906	0.534661	NA	ASV668	Dryden-Gv	SampleType	Core ERH - Soil Slurry	81	Bacteria	Proteobacteria	Deltaproteobacteria	Myxococcales	Haliangiaceae	Haliangium
17.4805	-1.31244	1.53927	-0.852636	0.393861	0.597757	ASV669	Dryden-Gv	SampleType	Core ERH - Soil Slurry	81	Bacteria	Acidobacteria	Acidobacteriia	Solibacterales	Solibacteraceae_(Subgroup_3)	Candidatus_Solibacter
0	NA	NA	NA	NA	NA	ASV670	Dryden-Gv	SampleType	Core ERH - Soil Slurry	81	Bacteria	Planctomycetes	Planctomycetacia	Pirellulales	Pirellulaceae	Rhodopirellula
0	NA	NA	NA	NA	NA	ASV671	Dryden-Gv	SampleType	Core ERH - Soil Slurry	81	Bacteria	Actinobacteria	Actinobacteria	Frankiales	Geodermatophilaceae	Geodermatophilus
0	NA	NA	NA	NA	NA	ASV672	Dryden-Gv	SampleType	Core ERH - Soil Slurry	81	Bacteria	Verrucomicrobia	Verrucomicrobiae	Chthoniobacterales	Chthoniobacteraceae	Chthoniobacter
0	NA	NA	NA	NA	NA	ASV673	Dryden-Gv	SampleType	Core ERH - Soil Slurry	81	Bacteria	Actinobacteria	Actinobacteria	Corynebacteriales	Nocardiaceae	Gordonia
0	NA	NA	NA	NA	NA	ASV674	Dryden-Gv	SampleType	Core ERH - Soil Slurry	81	Bacteria	Proteobacteria	Gammaproteobacteria	Betaproteobacteriales	Nitrosomonadaceae	Ellin6067
10.4992	7.14878	2.16306	3.30493	0.000949995	0.0114974	ASV675	Dryden-Gv	SampleType	Core ERH - Soil Slurry	81	Bacteria	Actinobacteria	Actinobacteria	Streptosporangiales	Thermomonosporaceae	Actinocorallia
6.62548	-4.33046	3.8554	-1.12322	0.261344	0.435882	ASV676	Dryden-Gv	SampleType	Core ERH - Soil Slurry	81	Bacteria	Actinobacteria	Actinobacteria	Micrococcales	Intrasporangiaceae	Phycicoccus
0	NA	NA	NA	NA	NA	ASV677	Dryden-Gv	SampleType	Core ERH - Soil Slurry	81	Bacteria	Actinobacteria	Actinobacteria	Corynebacteriales	Mycobacteriaceae	Mycobacterium
0	NA	NA	NA	NA	NA	ASV678	Dryden-Gv	SampleType	Core ERH - Soil Slurry	81	Bacteria	Acidobacteria	Subgroup_6	NA	NA	NA
0	NA	NA	NA	NA	NA	ASV679	Dryden-Gv	SampleType	Core ERH - Soil Slurry	81	Bacteria	Proteobacteria	Alphaproteobacteria	Caulobacterales	Hyphomonadaceae	SWB02
0	NA	NA	NA	NA	NA	ASV680	Dryden-Gv	SampleType	Core ERH - Soil Slurry	81	Bacteria	Acidobacteria	Subgroup_6	NA	NA	NA
0	NA	NA	NA	NA	NA	ASV682	Dryden-Gv	SampleType	Core ERH - Soil Slurry	81	Bacteria	Acidobacteria	Subgroup_6	NA	NA	NA
1.76228	-3.08554	3.95817	-0.779535	0.435664	NA	ASV683	Dryden-Gv	SampleType	Core ERH - Soil Slurry	81	Bacteria	Proteobacteria	Deltaproteobacteria	Oligoflexales	0319-6G20	NA
0	NA	NA	NA	NA	NA	ASV684	Dryden-Gv	SampleType	Core ERH - Soil Slurry	81	Bacteria	Proteobacteria	Deltaproteobacteria	Myxococcales	Sandaracinaceae	NA
15.3118	-5.00847	1.79025	-2.79764	0.00514771	0.0379644	ASV685	Dryden-Gv	SampleType	Core ERH - Soil Slurry	81	Bacteria	Acidobacteria	Acidobacteriia	Solibacterales	Solibacteraceae_(Subgroup_3)	Bryobacter
9.52665	-6.28632	2.23634	-2.81099	0.00493893	0.0367114	ASV687	Dryden-Gv	SampleType	Core ERH - Soil Slurry	81	Bacteria	Verrucomicrobia	Verrucomicrobiae	Pedosphaerales	Pedosphaeraceae	NA
7.84161	-5.11915	3.92053	-1.30573	0.191645	0.383289	ASV688	Dryden-Gv	SampleType	Core ERH - Soil Slurry	81	Bacteria	Actinobacteria	Actinobacteria	Propionibacteriales	Nocardioidaceae	Marmoricola
0	NA	NA	NA	NA	NA	ASV689	Dryden-Gv	SampleType	Core ERH - Soil Slurry	81	Bacteria	Proteobacteria	Gammaproteobacteria	Betaproteobacteriales	Burkholderiaceae	NA
3.48812	-3.99808	3.93336	-1.01645	0.309414	NA	ASV690	Dryden-Gv	SampleType	Core ERH - Soil Slurry	81	Bacteria	Proteobacteria	Alphaproteobacteria	Rhizobiales	Xanthobacteraceae	NA
8.96901	-4.37586	2.19732	-1.99145	0.0464313	0.155983	ASV691	Dryden-Gv	SampleType	Core ERH - Soil Slurry	81	Bacteria	Proteobacteria	Alphaproteobacteria	NA	NA	NA
0	NA	NA	NA	NA	NA	ASV692	Dryden-Gv	SampleType	Core ERH - Soil Slurry	81	Bacteria	Proteobacteria	Gammaproteobacteria	Gammaproteobacteria_Incertae_Sedis	Unknown_Family	Acidibacter
0	NA	NA	NA	NA	NA	ASV693	Dryden-Gv	SampleType	Core ERH - Soil Slurry	81	Bacteria	Actinobacteria	Actinobacteria	Pseudonocardiales	Pseudonocardiaceae	Pseudonocardia
10.7905	-4.43097	2.02361	-2.18964	0.0285501	0.119451	ASV694	Dryden-Gv	SampleType	Core ERH - Soil Slurry	81	Bacteria	Planctomycetes	Phycisphaerae	Tepidisphaerales	WD2101_soil_group	NA
1.67537	-1.13229	3.97988	-0.284504	0.776024	NA	ASV695	Dryden-Gv	SampleType	Core ERH - Soil Slurry	81	Bacteria	Actinobacteria	Thermoleophilia	Solirubrobacterales	Solirubrobacteraceae	Conexibacter
0	NA	NA	NA	NA	NA	ASV696	Dryden-Gv	SampleType	Core ERH - Soil Slurry	81	Bacteria	Proteobacteria	Gammaproteobacteria	Betaproteobacteriales	Nitrosomonadaceae	Ellin6067
0	NA	NA	NA	NA	NA	ASV697	Dryden-Gv	SampleType	Core ERH - Soil Slurry	81	Bacteria	Latescibacteria	NA	NA	NA	NA
20.485	-4.92874	1.69219	-2.91264	0.0035839	0.0290053	ASV698	Dryden-Gv	SampleType	Core ERH - Soil Slurry	81	Bacteria	Acidobacteria	Blastocatellia_(Subgroup_4)	Pyrinomonadales	Pyrinomonadaceae	RB41
0	NA	NA	NA	NA	NA	ASV699	Dryden-Gv	SampleType	Core ERH - Soil Slurry	81	Bacteria	Proteobacteria	Gammaproteobacteria	Xanthomonadales	Xanthomonadaceae	Lysobacter
0.732976	-1.03825	3.76384	-0.275848	0.782665	NA	ASV700	Dryden-Gv	SampleType	Core ERH - Soil Slurry	81	Bacteria	Actinobacteria	Acidimicrobiia	Actinomarinales	NA	NA
1.5879	2.46253	3.99121	0.616989	0.537242	NA	ASV701	Dryden-Gv	SampleType	Core ERH - Soil Slurry	81	Bacteria	Latescibacteria	NA	NA	NA	NA
13.4488	2.7807	1.63021	1.70573	0.0880586	0.252303	ASV702	Dryden-Gv	SampleType	Core ERH - Soil Slurry	81	Bacteria	Chloroflexi	Anaerolineae	SBR1031	NA	NA
4.27844	-5.14584	3.26158	-1.57771	0.114631	0.298105	ASV703	Dryden-Gv	SampleType	Core ERH - Soil Slurry	81	Bacteria	Proteobacteria	Gammaproteobacteria	Betaproteobacteriales	A21b	NA
0	NA	NA	NA	NA	NA	ASV704	Dryden-Gv	SampleType	Core ERH - Soil Slurry	81	Bacteria	Proteobacteria	Gammaproteobacteria	Betaproteobacteriales	SC-I-84	NA
4.94468	0.60841	3.47569	0.175047	0.861043	0.921259	ASV705	Dryden-Gv	SampleType	Core ERH - Soil Slurry	81	Bacteria	Proteobacteria	Deltaproteobacteria	Myxococcales	Nannocystaceae	Pseudenhygromyxa
0	NA	NA	NA	NA	NA	ASV706	Dryden-Gv	SampleType	Core ERH - Soil Slurry	81	Bacteria	Gemmatimonadetes	Gemmatimonadetes	Gemmatimonadales	Gemmatimonadaceae	NA
0	NA	NA	NA	NA	NA	ASV707	Dryden-Gv	SampleType	Core ERH - Soil Slurry	81	Bacteria	Planctomycetes	Planctomycetacia	Planctomycetales	NA	NA
11.0524	7.19127	2.12542	3.38346	0.000715774	0.0100849	ASV708	Dryden-Gv	SampleType	Core ERH - Soil Slurry	81	Bacteria	Proteobacteria	Deltaproteobacteria	Myxococcales	Haliangiaceae	Haliangium
13.8906	-6.84301	1.98108	-3.45418	0.000551972	0.00883155	ASV709	Dryden-Gv	SampleType	Core ERH - Soil Slurry	81	Bacteria	Verrucomicrobia	Verrucomicrobiae	Chthoniobacterales	Chthoniobacteraceae	Candidatus_Udaeobacter
8.93517	-6.14902	2.29443	-2.67997	0.00736282	0.0498576	ASV710	Dryden-Gv	SampleType	Core ERH - Soil Slurry	81	Bacteria	Proteobacteria	Alphaproteobacteria	Rhizobiales	Hyphomicrobiaceae	Hyphomicrobium
0	NA	NA	NA	NA	NA	ASV711	Dryden-Gv	SampleType	Core ERH - Soil Slurry	81	Bacteria	Proteobacteria	Deltaproteobacteria	Oligoflexales	Oligoflexaceae	Oligoflexus
0	NA	NA	NA	NA	NA	ASV712	Dryden-Gv	SampleType	Core ERH - Soil Slurry	81	Bacteria	Actinobacteria	Actinobacteria	Micromonosporales	Micromonosporaceae	NA
0	NA	NA	NA	NA	NA	ASV713	Dryden-Gv	SampleType	Core ERH - Soil Slurry	81	Bacteria	Cyanobacteria	Oxyphotobacteria	Oxyphotobacteria_Incertae_Sedis	Unknown_Family	NA
0	NA	NA	NA	NA	NA	ASV714	Dryden-Gv	SampleType	Core ERH - Soil Slurry	81	Bacteria	Nitrospirae	Nitrospira	Nitrospirales	Nitrospiraceae	Nitrospira
0	NA	NA	NA	NA	NA	ASV715	Dryden-Gv	SampleType	Core ERH - Soil Slurry	81	Bacteria	Chloroflexi	Anaerolineae	SBR1031	A4b	NA
8.90342	-6.15467	2.29776	-2.67855	0.00739413	0.0498576	ASV717	Dryden-Gv	SampleType	Core ERH - Soil Slurry	81	Bacteria	Actinobacteria	Actinobacteria	Propionibacteriales	Nocardioidaceae	Kribbella
264.174	4.43149	0.533032	8.31373	9.27374e-17	8.75441e-14	ASV718	Dryden-Gv	SampleType	Core ERH - Soil Slurry	81	Bacteria	Proteobacteria	Deltaproteobacteria	Myxococcales	Sandaracinaceae	NA
2.77377	-0.81642	3.96352	-0.205984	0.836804	NA	ASV719	Dryden-Gv	SampleType	Core ERH - Soil Slurry	81	Bacteria	Actinobacteria	Thermoleophilia	Solirubrobacterales	67-14	NA
0	NA	NA	NA	NA	NA	ASV720	Dryden-Gv	SampleType	Core ERH - Soil Slurry	81	Bacteria	Acidobacteria	Blastocatellia_(Subgroup_4)	Pyrinomonadales	Pyrinomonadaceae	RB41
12.6806	-6.71179	2.03009	-3.30614	0.000945892	0.0114974	ASV721	Dryden-Gv	SampleType	Core ERH - Soil Slurry	81	Bacteria	Actinobacteria	Actinobacteria	Pseudonocardiales	Pseudonocardiaceae	Pseudonocardia
0	NA	NA	NA	NA	NA	ASV722	Dryden-Gv	SampleType	Core ERH - Soil Slurry	81	Bacteria	Verrucomicrobia	Verrucomicrobiae	Pedosphaerales	Pedosphaeraceae	ADurb.Bin063-1
14.009	-1.48556	3.4226	-0.434043	0.664257	0.823993	ASV723	Dryden-Gv	SampleType	Core ERH - Soil Slurry	81	Bacteria	Chloroflexi	KD4-96	NA	NA	NA
0	NA	NA	NA	NA	NA	ASV724	Dryden-Gv	SampleType	Core ERH - Soil Slurry	81	Bacteria	Proteobacteria	Alphaproteobacteria	Rhizobiales	Hyphomicrobiaceae	Pedomicrobium
0	NA	NA	NA	NA	NA	ASV725	Dryden-Gv	SampleType	Core ERH - Soil Slurry	81	Bacteria	Proteobacteria	Gammaproteobacteria	Xanthomonadales	Rhodanobacteraceae	Tahibacter
0.924589	-0.744561	3.98615	-0.186787	0.851828	NA	ASV726	Dryden-Gv	SampleType	Core ERH - Soil Slurry	81	Bacteria	Bacteroidetes	Bacteroidia	Chitinophagales	Chitinophagaceae	Lacibacter
25.7364	0.187069	1.19396	0.156679	0.875498	0.924283	ASV727	Dryden-Gv	SampleType	Core ERH - Soil Slurry	81	Bacteria	Actinobacteria	Actinobacteria	Propionibacteriales	Nocardioidaceae	Nocardioides
0	NA	NA	NA	NA	NA	ASV728	Dryden-Gv	SampleType	Core ERH - Soil Slurry	81	Archaea	Thaumarchaeota	Nitrososphaeria	Nitrososphaerales	Nitrososphaeraceae	NA
0	NA	NA	NA	NA	NA	ASV729	Dryden-Gv	SampleType	Core ERH - Soil Slurry	81	Bacteria	Acidobacteria	Subgroup_6	NA	NA	NA
0	NA	NA	NA	NA	NA	ASV730	Dryden-Gv	SampleType	Core ERH - Soil Slurry	81	Bacteria	Verrucomicrobia	Verrucomicrobiae	Chthoniobacterales	Chthoniobacteraceae	Chthoniobacter
9.20293	0.626623	3.84679	0.162895	0.870601	0.924283	ASV731	Dryden-Gv	SampleType	Core ERH - Soil Slurry	81	Bacteria	Proteobacteria	Deltaproteobacteria	Myxococcales	BIrii41	NA
0	NA	NA	NA	NA	NA	ASV732	Dryden-Gv	SampleType	Core ERH - Soil Slurry	81	Bacteria	Chloroflexi	Chloroflexia	Thermomicrobiales	JG30-KF-CM45	NA
14.2379	-6.87573	1.96919	-3.49166	0.000480032	0.00839167	ASV733	Dryden-Gv	SampleType	Core ERH - Soil Slurry	81	Bacteria	Proteobacteria	Gammaproteobacteria	PLTA13	NA	NA
0	NA	NA	NA	NA	NA	ASV734	Dryden-Gv	SampleType	Core ERH - Soil Slurry	81	Bacteria	Proteobacteria	Gammaproteobacteria	Gammaproteobacteria_Incertae_Sedis	Unknown_Family	Acidibacter
16.3491	-7.04906	1.91331	-3.68422	0.0002294	0.00503613	ASV735	Dryden-Gv	SampleType	Core ERH - Soil Slurry	81	Bacteria	Actinobacteria	Thermoleophilia	Gaiellales	Gaiellaceae	Gaiella
0	NA	NA	NA	NA	NA	ASV736	Dryden-Gv	SampleType	Core ERH - Soil Slurry	81	Bacteria	Acidobacteria	Subgroup_22	NA	NA	NA
7.3698	-4.02423	2.37454	-1.69474	0.0901246	0.254995	ASV737	Dryden-Gv	SampleType	Core ERH - Soil Slurry	81	Bacteria	Planctomycetes	OM190	NA	NA	NA
3.56017	2.61913	3.97338	0.659169	0.509787	NA	ASV738	Dryden-Gv	SampleType	Core ERH - Soil Slurry	81	Bacteria	Proteobacteria	Gammaproteobacteria	Betaproteobacteriales	Nitrosomonadaceae	IS-44
0	NA	NA	NA	NA	NA	ASV739	Dryden-Gv	SampleType	Core ERH - Soil Slurry	81	Bacteria	Gemmatimonadetes	Gemmatimonadetes	Gemmatimonadales	Gemmatimonadaceae	NA
0	NA	NA	NA	NA	NA	ASV740	Dryden-Gv	SampleType	Core ERH - Soil Slurry	81	Bacteria	Proteobacteria	Deltaproteobacteria	Myxococcales	Sandaracinaceae	NA
0	NA	NA	NA	NA	NA	ASV741	Dryden-Gv	SampleType	Core ERH - Soil Slurry	81	Bacteria	Proteobacteria	Gammaproteobacteria	Acidiferrobacterales	Acidiferrobacteraceae	Sulfurifustis
0	NA	NA	NA	NA	NA	ASV742	Dryden-Gv	SampleType	Core ERH - Soil Slurry	81	Bacteria	Gemmatimonadetes	Gemmatimonadetes	Gemmatimonadales	Gemmatimonadaceae	Gemmatimonas
0	NA	NA	NA	NA	NA	ASV743	Dryden-Gv	SampleType	Core ERH - Soil Slurry	81	Bacteria	Proteobacteria	Alphaproteobacteria	Sphingomonadales	Sphingomonadaceae	Ellin6055
0	NA	NA	NA	NA	NA	ASV744	Dryden-Gv	SampleType	Core ERH - Soil Slurry	81	Bacteria	Proteobacteria	Gammaproteobacteria	Betaproteobacteriales	Burkholderiaceae	Rhodoferax
21.0778	-2.81961	1.45778	-1.93418	0.0530909	0.171636	ASV745	Dryden-Gv	SampleType	Core ERH - Soil Slurry	81	Bacteria	Acidobacteria	Subgroup_6	NA	NA	NA
0	NA	NA	NA	NA	NA	ASV746	Dryden-Gv	SampleType	Core ERH - Soil Slurry	81	Bacteria	Bacteroidetes	Bacteroidia	Cytophagales	Microscillaceae	NA
0	NA	NA	NA	NA	NA	ASV748	Dryden-Gv	SampleType	Core ERH - Soil Slurry	81	Bacteria	Proteobacteria	Alphaproteobacteria	Rhizobiales	Hyphomicrobiaceae	Hyphomicrobium
0	NA	NA	NA	NA	NA	ASV749	Dryden-Gv	SampleType	Core ERH - Soil Slurry	81	Bacteria	Chloroflexi	TK10	NA	NA	NA
0	NA	NA	NA	NA	NA	ASV750	Dryden-Gv	SampleType	Core ERH - Soil Slurry	81	Bacteria	Gemmatimonadetes	Gemmatimonadetes	Gemmatimonadales	Gemmatimonadaceae	NA
0	NA	NA	NA	NA	NA	ASV752	Dryden-Gv	SampleType	Core ERH - Soil Slurry	81	Bacteria	Proteobacteria	Gammaproteobacteria	Betaproteobacteriales	Burkholderiaceae	Burkholderia-Caballeronia-Paraburkholderia
18.3283	-4.69414	2.49952	-1.87802	0.0603782	0.189999	ASV753	Dryden-Gv	SampleType	Core ERH - Soil Slurry	81	Bacteria	Firmicutes	Bacilli	Bacillales	Alicyclobacillaceae	Tumebacillus
54.4757	9.05109	2.12641	4.25651	2.07642e-05	0.000945573	ASV754	Dryden-Gv	SampleType	Core ERH - Soil Slurry	81	Bacteria	Bacteroidetes	Bacteroidia	Cytophagales	NA	NA
8.17573	-5.99156	2.38162	-2.51575	0.0118779	0.0712867	ASV755	Dryden-Gv	SampleType	Core ERH - Soil Slurry	81	Bacteria	Bacteroidetes	Bacteroidia	Chitinophagales	Chitinophagaceae	Flavitalea
3.24604	-1.18139	3.96669	-0.297827	0.765835	NA	ASV756	Dryden-Gv	SampleType	Core ERH - Soil Slurry	81	Bacteria	Actinobacteria	Actinobacteria	Pseudonocardiales	Pseudonocardiaceae	Pseudonocardia
0	NA	NA	NA	NA	NA	ASV757	Dryden-Gv	SampleType	Core ERH - Soil Slurry	81	Bacteria	Verrucomicrobia	Verrucomicrobiae	Pedosphaerales	Pedosphaeraceae	NA
0	NA	NA	NA	NA	NA	ASV758	Dryden-Gv	SampleType	Core ERH - Soil Slurry	81	Bacteria	Acidobacteria	Subgroup_6	NA	NA	NA
0	NA	NA	NA	NA	NA	ASV759	Dryden-Gv	SampleType	Core ERH - Soil Slurry	81	Bacteria	Proteobacteria	Gammaproteobacteria	Betaproteobacteriales	Burkholderiaceae	Cupriavidus
0	NA	NA	NA	NA	NA	ASV760	Dryden-Gv	SampleType	Core ERH - Soil Slurry	81	Bacteria	Proteobacteria	Gammaproteobacteria	Betaproteobacteriales	Nitrosomonadaceae	Ellin6067
14.1657	-1.33772	3.73566	-0.358096	0.720272	0.866161	ASV761	Dryden-Gv	SampleType	Core ERH - Soil Slurry	81	Bacteria	Actinobacteria	Thermoleophilia	Gaiellales	NA	NA
0.99244	2.39881	4.01115	0.598036	0.549816	NA	ASV762	Dryden-Gv	SampleType	Core ERH - Soil Slurry	81	Bacteria	Planctomycetes	OM190	NA	NA	NA
0	NA	NA	NA	NA	NA	ASV763	Dryden-Gv	SampleType	Core ERH - Soil Slurry	81	Archaea	Thaumarchaeota	Nitrososphaeria	Nitrososphaerales	Nitrososphaeraceae	NA
1.78009	-1.1379	3.97835	-0.286023	0.774861	NA	ASV764	Dryden-Gv	SampleType	Core ERH - Soil Slurry	81	Bacteria	Proteobacteria	Gammaproteobacteria	Betaproteobacteriales	Nitrosomonadaceae	MND1
0	NA	NA	NA	NA	NA	ASV765	Dryden-Gv	SampleType	Core ERH - Soil Slurry	81	Bacteria	Proteobacteria	Alphaproteobacteria	Caulobacterales	Hyphomonadaceae	Hirschia
0	NA	NA	NA	NA	NA	ASV766	Dryden-Gv	SampleType	Core ERH - Soil Slurry	81	Bacteria	Acidobacteria	Acidobacteriia	Acidobacteriales	NA	NA
0	NA	NA	NA	NA	NA	ASV767	Dryden-Gv	SampleType	Core ERH - Soil Slurry	81	Bacteria	Proteobacteria	Alphaproteobacteria	Rhizobiales	Rhizobiaceae	Aminobacter
0	NA	NA	NA	NA	NA	ASV768	Dryden-Gv	SampleType	Core ERH - Soil Slurry	81	Bacteria	Planctomycetes	Planctomycetacia	Planctomycetales	Rubinisphaeraceae	SH-PL14
0	NA	NA	NA	NA	NA	ASV769	Dryden-Gv	SampleType	Core ERH - Soil Slurry	81	Bacteria	Proteobacteria	Alphaproteobacteria	Rhizobiales	Xanthobacteraceae	Pseudorhodoplanes
0	NA	NA	NA	NA	NA	ASV770	Dryden-Gv	SampleType	Core ERH - Soil Slurry	81	Bacteria	Proteobacteria	Alphaproteobacteria	Caulobacterales	Hyphomonadaceae	Hirschia
1.2085	-0.674215	3.97839	-0.169469	0.865428	NA	ASV771	Dryden-Gv	SampleType	Core ERH - Soil Slurry	81	Bacteria	Actinobacteria	Thermoleophilia	Gaiellales	Gaiellaceae	Gaiella
7.09297	0.506802	2.10469	0.240797	0.809713	0.90565	ASV772	Dryden-Gv	SampleType	Core ERH - Soil Slurry	81	Bacteria	Actinobacteria	Actinobacteria	Micromonosporales	Micromonosporaceae	Rhizocola
0	NA	NA	NA	NA	NA	ASV773	Dryden-Gv	SampleType	Core ERH - Soil Slurry	81	Bacteria	Proteobacteria	Alphaproteobacteria	Rhizobiales	Rhizobiaceae	Mesorhizobium
3.62717	-4.01926	3.88346	-1.03497	0.300684	0.471504	ASV774	Dryden-Gv	SampleType	Core ERH - Soil Slurry	81	Bacteria	Verrucomicrobia	Verrucomicrobiae	Chthoniobacterales	Chthoniobacteraceae	Chthoniobacter
0	NA	NA	NA	NA	NA	ASV775	Dryden-Gv	SampleType	Core ERH - Soil Slurry	81	Bacteria	Proteobacteria	Alphaproteobacteria	Sphingomonadales	Sphingomonadaceae	Sphingomonas
0	NA	NA	NA	NA	NA	ASV776	Dryden-Gv	SampleType	Core ERH - Soil Slurry	81	Bacteria	Proteobacteria	Deltaproteobacteria	Oligoflexales	0319-6G20	NA
7.8024	-3.53193	2.30269	-1.53383	0.125072	0.30908	ASV777	Dryden-Gv	SampleType	Core ERH - Soil Slurry	81	Bacteria	Proteobacteria	Alphaproteobacteria	Rhizobiales	Hyphomicrobiaceae	Pedomicrobium
0	NA	NA	NA	NA	NA	ASV778	Dryden-Gv	SampleType	Core ERH - Soil Slurry	81	Bacteria	Acidobacteria	Subgroup_6	NA	NA	NA
0	NA	NA	NA	NA	NA	ASV779	Dryden-Gv	SampleType	Core ERH - Soil Slurry	81	Bacteria	Proteobacteria	Gammaproteobacteria	Betaproteobacteriales	TRA3-20	NA
0	NA	NA	NA	NA	NA	ASV780	Dryden-Gv	SampleType	Core ERH - Soil Slurry	81	Bacteria	Proteobacteria	Alphaproteobacteria	Azospirillales	Azospirillaceae	Skermanella
0	NA	NA	NA	NA	NA	ASV781	Dryden-Gv	SampleType	Core ERH - Soil Slurry	81	Bacteria	Acidobacteria	Blastocatellia_(Subgroup_4)	Pyrinomonadales	Pyrinomonadaceae	RB41
7.30279	-5.88829	2.50336	-2.35215	0.0186652	0.0942244	ASV782	Dryden-Gv	SampleType	Core ERH - Soil Slurry	81	Bacteria	Bacteroidetes	Bacteroidia	Sphingobacteriales	AKYH767	NA
0	NA	NA	NA	NA	NA	ASV783	Dryden-Gv	SampleType	Core ERH - Soil Slurry	81	Bacteria	Acidobacteria	Subgroup_6	NA	NA	NA
0	NA	NA	NA	NA	NA	ASV784	Dryden-Gv	SampleType	Core ERH - Soil Slurry	81	Bacteria	Proteobacteria	Alphaproteobacteria	Rickettsiales	SM2D12	NA
2.28583	-3.40662	3.9491	-0.862631	0.38834	NA	ASV785	Dryden-Gv	SampleType	Core ERH - Soil Slurry	81	Bacteria	Proteobacteria	Alphaproteobacteria	Rhizobiales	Labraceae	Labrys
0	NA	NA	NA	NA	NA	ASV786	Dryden-Gv	SampleType	Core ERH - Soil Slurry	81	Bacteria	Chloroflexi	Anaerolineae	Anaerolineales	Anaerolineaceae	NA
0	NA	NA	NA	NA	NA	ASV787	Dryden-Gv	SampleType	Core ERH - Soil Slurry	81	Bacteria	Actinobacteria	Thermoleophilia	Solirubrobacterales	Solirubrobacteraceae	Conexibacter
0	NA	NA	NA	NA	NA	ASV788	Dryden-Gv	SampleType	Core ERH - Soil Slurry	81	Bacteria	Acidobacteria	Subgroup_6	NA	NA	NA
0	NA	NA	NA	NA	NA	ASV789	Dryden-Gv	SampleType	Core ERH - Soil Slurry	81	Bacteria	Bacteroidetes	Bacteroidia	Cytophagales	Cytophagaceae	NA
0	NA	NA	NA	NA	NA	ASV790	Dryden-Gv	SampleType	Core ERH - Soil Slurry	81	Bacteria	Proteobacteria	Gammaproteobacteria	Cellvibrionales	Cellvibrionaceae	Cellvibrio
0	NA	NA	NA	NA	NA	ASV791	Dryden-Gv	SampleType	Core ERH - Soil Slurry	81	Bacteria	Bacteroidetes	Bacteroidia	Chitinophagales	Chitinophagaceae	Terrimonas
0	NA	NA	NA	NA	NA	ASV792	Dryden-Gv	SampleType	Core ERH - Soil Slurry	81	Bacteria	Acidobacteria	Subgroup_6	NA	NA	NA
0	NA	NA	NA	NA	NA	ASV793	Dryden-Gv	SampleType	Core ERH - Soil Slurry	81	Bacteria	Bacteroidetes	Bacteroidia	Flavobacteriales	Crocinitomicaceae	Fluviicola
0	NA	NA	NA	NA	NA	ASV794	Dryden-Gv	SampleType	Core ERH - Soil Slurry	81	Bacteria	Cyanobacteria	Sericytochromatia	NA	NA	NA
0	NA	NA	NA	NA	NA	ASV795	Dryden-Gv	SampleType	Core ERH - Soil Slurry	81	Bacteria	Acidobacteria	Subgroup_6	NA	NA	NA
0	NA	NA	NA	NA	NA	ASV796	Dryden-Gv	SampleType	Core ERH - Soil Slurry	81	Bacteria	Planctomycetes	Planctomycetacia	Gemmatales	Gemmataceae	Gemmata
0	NA	NA	NA	NA	NA	ASV797	Dryden-Gv	SampleType	Core ERH - Soil Slurry	81	Bacteria	Gemmatimonadetes	Gemmatimonadetes	Gemmatimonadales	Gemmatimonadaceae	NA
0	NA	NA	NA	NA	NA	ASV798	Dryden-Gv	SampleType	Core ERH - Soil Slurry	81	Bacteria	Acidobacteria	Thermoanaerobaculia	Thermoanaerobaculales	Thermoanaerobaculaceae	Subgroup_10
0	NA	NA	NA	NA	NA	ASV799	Dryden-Gv	SampleType	Core ERH - Soil Slurry	81	Bacteria	Firmicutes	Bacilli	Bacillales	Alicyclobacillaceae	Effusibacillus
0	NA	NA	NA	NA	NA	ASV800	Dryden-Gv	SampleType	Core ERH - Soil Slurry	81	Bacteria	Actinobacteria	Acidimicrobiia	Microtrichales	Ilumatobacteraceae	CL500-29_marine_group
0	NA	NA	NA	NA	NA	ASV801	Dryden-Gv	SampleType	Core ERH - Soil Slurry	81	Bacteria	Acidobacteria	Thermoanaerobaculia	Thermoanaerobaculales	Thermoanaerobaculaceae	Subgroup_10
0	NA	NA	NA	NA	NA	ASV802	Dryden-Gv	SampleType	Core ERH - Soil Slurry	81	Bacteria	Verrucomicrobia	Verrucomicrobiae	Chthoniobacterales	Chthoniobacteraceae	Candidatus_Udaeobacter
0	NA	NA	NA	NA	NA	ASV803	Dryden-Gv	SampleType	Core ERH - Soil Slurry	81	Bacteria	Proteobacteria	Alphaproteobacteria	Caulobacterales	Caulobacteraceae	Phenylobacterium
0.906373	-0.649835	3.98672	-0.163	0.870518	NA	ASV804	Dryden-Gv	SampleType	Core ERH - Soil Slurry	81	Bacteria	Proteobacteria	Alphaproteobacteria	Rhizobiales	Xanthobacteraceae	Rhodoplanes
0	NA	NA	NA	NA	NA	ASV805	Dryden-Gv	SampleType	Core ERH - Soil Slurry	81	Bacteria	Cyanobacteria	Oxyphotobacteria	Oxyphotobacteria_Incertae_Sedis	Unknown_Family	NA
5.47795	0.519214	2.66515	0.194816	0.845537	0.917991	ASV806	Dryden-Gv	SampleType	Core ERH - Soil Slurry	81	Bacteria	Chloroflexi	TK10	NA	NA	NA
0	NA	NA	NA	NA	NA	ASV807	Dryden-Gv	SampleType	Core ERH - Soil Slurry	81	Bacteria	Actinobacteria	Actinobacteria	Micrococcales	Intrasporangiaceae	Phycicoccus
3.24604	-1.18139	3.96669	-0.297827	0.765835	NA	ASV808	Dryden-Gv	SampleType	Core ERH - Soil Slurry	81	Bacteria	Planctomycetes	Planctomycetacia	Planctomycetales	Rubinisphaeraceae	SH-PL14
0	NA	NA	NA	NA	NA	ASV809	Dryden-Gv	SampleType	Core ERH - Soil Slurry	81	Bacteria	Bacteroidetes	Bacteroidia	Chitinophagales	Chitinophagaceae	Terrimonas
7.07648	-4.98261	3.92185	-1.27047	0.203916	0.39205	ASV810	Dryden-Gv	SampleType	Core ERH - Soil Slurry	81	Bacteria	Acidobacteria	Subgroup_6	NA	NA	NA
8.37854	6.14614	3.92148	1.5673	0.117045	0.301063	ASV811	Dryden-Gv	SampleType	Core ERH - Soil Slurry	81	Bacteria	Actinobacteria	Acidimicrobiia	Microtrichales	Iamiaceae	Iamia
0.906373	-0.649835	3.98672	-0.163	0.870518	NA	ASV812	Dryden-Gv	SampleType	Core ERH - Soil Slurry	81	Bacteria	Bacteroidetes	Bacteroidia	Cytophagales	Microscillaceae	Ohtaekwangia
3.62867	1.08797	3.87136	0.28103	0.778687	0.88564	ASV813	Dryden-Gv	SampleType	Core ERH - Soil Slurry	81	Bacteria	Proteobacteria	Gammaproteobacteria	NA	NA	NA
0	NA	NA	NA	NA	NA	ASV814	Dryden-Gv	SampleType	Core ERH - Soil Slurry	81	Bacteria	Acidobacteria	Blastocatellia_(Subgroup_4)	Blastocatellales	Blastocatellaceae	JGI_0001001-H03
0	NA	NA	NA	NA	NA	ASV815	Dryden-Gv	SampleType	Core ERH - Soil Slurry	81	Bacteria	Acidobacteria	Acidobacteriia	Solibacterales	Solibacteraceae_(Subgroup_3)	Candidatus_Solibacter
0	NA	NA	NA	NA	NA	ASV816	Dryden-Gv	SampleType	Core ERH - Soil Slurry	81	Bacteria	Proteobacteria	Alphaproteobacteria	Rhizobiales	Beijerinckiaceae	Microvirga
9.13267	0.495862	3.95378	0.125415	0.900195	0.932804	ASV817	Dryden-Gv	SampleType	Core ERH - Soil Slurry	81	Bacteria	Proteobacteria	Deltaproteobacteria	Myxococcales	Myxococcaceae	NA
0	NA	NA	NA	NA	NA	ASV818	Dryden-Gv	SampleType	Core ERH - Soil Slurry	81	Bacteria	Acidobacteria	Acidobacteriia	Acidobacteriales	NA	NA
0.523555	-0.989293	3.12568	-0.316505	0.75162	NA	ASV819	Dryden-Gv	SampleType	Core ERH - Soil Slurry	81	Bacteria	Armatimonadetes	NA	NA	NA	NA
40.6192	2.39278	1.30899	1.82797	0.0675544	0.210466	ASV820	Dryden-Gv	SampleType	Core ERH - Soil Slurry	81	Bacteria	Proteobacteria	Gammaproteobacteria	Betaproteobacteriales	Burkholderiaceae	NA
0	NA	NA	NA	NA	NA	ASV821	Dryden-Gv	SampleType	Core ERH - Soil Slurry	81	Bacteria	Proteobacteria	Gammaproteobacteria	Gammaproteobacteria_Incertae_Sedis	Unknown_Family	Acidibacter
0	NA	NA	NA	NA	NA	ASV822	Dryden-Gv	SampleType	Core ERH - Soil Slurry	81	Bacteria	Proteobacteria	Deltaproteobacteria	Myxococcales	Sandaracinaceae	NA
4.71199	-1.21921	3.82036	-0.319134	0.749625	0.875483	ASV823	Dryden-Gv	SampleType	Core ERH - Soil Slurry	81	Bacteria	Actinobacteria	Actinobacteria	Streptomycetales	Streptomycetaceae	Streptomyces
0	NA	NA	NA	NA	NA	ASV824	Dryden-Gv	SampleType	Core ERH - Soil Slurry	81	Bacteria	Actinobacteria	Acidimicrobiia	IMCC26256	NA	NA
0	NA	NA	NA	NA	NA	ASV825	Dryden-Gv	SampleType	Core ERH - Soil Slurry	81	Bacteria	Proteobacteria	Deltaproteobacteria	Myxococcales	Sandaracinaceae	NA
1.98488	2.4866	3.98398	0.624149	0.53253	NA	ASV826	Dryden-Gv	SampleType	Core ERH - Soil Slurry	81	Bacteria	Actinobacteria	MB-A2-108	NA	NA	NA
0	NA	NA	NA	NA	NA	ASV827	Dryden-Gv	SampleType	Core ERH - Soil Slurry	81	Bacteria	Bacteroidetes	Bacteroidia	Cytophagales	Microscillaceae	NA
21.7942	-5.32786	2.54579	-2.09282	0.0363657	0.137302	ASV828	Dryden-Gv	SampleType	Core ERH - Soil Slurry	81	Bacteria	Acidobacteria	Subgroup_6	NA	NA	NA
0	NA	NA	NA	NA	NA	ASV829	Dryden-Gv	SampleType	Core ERH - Soil Slurry	81	Bacteria	Planctomycetes	Pla4_lineage	NA	NA	NA
12.7105	-6.69672	2.02896	-3.30057	0.000964887	0.0115298	ASV830	Dryden-Gv	SampleType	Core ERH - Soil Slurry	81	Bacteria	Proteobacteria	Alphaproteobacteria	Rhizobiales	Xanthobacteraceae	NA
13.1218	-6.75655	2.01078	-3.36016	0.000778976	0.010505	ASV831	Dryden-Gv	SampleType	Core ERH - Soil Slurry	81	Bacteria	Actinobacteria	Actinobacteria	Micrococcales	Intrasporangiaceae	Oryzihumus
0	NA	NA	NA	NA	NA	ASV832	Dryden-Gv	SampleType	Core ERH - Soil Slurry	81	Bacteria	Actinobacteria	Acidimicrobiia	Microtrichales	Ilumatobacteraceae	NA
0	NA	NA	NA	NA	NA	ASV833	Dryden-Gv	SampleType	Core ERH - Soil Slurry	81	Bacteria	Proteobacteria	Gammaproteobacteria	Betaproteobacteriales	Burkholderiaceae	Aquabacterium
0	NA	NA	NA	NA	NA	ASV834	Dryden-Gv	SampleType	Core ERH - Soil Slurry	81	Bacteria	Acidobacteria	Acidobacteriia	Solibacterales	Solibacteraceae_(Subgroup_3)	Bryobacter
0	NA	NA	NA	NA	NA	ASV835	Dryden-Gv	SampleType	Core ERH - Soil Slurry	81	Bacteria	Actinobacteria	Actinobacteria	Kineosporiales	Kineosporiaceae	Quadrisphaera
1.57066	-1.12605	3.9816	-0.282813	0.77732	NA	ASV836	Dryden-Gv	SampleType	Core ERH - Soil Slurry	81	Bacteria	Proteobacteria	Alphaproteobacteria	Elsterales	NA	NA
0	NA	NA	NA	NA	NA	ASV837	Dryden-Gv	SampleType	Core ERH - Soil Slurry	81	Bacteria	Verrucomicrobia	Verrucomicrobiae	Opitutales	Opitutaceae	Lacunisphaera
0	NA	NA	NA	NA	NA	ASV838	Dryden-Gv	SampleType	Core ERH - Soil Slurry	81	Bacteria	Planctomycetes	Planctomycetacia	Planctomycetales	Rubinisphaeraceae	SH-PL14
0	NA	NA	NA	NA	NA	ASV839	Dryden-Gv	SampleType	Core ERH - Soil Slurry	81	Bacteria	Chloroflexi	TK10	NA	NA	NA
0	NA	NA	NA	NA	NA	ASV840	Dryden-Gv	SampleType	Core ERH - Soil Slurry	81	Bacteria	Actinobacteria	Actinobacteria	Micromonosporales	Micromonosporaceae	Verrucosispora
0	NA	NA	NA	NA	NA	ASV841	Dryden-Gv	SampleType	Core ERH - Soil Slurry	81	Bacteria	Actinobacteria	Thermoleophilia	Gaiellales	NA	NA
0	NA	NA	NA	NA	NA	ASV842	Dryden-Gv	SampleType	Core ERH - Soil Slurry	81	Bacteria	Bacteroidetes	Bacteroidia	Cytophagales	Cytophagaceae	Cytophaga
13.5378	-4.78136	1.90513	-2.50973	0.0120824	0.0712867	ASV843	Dryden-Gv	SampleType	Core ERH - Soil Slurry	81	Bacteria	Proteobacteria	Gammaproteobacteria	Betaproteobacteriales	Nitrosomonadaceae	Ellin6067
14.2014	-4.45564	1.8777	-2.37292	0.0176479	0.0910361	ASV844	Dryden-Gv	SampleType	Core ERH - Soil Slurry	81	Bacteria	Acidobacteria	Subgroup_6	NA	NA	NA
0	NA	NA	NA	NA	NA	ASV845	Dryden-Gv	SampleType	Core ERH - Soil Slurry	81	Bacteria	Proteobacteria	Deltaproteobacteria	Myxococcales	BIrii41	NA
24.5436	-1.68248	1.4197	-1.1851	0.235978	0.418999	ASV846	Dryden-Gv	SampleType	Core ERH - Soil Slurry	81	Bacteria	Planctomycetes	Planctomycetacia	Pirellulales	Pirellulaceae	Pir4_lineage
0	NA	NA	NA	NA	NA	ASV847	Dryden-Gv	SampleType	Core ERH - Soil Slurry	81	Bacteria	Proteobacteria	Alphaproteobacteria	Rhizobiales	Hyphomicrobiaceae	Pedomicrobium
0	NA	NA	NA	NA	NA	ASV848	Dryden-Gv	SampleType	Core ERH - Soil Slurry	81	Bacteria	Actinobacteria	Actinobacteria	Micromonosporales	Micromonosporaceae	Micromonospora
0	NA	NA	NA	NA	NA	ASV849	Dryden-Gv	SampleType	Core ERH - Soil Slurry	81	Bacteria	Acidobacteria	Blastocatellia_(Subgroup_4)	Blastocatellales	Blastocatellaceae	NA
0	NA	NA	NA	NA	NA	ASV850	Dryden-Gv	SampleType	Core ERH - Soil Slurry	81	Bacteria	Proteobacteria	Gammaproteobacteria	Betaproteobacteriales	Burkholderiaceae	Rhizobacter
0	NA	NA	NA	NA	NA	ASV851	Dryden-Gv	SampleType	Core ERH - Soil Slurry	81	Bacteria	Proteobacteria	Gammaproteobacteria	Betaproteobacteriales	Burkholderiaceae	Burkholderia-Caballeronia-Paraburkholderia
4.49911	-4.33667	3.51347	-1.2343	0.217092	0.405812	ASV852	Dryden-Gv	SampleType	Core ERH - Soil Slurry	81	Bacteria	Verrucomicrobia	Verrucomicrobiae	Chthoniobacterales	Chthoniobacteraceae	Candidatus_Udaeobacter
0	NA	NA	NA	NA	NA	ASV853	Dryden-Gv	SampleType	Core ERH - Soil Slurry	81	Bacteria	Bacteroidetes	Bacteroidia	Flavobacteriales	Flavobacteriaceae	Flavobacterium
1.04711	-1.07978	3.99465	-0.270307	0.786924	NA	ASV855	Dryden-Gv	SampleType	Core ERH - Soil Slurry	81	Bacteria	Bacteroidetes	Bacteroidia	Chitinophagales	Chitinophagaceae	NA
0	NA	NA	NA	NA	NA	ASV856	Dryden-Gv	SampleType	Core ERH - Soil Slurry	81	Bacteria	Proteobacteria	Deltaproteobacteria	Myxococcales	P3OB-42	NA
0	NA	NA	NA	NA	NA	ASV858	Dryden-Gv	SampleType	Core ERH - Soil Slurry	81	Bacteria	Acidobacteria	Subgroup_6	NA	NA	NA
0	NA	NA	NA	NA	NA	ASV859	Dryden-Gv	SampleType	Core ERH - Soil Slurry	81	Bacteria	Proteobacteria	Gammaproteobacteria	Xanthomonadales	Rhodanobacteraceae	Dokdonella
3.56017	-1.1864	3.96538	-0.299189	0.764796	NA	ASV860	Dryden-Gv	SampleType	Core ERH - Soil Slurry	81	Bacteria	Actinobacteria	Actinobacteria	Streptomycetales	Streptomycetaceae	NA
0	NA	NA	NA	NA	NA	ASV861	Dryden-Gv	SampleType	Core ERH - Soil Slurry	81	Bacteria	Bacteroidetes	Bacteroidia	Chitinophagales	Chitinophagaceae	Terrimonas
5.7334	-4.6141	3.9248	-1.17563	0.239743	0.418999	ASV862	Dryden-Gv	SampleType	Core ERH - Soil Slurry	81	Bacteria	Planctomycetes	Planctomycetacia	Planctomycetales	Gimesiaceae	NA
0	NA	NA	NA	NA	NA	ASV863	Dryden-Gv	SampleType	Core ERH - Soil Slurry	81	Bacteria	Actinobacteria	Thermoleophilia	Gaiellales	NA	NA
1.78639	2.4757	3.98723	0.620906	0.534661	NA	ASV864	Dryden-Gv	SampleType	Core ERH - Soil Slurry	81	Bacteria	Actinobacteria	Actinobacteria	Micrococcales	Cellulomonadaceae	Cellulomonas
0	NA	NA	NA	NA	NA	ASV865	Dryden-Gv	SampleType	Core ERH - Soil Slurry	81	Bacteria	Actinobacteria	Actinobacteria	Corynebacteriales	Mycobacteriaceae	Mycobacterium
0.314133	-0.762796	2.39388	-0.318644	0.749996	NA	ASV866	Dryden-Gv	SampleType	Core ERH - Soil Slurry	81	Bacteria	Actinobacteria	Actinobacteria	Corynebacteriales	Nocardiaceae	Nocardia
0	NA	NA	NA	NA	NA	ASV867	Dryden-Gv	SampleType	Core ERH - Soil Slurry	81	Bacteria	Firmicutes	Bacilli	Bacillales	Paenibacillaceae	Ammoniphilus
0	NA	NA	NA	NA	NA	ASV868	Dryden-Gv	SampleType	Core ERH - Soil Slurry	81	Bacteria	Actinobacteria	Actinobacteria	Micromonosporales	Micromonosporaceae	NA
0	NA	NA	NA	NA	NA	ASV869	Dryden-Gv	SampleType	Core ERH - Soil Slurry	81	Bacteria	Fibrobacteres	Fibrobacteria	Fibrobacterales	Fibrobacteraceae	possible_genus_04
0	NA	NA	NA	NA	NA	ASV870	Dryden-Gv	SampleType	Core ERH - Soil Slurry	81	Bacteria	Proteobacteria	Deltaproteobacteria	Myxococcales	Sandaracinaceae	NA
2.3132	-3.44272	3.94799	-0.872019	0.383198	NA	ASV871	Dryden-Gv	SampleType	Core ERH - Soil Slurry	81	Bacteria	Proteobacteria	Deltaproteobacteria	MBNT15	NA	NA
5.92995	-1.02891	2.77124	-0.371281	0.710428	0.8598	ASV872	Dryden-Gv	SampleType	Core ERH - Soil Slurry	81	Bacteria	Chloroflexi	Anaerolineae	SBR1031	NA	NA
27.1643	0.417398	1.42121	0.293693	0.768993	0.879501	ASV873	Dryden-Gv	SampleType	Core ERH - Soil Slurry	81	Bacteria	Proteobacteria	Alphaproteobacteria	Rhizobiales	Rhizobiaceae	Allorhizobium-Neorhizobium-Pararhizobium-Rhizobium
4.00238	0.42691	3.85687	0.110688	0.911863	0.934635	ASV874	Dryden-Gv	SampleType	Core ERH - Soil Slurry	81	Bacteria	Actinobacteria	Acidimicrobiia	Microtrichales	NA	NA
0	NA	NA	NA	NA	NA	ASV875	Dryden-Gv	SampleType	Core ERH - Soil Slurry	81	Bacteria	Acidobacteria	Subgroup_5	NA	NA	NA
16.167	0.344024	1.30017	0.2646	0.791318	0.896493	ASV877	Dryden-Gv	SampleType	Core ERH - Soil Slurry	81	Bacteria	Proteobacteria	Gammaproteobacteria	KF-JG30-C25	NA	NA
0	NA	NA	NA	NA	NA	ASV878	Dryden-Gv	SampleType	Core ERH - Soil Slurry	81	Bacteria	Bacteroidetes	Bacteroidia	Chitinophagales	Chitinophagaceae	Terrimonas
0	NA	NA	NA	NA	NA	ASV879	Dryden-Gv	SampleType	Core ERH - Soil Slurry	81	Bacteria	Proteobacteria	Gammaproteobacteria	Steroidobacterales	Steroidobacteraceae	NA
4.29046	2.18212	3.96352	0.550549	0.581943	0.748752	ASV880	Dryden-Gv	SampleType	Core ERH - Soil Slurry	81	Bacteria	Bacteroidetes	Bacteroidia	Cytophagales	Microscillaceae	Chryseolinea
0	NA	NA	NA	NA	NA	ASV881	Dryden-Gv	SampleType	Core ERH - Soil Slurry	81	Bacteria	Proteobacteria	Gammaproteobacteria	Xanthomonadales	Xanthomonadaceae	Arenimonas
24.1077	-5.54329	2.26633	-2.44594	0.0144477	0.0788357	ASV882	Dryden-Gv	SampleType	Core ERH - Soil Slurry	81	Bacteria	Actinobacteria	Thermoleophilia	Gaiellales	Gaiellaceae	Gaiella
0	NA	NA	NA	NA	NA	ASV883	Dryden-Gv	SampleType	Core ERH - Soil Slurry	81	Bacteria	Proteobacteria	Deltaproteobacteria	Myxococcales	Polyangiaceae	Pajaroellobacter
1.87708	2.1391	3.97864	0.537646	0.590821	NA	ASV884	Dryden-Gv	SampleType	Core ERH - Soil Slurry	81	Bacteria	Proteobacteria	Deltaproteobacteria	Myxococcales	Haliangiaceae	Haliangium
1.15182	-1.0918	3.99121	-0.273551	0.784429	NA	ASV885	Dryden-Gv	SampleType	Core ERH - Soil Slurry	81	Bacteria	Planctomycetes	Planctomycetacia	Planctomycetales	Rubinisphaeraceae	SH-PL14
0	NA	NA	NA	NA	NA	ASV886	Dryden-Gv	SampleType	Core ERH - Soil Slurry	81	Bacteria	Bacteroidetes	Bacteroidia	Chitinophagales	Chitinophagaceae	Sediminibacterium
0	NA	NA	NA	NA	NA	ASV887	Dryden-Gv	SampleType	Core ERH - Soil Slurry	81	Bacteria	Proteobacteria	Alphaproteobacteria	Caulobacterales	Caulobacteraceae	Brevundimonas
6.43754	1.40112	2.48603	0.563599	0.573027	0.748752	ASV888	Dryden-Gv	SampleType	Core ERH - Soil Slurry	81	Bacteria	Actinobacteria	Thermoleophilia	Gaiellales	Gaiellaceae	Gaiella
0	NA	NA	NA	NA	NA	ASV889	Dryden-Gv	SampleType	Core ERH - Soil Slurry	81	Bacteria	Acidobacteria	Subgroup_6	NA	NA	NA
0	NA	NA	NA	NA	NA	ASV890	Dryden-Gv	SampleType	Core ERH - Soil Slurry	81	Bacteria	Proteobacteria	Alphaproteobacteria	Rhizobiales	Xanthobacteraceae	NA
0	NA	NA	NA	NA	NA	ASV891	Dryden-Gv	SampleType	Core ERH - Soil Slurry	81	Bacteria	Acidobacteria	Subgroup_6	NA	NA	NA
15.9835	-1.96514	1.53758	-1.27808	0.201222	0.390886	ASV892	Dryden-Gv	SampleType	Core ERH - Soil Slurry	81	Bacteria	Actinobacteria	Actinobacteria	Micrococcales	Microbacteriaceae	Agromyces
0	NA	NA	NA	NA	NA	ASV893	Dryden-Gv	SampleType	Core ERH - Soil Slurry	81	Bacteria	Acidobacteria	Blastocatellia_(Subgroup_4)	Blastocatellales	Blastocatellaceae	JGI_0001001-H03
0	NA	NA	NA	NA	NA	ASV894	Dryden-Gv	SampleType	Core ERH - Soil Slurry	81	Bacteria	Actinobacteria	Actinobacteria	Streptomycetales	Streptomycetaceae	Streptomyces
0	NA	NA	NA	NA	NA	ASV895	Dryden-Gv	SampleType	Core ERH - Soil Slurry	81	Bacteria	Chloroflexi	Chloroflexia	Chloroflexales	Herpetosiphonaceae	Herpetosiphon
0	NA	NA	NA	NA	NA	ASV896	Dryden-Gv	SampleType	Core ERH - Soil Slurry	81	Bacteria	Acidobacteria	Blastocatellia_(Subgroup_4)	Blastocatellales	Blastocatellaceae	Aridibacter
5.44497	-1.20494	3.96056	-0.304236	0.760948	0.875483	ASV897	Dryden-Gv	SampleType	Core ERH - Soil Slurry	81	Bacteria	Actinobacteria	MB-A2-108	NA	NA	NA
0	NA	NA	NA	NA	NA	ASV898	Dryden-Gv	SampleType	Core ERH - Soil Slurry	81	Bacteria	Acidobacteria	Thermoanaerobaculia	Thermoanaerobaculales	Thermoanaerobaculaceae	Subgroup_10
15.49	-1.24655	1.58404	-0.786947	0.431313	0.64526	ASV899	Dryden-Gv	SampleType	Core ERH - Soil Slurry	81	Bacteria	Bacteroidetes	Bacteroidia	Cytophagales	Microscillaceae	NA
0	NA	NA	NA	NA	NA	ASV900	Dryden-Gv	SampleType	Core ERH - Soil Slurry	81	Bacteria	Latescibacteria	NA	NA	NA	NA
0	NA	NA	NA	NA	NA	ASV901	Dryden-Gv	SampleType	Core ERH - Soil Slurry	81	Bacteria	Proteobacteria	Gammaproteobacteria	Betaproteobacteriales	Nitrosomonadaceae	Ellin6067
0	NA	NA	NA	NA	NA	ASV902	Dryden-Gv	SampleType	Core ERH - Soil Slurry	81	Bacteria	Firmicutes	Bacilli	Bacillales	Bacillaceae	Bacillus
0	NA	NA	NA	NA	NA	ASV903	Dryden-Gv	SampleType	Core ERH - Soil Slurry	81	Bacteria	Proteobacteria	Gammaproteobacteria	Cellvibrionales	Cellvibrionaceae	Cellvibrio
0	NA	NA	NA	NA	NA	ASV904	Dryden-Gv	SampleType	Core ERH - Soil Slurry	81	Bacteria	Firmicutes	Bacilli	Bacillales	Bacillaceae	NA
0	NA	NA	NA	NA	NA	ASV905	Dryden-Gv	SampleType	Core ERH - Soil Slurry	81	Bacteria	Proteobacteria	Gammaproteobacteria	Betaproteobacteriales	SC-I-84	NA
0	NA	NA	NA	NA	NA	ASV906	Dryden-Gv	SampleType	Core ERH - Soil Slurry	81	Bacteria	Planctomycetes	Planctomycetacia	Gemmatales	Gemmataceae	NA
0.988936	2.46482	4.01928	0.613249	0.539712	NA	ASV907	Dryden-Gv	SampleType	Core ERH - Soil Slurry	81	Bacteria	Gemmatimonadetes	Gemmatimonadetes	Gemmatimonadales	Gemmatimonadaceae	NA
0.942398	-1.06563	3.99875	-0.266492	0.789861	NA	ASV908	Dryden-Gv	SampleType	Core ERH - Soil Slurry	81	Bacteria	Bacteroidetes	Bacteroidia	Sphingobacteriales	NA	NA
0	NA	NA	NA	NA	NA	ASV909	Dryden-Gv	SampleType	Core ERH - Soil Slurry	81	Bacteria	Proteobacteria	Deltaproteobacteria	Bdellovibrionales	Bacteriovoracaceae	Peredibacter
0	NA	NA	NA	NA	NA	ASV910	Dryden-Gv	SampleType	Core ERH - Soil Slurry	81	Bacteria	Fibrobacteres	Fibrobacteria	Fibrobacterales	Fibrobacteraceae	possible_genus_04
0	NA	NA	NA	NA	NA	ASV911	Dryden-Gv	SampleType	Core ERH - Soil Slurry	81	Bacteria	Acidobacteria	Blastocatellia_(Subgroup_4)	Blastocatellales	Blastocatellaceae	NA
5.69768	0.776117	3.95569	0.196202	0.844452	0.917991	ASV912	Dryden-Gv	SampleType	Core ERH - Soil Slurry	81	Bacteria	Proteobacteria	Deltaproteobacteria	Desulfarculales	Desulfarculaceae	NA
0	NA	NA	NA	NA	NA	ASV913	Dryden-Gv	SampleType	Core ERH - Soil Slurry	81	Bacteria	Chloroflexi	Chloroflexia	Chloroflexales	Roseiflexaceae	NA
0	NA	NA	NA	NA	NA	ASV914	Dryden-Gv	SampleType	Core ERH - Soil Slurry	81	Bacteria	Proteobacteria	Alphaproteobacteria	Rhizobiales	Xanthobacteraceae	NA
9.09821	2.66788	3.96017	0.673678	0.500516	0.713225	ASV915	Dryden-Gv	SampleType	Core ERH - Soil Slurry	81	Bacteria	Fibrobacteres	Fibrobacteria	Fibrobacterales	Fibrobacteraceae	possible_genus_04
0	NA	NA	NA	NA	NA	ASV916	Dryden-Gv	SampleType	Core ERH - Soil Slurry	81	Bacteria	Acidobacteria	Acidobacteriia	Acidobacteriales	NA	NA
0	NA	NA	NA	NA	NA	ASV918	Dryden-Gv	SampleType	Core ERH - Soil Slurry	81	Bacteria	Proteobacteria	Alphaproteobacteria	Rhizobiales	Rhizobiales_Incertae_Sedis	Nordella
0	NA	NA	NA	NA	NA	ASV919	Dryden-Gv	SampleType	Core ERH - Soil Slurry	81	Bacteria	Actinobacteria	Actinobacteria	Corynebacteriales	Mycobacteriaceae	Mycobacterium
0	NA	NA	NA	NA	NA	ASV920	Dryden-Gv	SampleType	Core ERH - Soil Slurry	81	Bacteria	Verrucomicrobia	Verrucomicrobiae	Verrucomicrobiales	Verrucomicrobiaceae	NA
7.90663	-5.13611	3.91928	-1.31047	0.190036	0.382115	ASV921	Dryden-Gv	SampleType	Core ERH - Soil Slurry	81	Bacteria	Gemmatimonadetes	Gemmatimonadetes	Gemmatimonadales	Gemmatimonadaceae	NA
0	NA	NA	NA	NA	NA	ASV922	Dryden-Gv	SampleType	Core ERH - Soil Slurry	81	Archaea	Thaumarchaeota	Nitrososphaeria	Nitrososphaerales	Nitrososphaeraceae	Candidatus_Nitrososphaera
15.4489	-4.46315	1.84613	-2.41757	0.0156244	0.0838035	ASV923	Dryden-Gv	SampleType	Core ERH - Soil Slurry	81	Bacteria	Chloroflexi	KD4-96	NA	NA	NA
0	NA	NA	NA	NA	NA	ASV924	Dryden-Gv	SampleType	Core ERH - Soil Slurry	81	Bacteria	Actinobacteria	Actinobacteria	Micrococcales	Micrococcaceae	Arthrobacter
4.77352	5.21927	3.41361	1.52896	0.126275	0.311237	ASV925	Dryden-Gv	SampleType	Core ERH - Soil Slurry	81	Bacteria	Proteobacteria	Deltaproteobacteria	Myxococcales	Phaselicystidaceae	Phaselicystis
0	NA	NA	NA	NA	NA	ASV926	Dryden-Gv	SampleType	Core ERH - Soil Slurry	81	Bacteria	Acidobacteria	Subgroup_6	NA	NA	NA
0	NA	NA	NA	NA	NA	ASV927	Dryden-Gv	SampleType	Core ERH - Soil Slurry	81	Bacteria	Nitrospirae	Nitrospira	Nitrospirales	Nitrospiraceae	Nitrospira
0	NA	NA	NA	NA	NA	ASV928	Dryden-Gv	SampleType	Core ERH - Soil Slurry	81	Bacteria	Actinobacteria	Actinobacteria	Micromonosporales	Micromonosporaceae	NA
0	NA	NA	NA	NA	NA	ASV929	Dryden-Gv	SampleType	Core ERH - Soil Slurry	81	Bacteria	Proteobacteria	Deltaproteobacteria	Myxococcales	bacteriap25	NA
0	NA	NA	NA	NA	NA	ASV930	Dryden-Gv	SampleType	Core ERH - Soil Slurry	81	Bacteria	Verrucomicrobia	Verrucomicrobiae	Pedosphaerales	Pedosphaeraceae	NA
0	NA	NA	NA	NA	NA	ASV931	Dryden-Gv	SampleType	Core ERH - Soil Slurry	81	Bacteria	Verrucomicrobia	Verrucomicrobiae	Chthoniobacterales	Chthoniobacteraceae	Candidatus_Udaeobacter
0	NA	NA	NA	NA	NA	ASV932	Dryden-Gv	SampleType	Core ERH - Soil Slurry	81	Bacteria	Proteobacteria	Gammaproteobacteria	Betaproteobacteriales	SC-I-84	NA
0	NA	NA	NA	NA	NA	ASV933	Dryden-Gv	SampleType	Core ERH - Soil Slurry	81	Bacteria	Proteobacteria	Alphaproteobacteria	Caulobacterales	Hyphomonadaceae	Hirschia
13.0297	-4.8002	1.91742	-2.50347	0.0122983	0.0718585	ASV934	Dryden-Gv	SampleType	Core ERH - Soil Slurry	81	Bacteria	Actinobacteria	Actinobacteria	Propionibacteriales	Nocardioidaceae	Nocardioides
7.59525	-5.06935	3.92107	-1.29285	0.196064	0.387205	ASV935	Dryden-Gv	SampleType	Core ERH - Soil Slurry	81	Bacteria	Acidobacteria	Subgroup_6	NA	NA	NA
17.6821	0.000184216	2.85784	6.44599e-05	0.999949	0.999949	ASV936	Dryden-Gv	SampleType	Core ERH - Soil Slurry	81	Bacteria	Actinobacteria	Thermoleophilia	Gaiellales	Gaiellaceae	Gaiella
0	NA	NA	NA	NA	NA	ASV937	Dryden-Gv	SampleType	Core ERH - Soil Slurry	81	Archaea	Thaumarchaeota	Nitrososphaeria	Nitrososphaerales	Nitrososphaeraceae	NA
0	NA	NA	NA	NA	NA	ASV938	Dryden-Gv	SampleType	Core ERH - Soil Slurry	81	Bacteria	Verrucomicrobia	Verrucomicrobiae	Opitutales	Opitutaceae	Opitutus
0	NA	NA	NA	NA	NA	ASV939	Dryden-Gv	SampleType	Core ERH - Soil Slurry	81	Bacteria	Actinobacteria	Actinobacteria	Micromonosporales	Micromonosporaceae	Luedemannella
1.78009	-1.1379	3.97835	-0.286023	0.774861	NA	ASV940	Dryden-Gv	SampleType	Core ERH - Soil Slurry	81	Bacteria	Actinobacteria	Thermoleophilia	NA	NA	NA
0	NA	NA	NA	NA	NA	ASV941	Dryden-Gv	SampleType	Core ERH - Soil Slurry	81	Bacteria	Acidobacteria	Thermoanaerobaculia	Thermoanaerobaculales	Thermoanaerobaculaceae	Subgroup_10
0	NA	NA	NA	NA	NA	ASV943	Dryden-Gv	SampleType	Core ERH - Soil Slurry	81	Bacteria	Bacteroidetes	Bacteroidia	Cytophagales	Cytophagaceae	NA
0	NA	NA	NA	NA	NA	ASV944	Dryden-Gv	SampleType	Core ERH - Soil Slurry	81	Bacteria	Verrucomicrobia	Verrucomicrobiae	Pedosphaerales	Pedosphaeraceae	NA
0	NA	NA	NA	NA	NA	ASV945	Dryden-Gv	SampleType	Core ERH - Soil Slurry	81	Bacteria	Planctomycetes	Planctomycetacia	Pirellulales	Pirellulaceae	Pirellula
32.5042	-2.77575	1.31989	-2.10301	0.0354648	0.136093	ASV946	Dryden-Gv	SampleType	Core ERH - Soil Slurry	81	Bacteria	Verrucomicrobia	Verrucomicrobiae	Verrucomicrobiales	Verrucomicrobiaceae	NA
0	NA	NA	NA	NA	NA	ASV947	Dryden-Gv	SampleType	Core ERH - Soil Slurry	81	Bacteria	Chloroflexi	Anaerolineae	SBR1031	A4b	NA
1.25653	-1.10214	3.98828	-0.276346	0.782283	NA	ASV948	Dryden-Gv	SampleType	Core ERH - Soil Slurry	81	Bacteria	Planctomycetes	Pla4_lineage	NA	NA	NA
0	NA	NA	NA	NA	NA	ASV949	Dryden-Gv	SampleType	Core ERH - Soil Slurry	81	Bacteria	Acidobacteria	Acidobacteriia	Acidobacteriales	NA	NA
0	NA	NA	NA	NA	NA	ASV950	Dryden-Gv	SampleType	Core ERH - Soil Slurry	81	Bacteria	Actinobacteria	Actinobacteria	Streptosporangiales	Streptosporangiaceae	Microbispora
0	NA	NA	NA	NA	NA	ASV952	Dryden-Gv	SampleType	Core ERH - Soil Slurry	81	Bacteria	Chlamydiae	Chlamydiae	Chlamydiales	Parachlamydiaceae	Candidatus_Protochlamydia
0	NA	NA	NA	NA	NA	ASV953	Dryden-Gv	SampleType	Core ERH - Soil Slurry	81	Bacteria	Proteobacteria	Alphaproteobacteria	Sphingomonadales	Sphingomonadaceae	Sphingopyxis
4.10285	-4.22183	3.67571	-1.14857	0.250732	0.426888	ASV954	Dryden-Gv	SampleType	Core ERH - Soil Slurry	81	Bacteria	Actinobacteria	Thermoleophilia	Solirubrobacterales	67-14	NA
9.296	2.6686	3.95998	0.673892	0.50038	0.713225	ASV955	Dryden-Gv	SampleType	Core ERH - Soil Slurry	81	Bacteria	Proteobacteria	Deltaproteobacteria	Myxococcales	BIrii41	NA
0.66042	-0.707476	3.99846	-0.176937	0.859558	NA	ASV956	Dryden-Gv	SampleType	Core ERH - Soil Slurry	81	Bacteria	Acidobacteria	Acidobacteriia	Subgroup_2	NA	NA
0	NA	NA	NA	NA	NA	ASV957	Dryden-Gv	SampleType	Core ERH - Soil Slurry	81	Bacteria	Proteobacteria	Alphaproteobacteria	Rhizobiales	Methyloligellaceae	NA
0	NA	NA	NA	NA	NA	ASV958	Dryden-Gv	SampleType	Core ERH - Soil Slurry	81	Bacteria	Proteobacteria	Alphaproteobacteria	Sphingomonadales	Sphingomonadaceae	Altererythrobacter
0.942398	-1.06563	3.99875	-0.266492	0.789861	NA	ASV959	Dryden-Gv	SampleType	Core ERH - Soil Slurry	81	Bacteria	Planctomycetes	OM190	NA	NA	NA
0	NA	NA	NA	NA	NA	ASV960	Dryden-Gv	SampleType	Core ERH - Soil Slurry	81	Bacteria	Verrucomicrobia	Verrucomicrobiae	Verrucomicrobiales	Rubritaleaceae	NA
0	NA	NA	NA	NA	NA	ASV961	Dryden-Gv	SampleType	Core ERH - Soil Slurry	81	Bacteria	Actinobacteria	Actinobacteria	Corynebacteriales	Nocardiaceae	Nocardia
0	NA	NA	NA	NA	NA	ASV962	Dryden-Gv	SampleType	Core ERH - Soil Slurry	81	Bacteria	Bacteroidetes	Bacteroidia	Sphingobacteriales	Sphingobacteriaceae	Pedobacter
8.23201	-3.86373	2.2337	-1.72975	0.0836755	0.246843	ASV963	Dryden-Gv	SampleType	Core ERH - Soil Slurry	81	Bacteria	Gemmatimonadetes	Gemmatimonadetes	Gemmatimonadales	Gemmatimonadaceae	NA
0	NA	NA	NA	NA	NA	ASV964	Dryden-Gv	SampleType	Core ERH - Soil Slurry	81	Bacteria	Acidobacteria	Thermoanaerobaculia	Thermoanaerobaculales	Thermoanaerobaculaceae	Subgroup_10
0	NA	NA	NA	NA	NA	ASV965	Dryden-Gv	SampleType	Core ERH - Soil Slurry	81	Bacteria	Proteobacteria	Gammaproteobacteria	Betaproteobacteriales	Nitrosomonadaceae	Ellin6067
1.78009	-1.1379	3.97835	-0.286023	0.774861	NA	ASV966	Dryden-Gv	SampleType	Core ERH - Soil Slurry	81	Bacteria	Proteobacteria	Alphaproteobacteria	Sphingomonadales	Sphingomonadaceae	Sphingomonas
0	NA	NA	NA	NA	NA	ASV967	Dryden-Gv	SampleType	Core ERH - Soil Slurry	81	Bacteria	Proteobacteria	Alphaproteobacteria	Sphingomonadales	Sphingomonadaceae	Plot4-2H12
0	NA	NA	NA	NA	NA	ASV968	Dryden-Gv	SampleType	Core ERH - Soil Slurry	81	Bacteria	Proteobacteria	Gammaproteobacteria	Betaproteobacteriales	Nitrosomonadaceae	Ellin6067
0	NA	NA	NA	NA	NA	ASV969	Dryden-Gv	SampleType	Core ERH - Soil Slurry	81	Bacteria	Chloroflexi	Chloroflexia	Chloroflexales	Roseiflexaceae	NA
0	NA	NA	NA	NA	NA	ASV970	Dryden-Gv	SampleType	Core ERH - Soil Slurry	81	Bacteria	Acidobacteria	Blastocatellia_(Subgroup_4)	2020-11-24	NA	NA
0	NA	NA	NA	NA	NA	ASV971	Dryden-Gv	SampleType	Core ERH - Soil Slurry	81	Bacteria	Planctomycetes	Planctomycetacia	Gemmatales	Gemmataceae	Gemmata
5.94313	5.35478	3.92505	1.36426	0.172486	0.367554	ASV972	Dryden-Gv	SampleType	Core ERH - Soil Slurry	81	Bacteria	Proteobacteria	Alphaproteobacteria	Reyranellales	Reyranellaceae	Reyranella
0	NA	NA	NA	NA	NA	ASV973	Dryden-Gv	SampleType	Core ERH - Soil Slurry	81	Bacteria	Acidobacteria	Acidobacteriia	Solibacterales	Solibacteraceae_(Subgroup_3)	Bryobacter
0	NA	NA	NA	NA	NA	ASV974	Dryden-Gv	SampleType	Core ERH - Soil Slurry	81	Bacteria	Proteobacteria	Alphaproteobacteria	Sneathiellales	Sneathiellaceae	Taonella
1.35956	-0.682716	3.97554	-0.171729	0.86365	NA	ASV975	Dryden-Gv	SampleType	Core ERH - Soil Slurry	81	Bacteria	Bacteroidetes	Bacteroidia	Cytophagales	Hymenobacteraceae	Adhaeribacter
0	NA	NA	NA	NA	NA	ASV976	Dryden-Gv	SampleType	Core ERH - Soil Slurry	81	Bacteria	Acidobacteria	Thermoanaerobaculia	Thermoanaerobaculales	Thermoanaerobaculaceae	Subgroup_10
4.54911	2.64596	3.88398	0.68125	0.495714	0.713225	ASV977	Dryden-Gv	SampleType	Core ERH - Soil Slurry	81	Bacteria	Verrucomicrobia	Verrucomicrobiae	Pedosphaerales	Pedosphaeraceae	NA
0	NA	NA	NA	NA	NA	ASV978	Dryden-Gv	SampleType	Core ERH - Soil Slurry	81	Bacteria	Bacteroidetes	Bacteroidia	Cytophagales	Microscillaceae	Ohtaekwangia
0	NA	NA	NA	NA	NA	ASV979	Dryden-Gv	SampleType	Core ERH - Soil Slurry	81	Bacteria	Proteobacteria	Gammaproteobacteria	Betaproteobacteriales	Burkholderiaceae	NA
0	NA	NA	NA	NA	NA	ASV980	Dryden-Gv	SampleType	Core ERH - Soil Slurry	81	Bacteria	Proteobacteria	Alphaproteobacteria	Dongiales	Dongiaceae	Dongia
0	NA	NA	NA	NA	NA	ASV981	Dryden-Gv	SampleType	Core ERH - Soil Slurry	81	Bacteria	Actinobacteria	Actinobacteria	Streptomycetales	Streptomycetaceae	Streptomyces
0	NA	NA	NA	NA	NA	ASV982	Dryden-Gv	SampleType	Core ERH - Soil Slurry	81	Bacteria	Proteobacteria	Gammaproteobacteria	Betaproteobacteriales	Nitrosomonadaceae	MND1
0	NA	NA	NA	NA	NA	ASV983	Dryden-Gv	SampleType	Core ERH - Soil Slurry	81	Bacteria	Proteobacteria	Deltaproteobacteria	Desulfarculales	Desulfarculaceae	NA
0	NA	NA	NA	NA	NA	ASV984	Dryden-Gv	SampleType	Core ERH - Soil Slurry	81	Bacteria	Proteobacteria	Deltaproteobacteria	Myxococcales	Haliangiaceae	Haliangium
0	NA	NA	NA	NA	NA	ASV985	Dryden-Gv	SampleType	Core ERH - Soil Slurry	81	Bacteria	Proteobacteria	Alphaproteobacteria	Rhizobiales	Xanthobacteraceae	Pseudolabrys
1.98951	-1.14755	3.97572	-0.28864	0.772857	NA	ASV986	Dryden-Gv	SampleType	Core ERH - Soil Slurry	81	Bacteria	Verrucomicrobia	Verrucomicrobiae	Pedosphaerales	Pedosphaeraceae	ADurb.Bin063-1
0	NA	NA	NA	NA	NA	ASV987	Dryden-Gv	SampleType	Core ERH - Soil Slurry	81	Bacteria	Proteobacteria	Gammaproteobacteria	Betaproteobacteriales	Burkholderiaceae	NA
0	NA	NA	NA	NA	NA	ASV988	Dryden-Gv	SampleType	Core ERH - Soil Slurry	81	Bacteria	Proteobacteria	Gammaproteobacteria	Gammaproteobacteria_Incertae_Sedis	Unknown_Family	Acidibacter
0	NA	NA	NA	NA	NA	ASV990	Dryden-Gv	SampleType	Core ERH - Soil Slurry	81	Bacteria	Actinobacteria	Thermoleophilia	Gaiellales	NA	NA
0	NA	NA	NA	NA	NA	ASV991	Dryden-Gv	SampleType	Core ERH - Soil Slurry	81	Bacteria	Spirochaetes	Spirochaetia	Spirochaetales	Spirochaetaceae	Salinispira
33.452	2.00134	1.34681	1.48599	0.137283	0.325607	ASV992	Dryden-Gv	SampleType	Core ERH - Soil Slurry	81	Bacteria	Verrucomicrobia	Verrucomicrobiae	Opitutales	Opitutaceae	Lacunisphaera
25.7225	-1.75929	1.42994	-1.23032	0.218575	0.406306	ASV993	Dryden-Gv	SampleType	Core ERH - Soil Slurry	81	Bacteria	Acidobacteria	Subgroup_6	NA	NA	NA
2.94625	-3.77511	3.93999	-0.958152	0.337986	NA	ASV994	Dryden-Gv	SampleType	Core ERH - Soil Slurry	81	Bacteria	Chloroflexi	Chloroflexia	Chloroflexales	Roseiflexaceae	NA
0	NA	NA	NA	NA	NA	ASV995	Dryden-Gv	SampleType	Core ERH - Soil Slurry	81	Archaea	Thaumarchaeota	Nitrososphaeria	Nitrososphaerales	Nitrososphaeraceae	Candidatus_Nitrososphaera
0	NA	NA	NA	NA	NA	ASV996	Dryden-Gv	SampleType	Core ERH - Soil Slurry	81	Bacteria	Acidobacteria	Subgroup_6	NA	NA	NA
0	NA	NA	NA	NA	NA	ASV997	Dryden-Gv	SampleType	Core ERH - Soil Slurry	81	Bacteria	Proteobacteria	Alphaproteobacteria	Caulobacterales	Caulobacteraceae	Caulobacter
19.0016	-7.2955	1.86651	-3.90863	9.28195e-05	0.00302144	ASV998	Dryden-Gv	SampleType	Core ERH - Soil Slurry	81	Bacteria	Entotheonellaeota	Entotheonellia	Entotheonellales	Entotheonellaceae	NA
0	NA	NA	NA	NA	NA	ASV999	Dryden-Gv	SampleType	Core ERH - Soil Slurry	81	Bacteria	Proteobacteria	Alphaproteobacteria	Rhizobiales	Rhizobiaceae	Mesorhizobium
0	NA	NA	NA	NA	NA	ASV1000	Dryden-Gv	SampleType	Core ERH - Soil Slurry	81	Bacteria	Actinobacteria	Actinobacteria	Corynebacteriales	Nocardiaceae	Nocardia
0	NA	NA	NA	NA	NA	ASV1001	Dryden-Gv	SampleType	Core ERH - Soil Slurry	81	Bacteria	Acidobacteria	Subgroup_6	NA	NA	NA
0.523555	-0.989293	3.12568	-0.316505	0.75162	NA	ASV1003	Dryden-Gv	SampleType	Core ERH - Soil Slurry	81	Bacteria	Proteobacteria	Alphaproteobacteria	Azospirillales	Azospirillaceae	Skermanella
6.74355	-3.89716	3.85407	-1.01118	0.31193	0.48591	ASV1004	Dryden-Gv	SampleType	Core ERH - Soil Slurry	81	Bacteria	Actinobacteria	Thermoleophilia	Solirubrobacterales	Solirubrobacteraceae	Conexibacter
0	NA	NA	NA	NA	NA	ASV1005	Dryden-Gv	SampleType	Core ERH - Soil Slurry	81	Bacteria	Actinobacteria	Thermoleophilia	Solirubrobacterales	Solirubrobacteraceae	Conexibacter
0	NA	NA	NA	NA	NA	ASV1006	Dryden-Gv	SampleType	Core ERH - Soil Slurry	81	Bacteria	Proteobacteria	Deltaproteobacteria	Myxococcales	BIrii41	NA
17.3299	-7.15183	1.89373	-3.77657	0.000159001	0.00416936	ASV1007	Dryden-Gv	SampleType	Core ERH - Soil Slurry	81	Bacteria	Proteobacteria	Alphaproteobacteria	Tistrellales	Geminicoccaceae	Candidatus_Alysiosphaera
0	NA	NA	NA	NA	NA	ASV1008	Dryden-Gv	SampleType	Core ERH - Soil Slurry	81	Bacteria	Actinobacteria	Thermoleophilia	Gaiellales	NA	NA
0	NA	NA	NA	NA	NA	ASV1009	Dryden-Gv	SampleType	Core ERH - Soil Slurry	81	Bacteria	Proteobacteria	Alphaproteobacteria	Azospirillales	Azospirillaceae	NA
0	NA	NA	NA	NA	NA	ASV1010	Dryden-Gv	SampleType	Core ERH - Soil Slurry	81	Bacteria	Planctomycetes	OM190	NA	NA	NA
24.7387	-1.68422	1.41728	-1.18835	0.234696	0.418999	ASV1011	Dryden-Gv	SampleType	Core ERH - Soil Slurry	81	Bacteria	Acidobacteria	Blastocatellia_(Subgroup_4)	Pyrinomonadales	Pyrinomonadaceae	RB41
1.35956	-0.682716	3.97554	-0.171729	0.86365	NA	ASV1012	Dryden-Gv	SampleType	Core ERH - Soil Slurry	81	Bacteria	Proteobacteria	Alphaproteobacteria	Rhizobiales	Rhizobiaceae	Allorhizobium-Neorhizobium-Pararhizobium-Rhizobium
0	NA	NA	NA	NA	NA	ASV1013	Dryden-Gv	SampleType	Core ERH - Soil Slurry	81	Bacteria	Proteobacteria	Deltaproteobacteria	Myxococcales	NA	NA
0	NA	NA	NA	NA	NA	ASV1014	Dryden-Gv	SampleType	Core ERH - Soil Slurry	81	Bacteria	Acidobacteria	Acidobacteriia	Solibacterales	Solibacteraceae_(Subgroup_3)	Bryobacter
0	NA	NA	NA	NA	NA	ASV1015	Dryden-Gv	SampleType	Core ERH - Soil Slurry	81	Bacteria	Actinobacteria	Thermoleophilia	Gaiellales	NA	NA
0	NA	NA	NA	NA	NA	ASV1016	Dryden-Gv	SampleType	Core ERH - Soil Slurry	81	Bacteria	Proteobacteria	Deltaproteobacteria	Desulfarculales	Desulfarculaceae	NA
0	NA	NA	NA	NA	NA	ASV1017	Dryden-Gv	SampleType	Core ERH - Soil Slurry	81	Bacteria	Proteobacteria	Deltaproteobacteria	Myxococcales	BIrii41	NA
0	NA	NA	NA	NA	NA	ASV1018	Dryden-Gv	SampleType	Core ERH - Soil Slurry	81	Bacteria	Proteobacteria	Alphaproteobacteria	Sphingomonadales	Sphingomonadaceae	Sphingomonas
0	NA	NA	NA	NA	NA	ASV1019	Dryden-Gv	SampleType	Core ERH - Soil Slurry	81	Bacteria	Latescibacteria	NA	NA	NA	NA
0	NA	NA	NA	NA	NA	ASV1020	Dryden-Gv	SampleType	Core ERH - Soil Slurry	81	Bacteria	Cyanobacteria	Oxyphotobacteria	Nostocales	Coleofasciculaceae	Microcoleus_Es-Yyy1400
0	NA	NA	NA	NA	NA	ASV1021	Dryden-Gv	SampleType	Core ERH - Soil Slurry	81	Bacteria	Proteobacteria	Deltaproteobacteria	Oligoflexales	Oligoflexaceae	NA
0	NA	NA	NA	NA	NA	ASV1022	Dryden-Gv	SampleType	Core ERH - Soil Slurry	81	Bacteria	Proteobacteria	Gammaproteobacteria	Betaproteobacteriales	Nitrosomonadaceae	Nitrosomonas
0	NA	NA	NA	NA	NA	ASV1023	Dryden-Gv	SampleType	Core ERH - Soil Slurry	81	Bacteria	Gemmatimonadetes	Gemmatimonadetes	Gemmatimonadales	Gemmatimonadaceae	Gemmatimonas
0	NA	NA	NA	NA	NA	ASV1024	Dryden-Gv	SampleType	Core ERH - Soil Slurry	81	Bacteria	Proteobacteria	Gammaproteobacteria	Betaproteobacteriales	TRA3-20	NA
0	NA	NA	NA	NA	NA	ASV1026	Dryden-Gv	SampleType	Core ERH - Soil Slurry	81	Bacteria	Acidobacteria	Subgroup_6	NA	NA	NA
0	NA	NA	NA	NA	NA	ASV1028	Dryden-Gv	SampleType	Core ERH - Soil Slurry	81	Bacteria	Proteobacteria	Alphaproteobacteria	Rhizobiales	Devosiaceae	Devosia
0	NA	NA	NA	NA	NA	ASV1029	Dryden-Gv	SampleType	Core ERH - Soil Slurry	81	Bacteria	Verrucomicrobia	Verrucomicrobiae	Chthoniobacterales	Chthoniobacteraceae	Chthoniobacter
22.4825	-7.5295	1.82359	-4.12894	3.64435e-05	0.00143344	ASV1030	Dryden-Gv	SampleType	Core ERH - Soil Slurry	81	Bacteria	Acidobacteria	Subgroup_6	NA	NA	NA
0	NA	NA	NA	NA	NA	ASV1031	Dryden-Gv	SampleType	Core ERH - Soil Slurry	81	Bacteria	Chloroflexi	Anaerolineae	SBR1031	A4b	NA
2.91888	-3.7636	3.94029	-0.955157	0.339498	NA	ASV1032	Dryden-Gv	SampleType	Core ERH - Soil Slurry	81	Bacteria	Proteobacteria	Alphaproteobacteria	Rhizobiales	NA	NA
2.90661	-3.87084	3.92924	-0.985135	0.324558	NA	ASV1033	Dryden-Gv	SampleType	Core ERH - Soil Slurry	81	Bacteria	Acidobacteria	Subgroup_5	NA	NA	NA
0	NA	NA	NA	NA	NA	ASV1034	Dryden-Gv	SampleType	Core ERH - Soil Slurry	81	Bacteria	Proteobacteria	Alphaproteobacteria	Sphingomonadales	Sphingomonadaceae	Sphingomonas
0	NA	NA	NA	NA	NA	ASV1035	Dryden-Gv	SampleType	Core ERH - Soil Slurry	81	Bacteria	Acidobacteria	Blastocatellia_(Subgroup_4)	Pyrinomonadales	Pyrinomonadaceae	RB41
0	NA	NA	NA	NA	NA	ASV1036	Dryden-Gv	SampleType	Core ERH - Soil Slurry	81	Bacteria	Actinobacteria	Actinobacteria	Streptomycetales	Streptomycetaceae	Streptomyces
3.37861	-2.16211	3.39121	-0.637563	0.523758	NA	ASV1037	Dryden-Gv	SampleType	Core ERH - Soil Slurry	81	Bacteria	Actinobacteria	Acidimicrobiia	IMCC26256	NA	NA
0	NA	NA	NA	NA	NA	ASV1038	Dryden-Gv	SampleType	Core ERH - Soil Slurry	81	Bacteria	Chloroflexi	Anaerolineae	SBR1031	A4b	NA
0	NA	NA	NA	NA	NA	ASV1039	Dryden-Gv	SampleType	Core ERH - Soil Slurry	81	Bacteria	Chloroflexi	Chloroflexia	Thermomicrobiales	JG30-KF-CM45	NA
8.41991	-5.22113	3.91962	-1.33205	0.182844	0.379351	ASV1040	Dryden-Gv	SampleType	Core ERH - Soil Slurry	81	Bacteria	Proteobacteria	Deltaproteobacteria	RCP2-54	NA	NA
4.53199	5.18329	3.51309	1.47542	0.1401	0.327362	ASV1041	Dryden-Gv	SampleType	Core ERH - Soil Slurry	81	Bacteria	Proteobacteria	Gammaproteobacteria	Betaproteobacteriales	Nitrosomonadaceae	MND1
0	NA	NA	NA	NA	NA	ASV1043	Dryden-Gv	SampleType	Core ERH - Soil Slurry	81	Bacteria	Proteobacteria	Deltaproteobacteria	Myxococcales	Haliangiaceae	Haliangium
0	NA	NA	NA	NA	NA	ASV1044	Dryden-Gv	SampleType	Core ERH - Soil Slurry	81	Bacteria	Gemmatimonadetes	Gemmatimonadetes	Gemmatimonadales	Gemmatimonadaceae	NA
0	NA	NA	NA	NA	NA	ASV1045	Dryden-Gv	SampleType	Core ERH - Soil Slurry	81	Bacteria	Proteobacteria	Gammaproteobacteria	Betaproteobacteriales	Nitrosomonadaceae	IS-44
28.9525	1.69026	3.17955	0.531602	0.595002	0.759029	ASV1046	Dryden-Gv	SampleType	Core ERH - Soil Slurry	81	Bacteria	Proteobacteria	Alphaproteobacteria	Sphingomonadales	Sphingomonadaceae	Altererythrobacter
0	NA	NA	NA	NA	NA	ASV1047	Dryden-Gv	SampleType	Core ERH - Soil Slurry	81	Bacteria	Actinobacteria	Actinobacteria	Streptomycetales	Streptomycetaceae	Streptomyces
1.38451	2.51808	4.0027	0.629095	0.529287	NA	ASV1048	Dryden-Gv	SampleType	Core ERH - Soil Slurry	81	Bacteria	Verrucomicrobia	Verrucomicrobiae	Pedosphaerales	Pedosphaeraceae	NA
3.4119	-2.03949	3.32679	-0.613049	0.539844	NA	ASV1049	Dryden-Gv	SampleType	Core ERH - Soil Slurry	81	Bacteria	Actinobacteria	MB-A2-108	NA	NA	NA
0	NA	NA	NA	NA	NA	ASV1050	Dryden-Gv	SampleType	Core ERH - Soil Slurry	81	Bacteria	Actinobacteria	Actinobacteria	Pseudonocardiales	Pseudonocardiaceae	Pseudonocardia
11.9337	-6.60648	2.06745	-3.19548	0.001396	0.0149753	ASV1051	Dryden-Gv	SampleType	Core ERH - Soil Slurry	81	Bacteria	Gemmatimonadetes	Gemmatimonadetes	Gemmatimonadales	Gemmatimonadaceae	NA
0	NA	NA	NA	NA	NA	ASV1052	Dryden-Gv	SampleType	Core ERH - Soil Slurry	81	Bacteria	Acidobacteria	Subgroup_6	NA	NA	NA
96.9702	1.65757	0.755711	2.19339	0.0282793	0.119177	ASV1053	Dryden-Gv	SampleType	Core ERH - Soil Slurry	81	Bacteria	Chloroflexi	Chloroflexia	Chloroflexales	Herpetosiphonaceae	Herpetosiphon
0	NA	NA	NA	NA	NA	ASV1054	Dryden-Gv	SampleType	Core ERH - Soil Slurry	81	Bacteria	Verrucomicrobia	Verrucomicrobiae	Chthoniobacterales	Chthoniobacteraceae	Candidatus_Udaeobacter
0	NA	NA	NA	NA	NA	ASV1055	Dryden-Gv	SampleType	Core ERH - Soil Slurry	81	Bacteria	Chloroflexi	Anaerolineae	SBR1031	A4b	NA
0	NA	NA	NA	NA	NA	ASV1056	Dryden-Gv	SampleType	Core ERH - Soil Slurry	81	Bacteria	Proteobacteria	Alphaproteobacteria	Rhizobiales	Xanthobacteraceae	Bradyrhizobium
13.1871	2.37291	3.59335	0.660361	0.509022	0.713992	ASV1057	Dryden-Gv	SampleType	Core ERH - Soil Slurry	81	Bacteria	Bacteroidetes	Bacteroidia	Cytophagales	Microscillaceae	NA
0	NA	NA	NA	NA	NA	ASV1058	Dryden-Gv	SampleType	Core ERH - Soil Slurry	81	Bacteria	Actinobacteria	Thermoleophilia	Gaiellales	NA	NA
0	NA	NA	NA	NA	NA	ASV1059	Dryden-Gv	SampleType	Core ERH - Soil Slurry	81	Bacteria	Actinobacteria	Actinobacteria	Kineosporiales	Kineosporiaceae	Kineosporia
0	NA	NA	NA	NA	NA	ASV1060	Dryden-Gv	SampleType	Core ERH - Soil Slurry	81	Bacteria	Proteobacteria	Gammaproteobacteria	Salinisphaerales	Solimonadaceae	Polycyclovorans
0.264168	-0.592653	2.23804	-0.264809	0.791156	NA	ASV1061	Dryden-Gv	SampleType	Core ERH - Soil Slurry	81	Bacteria	Bacteroidetes	Bacteroidia	Cytophagales	Spirosomaceae	Larkinella
0	NA	NA	NA	NA	NA	ASV1062	Dryden-Gv	SampleType	Core ERH - Soil Slurry	81	Bacteria	Gemmatimonadetes	Gemmatimonadetes	Gemmatimonadales	Gemmatimonadaceae	NA
4.39786	-1.19703	3.95848	-0.302397	0.762349	0.875483	ASV1063	Dryden-Gv	SampleType	Core ERH - Soil Slurry	81	Bacteria	Planctomycetes	Planctomycetacia	Pirellulales	Pirellulaceae	NA
11.4299	-1.84087	1.72003	-1.07025	0.284505	0.458315	ASV1064	Dryden-Gv	SampleType	Core ERH - Soil Slurry	81	Bacteria	Proteobacteria	Alphaproteobacteria	Rhizobiales	Beijerinckiaceae	Psychroglaciecola
0.793952	2.36441	3.9254	0.602335	0.546951	NA	ASV1065	Dryden-Gv	SampleType	Core ERH - Soil Slurry	81	Bacteria	Actinobacteria	Thermoleophilia	Gaiellales	NA	NA
20.6689	-2.12361	1.45543	-1.4591	0.144539	0.329576	ASV1066	Dryden-Gv	SampleType	Core ERH - Soil Slurry	81	Bacteria	Proteobacteria	Alphaproteobacteria	Rhizobiales	Hyphomicrobiaceae	Hyphomicrobium
0	NA	NA	NA	NA	NA	ASV1067	Dryden-Gv	SampleType	Core ERH - Soil Slurry	81	Bacteria	Proteobacteria	Alphaproteobacteria	Rhizobiales	Xanthobacteraceae	Rhodoplanes
0	NA	NA	NA	NA	NA	ASV1068	Dryden-Gv	SampleType	Core ERH - Soil Slurry	81	Bacteria	Proteobacteria	Alphaproteobacteria	Puniceispirillales	NA	NA
0	NA	NA	NA	NA	NA	ASV1069	Dryden-Gv	SampleType	Core ERH - Soil Slurry	81	Bacteria	Proteobacteria	Gammaproteobacteria	Oceanospirillales	Pseudohongiellaceae	BIyi10
0	NA	NA	NA	NA	NA	ASV1071	Dryden-Gv	SampleType	Core ERH - Soil Slurry	81	Bacteria	Verrucomicrobia	Verrucomicrobiae	Pedosphaerales	Pedosphaeraceae	ADurb.Bin063-1
0	NA	NA	NA	NA	NA	ASV1072	Dryden-Gv	SampleType	Core ERH - Soil Slurry	81	Bacteria	Acidobacteria	Holophagae	Subgroup_7	NA	NA
0	NA	NA	NA	NA	NA	ASV1073	Dryden-Gv	SampleType	Core ERH - Soil Slurry	81	Bacteria	Chloroflexi	Chloroflexia	Thermomicrobiales	AKYG1722	NA
0	NA	NA	NA	NA	NA	ASV1074	Dryden-Gv	SampleType	Core ERH - Soil Slurry	81	Bacteria	Chloroflexi	Chloroflexia	Chloroflexales	Chloroflexaceae	FFCH7168
3.03662	-1.17753	3.96771	-0.296778	0.766636	NA	ASV1075	Dryden-Gv	SampleType	Core ERH - Soil Slurry	81	Bacteria	Acidobacteria	Acidobacteriia	Solibacterales	Solibacteraceae_(Subgroup_3)	Candidatus_Solibacter
0	NA	NA	NA	NA	NA	ASV1076	Dryden-Gv	SampleType	Core ERH - Soil Slurry	81	Bacteria	Actinobacteria	Thermoleophilia	Gaiellales	NA	NA
0	NA	NA	NA	NA	NA	ASV1077	Dryden-Gv	SampleType	Core ERH - Soil Slurry	81	Bacteria	Planctomycetes	Planctomycetacia	Gemmatales	Gemmataceae	Gemmata
9.66798	-0.747358	3.95459	-0.188985	0.850105	0.917991	ASV1078	Dryden-Gv	SampleType	Core ERH - Soil Slurry	81	Bacteria	Firmicutes	Bacilli	Bacillales	Planococcaceae	Lysinibacillus
8.57702	6.17318	3.92123	1.57429	0.115419	0.29933	ASV1079	Dryden-Gv	SampleType	Core ERH - Soil Slurry	81	Bacteria	Actinobacteria	Actinobacteria	Micromonosporales	Micromonosporaceae	Virgisporangium
0	NA	NA	NA	NA	NA	ASV1080	Dryden-Gv	SampleType	Core ERH - Soil Slurry	81	Bacteria	Proteobacteria	Gammaproteobacteria	Xanthomonadales	Rhodanobacteraceae	Dokdonella
0	NA	NA	NA	NA	NA	ASV1081	Dryden-Gv	SampleType	Core ERH - Soil Slurry	81	Bacteria	Verrucomicrobia	Verrucomicrobiae	Chthoniobacterales	Chthoniobacteraceae	Candidatus_Udaeobacter
0.314133	-0.762796	2.39388	-0.318644	0.749996	NA	ASV1082	Dryden-Gv	SampleType	Core ERH - Soil Slurry	81	Bacteria	Verrucomicrobia	Verrucomicrobiae	Pedosphaerales	Pedosphaeraceae	NA
0	NA	NA	NA	NA	NA	ASV1083	Dryden-Gv	SampleType	Core ERH - Soil Slurry	81	Bacteria	Proteobacteria	Gammaproteobacteria	Betaproteobacteriales	SC-I-84	NA
11.3408	-6.54896	2.10091	-3.1172	0.00182577	0.0183354	ASV1084	Dryden-Gv	SampleType	Core ERH - Soil Slurry	81	Bacteria	Verrucomicrobia	Verrucomicrobiae	Pedosphaerales	Pedosphaeraceae	NA
0	NA	NA	NA	NA	NA	ASV1085	Dryden-Gv	SampleType	Core ERH - Soil Slurry	81	Bacteria	Proteobacteria	Gammaproteobacteria	Betaproteobacteriales	Burkholderiaceae	Rhodoferax
0	NA	NA	NA	NA	NA	ASV1086	Dryden-Gv	SampleType	Core ERH - Soil Slurry	81	Bacteria	Proteobacteria	Deltaproteobacteria	Myxococcales	BIrii41	NA
6.06849	-0.29705	3.73406	-0.0795514	0.936594	0.946622	ASV1087	Dryden-Gv	SampleType	Core ERH - Soil Slurry	81	Bacteria	Planctomycetes	Planctomycetacia	Planctomycetales	NA	NA
0	NA	NA	NA	NA	NA	ASV1088	Dryden-Gv	SampleType	Core ERH - Soil Slurry	81	Bacteria	Proteobacteria	Gammaproteobacteria	Betaproteobacteriales	Burkholderiaceae	Massilia
0	NA	NA	NA	NA	NA	ASV1089	Dryden-Gv	SampleType	Core ERH - Soil Slurry	81	Bacteria	Nitrospirae	Nitrospira	Nitrospirales	Nitrospiraceae	Nitrospira
0	NA	NA	NA	NA	NA	ASV1090	Dryden-Gv	SampleType	Core ERH - Soil Slurry	81	Bacteria	Actinobacteria	Thermoleophilia	Solirubrobacterales	67-14	NA
0	NA	NA	NA	NA	NA	ASV1091	Dryden-Gv	SampleType	Core ERH - Soil Slurry	81	Bacteria	Actinobacteria	Acidimicrobiia	Microtrichales	Iamiaceae	Iamia
6.96245	-5.84246	2.55867	-2.2834	0.0224069	0.104197	ASV1092	Dryden-Gv	SampleType	Core ERH - Soil Slurry	81	Bacteria	Proteobacteria	Deltaproteobacteria	Myxococcales	Haliangiaceae	Haliangium
27.0335	-1.2975	1.36074	-0.953526	0.340324	0.526001	ASV1093	Dryden-Gv	SampleType	Core ERH - Soil Slurry	81	Bacteria	Proteobacteria	Alphaproteobacteria	Sphingomonadales	Sphingomonadaceae	Altererythrobacter
0	NA	NA	NA	NA	NA	ASV1094	Dryden-Gv	SampleType	Core ERH - Soil Slurry	81	Bacteria	Acidobacteria	Subgroup_5	NA	NA	NA
0	NA	NA	NA	NA	NA	ASV1095	Dryden-Gv	SampleType	Core ERH - Soil Slurry	81	Bacteria	Nitrospirae	Nitrospira	Nitrospirales	Nitrospiraceae	Nitrospira
0	NA	NA	NA	NA	NA	ASV1096	Dryden-Gv	SampleType	Core ERH - Soil Slurry	81	Bacteria	Proteobacteria	Alphaproteobacteria	Dongiales	Dongiaceae	Dongia
0	NA	NA	NA	NA	NA	ASV1097	Dryden-Gv	SampleType	Core ERH - Soil Slurry	81	Bacteria	Proteobacteria	Alphaproteobacteria	Rhizobiales	Amb-16S-1323	NA
5.84732	-4.64804	3.92557	-1.18404	0.236397	0.418999	ASV1098	Dryden-Gv	SampleType	Core ERH - Soil Slurry	81	Bacteria	Proteobacteria	Alphaproteobacteria	Elsterales	NA	NA
0	NA	NA	NA	NA	NA	ASV1099	Dryden-Gv	SampleType	Core ERH - Soil Slurry	81	Bacteria	Chloroflexi	Anaerolineae	SBR1031	A4b	NA
2.09422	-1.15174	3.97459	-0.289775	0.771988	NA	ASV1100	Dryden-Gv	SampleType	Core ERH - Soil Slurry	81	Bacteria	Proteobacteria	Deltaproteobacteria	Myxococcales	Haliangiaceae	Haliangium
2.37751	-0.80984	3.96552	-0.20422	0.838181	NA	ASV1101	Dryden-Gv	SampleType	Core ERH - Soil Slurry	81	Bacteria	Actinobacteria	Actinobacteria	Micrococcales	Intrasporangiaceae	Terrabacter
5.44228	1.00404	3.95625	0.253787	0.79966	0.900811	ASV1102	Dryden-Gv	SampleType	Core ERH - Soil Slurry	81	Bacteria	Bacteroidetes	Bacteroidia	Chitinophagales	Chitinophagaceae	NA
0	NA	NA	NA	NA	NA	ASV1103	Dryden-Gv	SampleType	Core ERH - Soil Slurry	81	Bacteria	Cyanobacteria	Oxyphotobacteria	Nostocales	Coleofasciculaceae	NA
0	NA	NA	NA	NA	NA	ASV1104	Dryden-Gv	SampleType	Core ERH - Soil Slurry	81	Bacteria	Acidobacteria	Blastocatellia_(Subgroup_4)	Pyrinomonadales	Pyrinomonadaceae	RB41
0	NA	NA	NA	NA	NA	ASV1105	Dryden-Gv	SampleType	Core ERH - Soil Slurry	81	Bacteria	Proteobacteria	Alphaproteobacteria	Sphingomonadales	Sphingomonadaceae	Novosphingobium
0	NA	NA	NA	NA	NA	ASV1106	Dryden-Gv	SampleType	Core ERH - Soil Slurry	81	Bacteria	Acidobacteria	Blastocatellia_(Subgroup_4)	Pyrinomonadales	Pyrinomonadaceae	RB41
0	NA	NA	NA	NA	NA	ASV1107	Dryden-Gv	SampleType	Core ERH - Soil Slurry	81	Bacteria	Latescibacteria	NA	NA	NA	NA
2.26536	0.422808	3.87363	0.10915	0.913083	NA	ASV1108	Dryden-Gv	SampleType	Core ERH - Soil Slurry	81	Bacteria	Proteobacteria	Alphaproteobacteria	Rhizobiales	Beijerinckiaceae	Neo-b11
0	NA	NA	NA	NA	NA	ASV1109	Dryden-Gv	SampleType	Core ERH - Soil Slurry	81	Bacteria	Proteobacteria	Alphaproteobacteria	Rhizobiales	Xanthobacteraceae	NA
22.2618	-0.164288	1.2014	-0.136747	0.891231	0.925546	ASV1110	Dryden-Gv	SampleType	Core ERH - Soil Slurry	81	Bacteria	Chloroflexi	Gitt-GS-136	NA	NA	NA
0	NA	NA	NA	NA	NA	ASV1111	Dryden-Gv	SampleType	Core ERH - Soil Slurry	81	Bacteria	Actinobacteria	Acidimicrobiia	Microtrichales	NA	NA
7.49361	-3.84708	2.34621	-1.6397	0.101068	0.275081	ASV1112	Dryden-Gv	SampleType	Core ERH - Soil Slurry	81	Bacteria	Planctomycetes	Planctomycetacia	Gemmatales	Gemmataceae	NA
0	NA	NA	NA	NA	NA	ASV1114	Dryden-Gv	SampleType	Core ERH - Soil Slurry	81	Bacteria	Chloroflexi	Chloroflexia	Thermomicrobiales	JG30-KF-CM45	NA
0	NA	NA	NA	NA	NA	ASV1115	Dryden-Gv	SampleType	Core ERH - Soil Slurry	81	Bacteria	Proteobacteria	Gammaproteobacteria	Gammaproteobacteria_Incertae_Sedis	Unknown_Family	Acidibacter
0	NA	NA	NA	NA	NA	ASV1116	Dryden-Gv	SampleType	Core ERH - Soil Slurry	81	Bacteria	Acidobacteria	Acidobacteriia	Acidobacteriales	NA	NA
0	NA	NA	NA	NA	NA	ASV1117	Dryden-Gv	SampleType	Core ERH - Soil Slurry	81	Bacteria	Latescibacteria	Latescibacteria	Latescibacterales	Latescibacteraceae	NA
0	NA	NA	NA	NA	NA	ASV1118	Dryden-Gv	SampleType	Core ERH - Soil Slurry	81	Bacteria	Chloroflexi	TK10	NA	NA	NA
0	NA	NA	NA	NA	NA	ASV1119	Dryden-Gv	SampleType	Core ERH - Soil Slurry	81	Bacteria	Actinobacteria	Actinobacteria	Micromonosporales	Micromonosporaceae	Actinoplanes
0	NA	NA	NA	NA	NA	ASV1120	Dryden-Gv	SampleType	Core ERH - Soil Slurry	81	Bacteria	Proteobacteria	Alphaproteobacteria	Sphingomonadales	Sphingomonadaceae	Sphingomonas
0	NA	NA	NA	NA	NA	ASV1121	Dryden-Gv	SampleType	Core ERH - Soil Slurry	81	Bacteria	Proteobacteria	Gammaproteobacteria	Betaproteobacteriales	Nitrosomonadaceae	Ellin6067
0	NA	NA	NA	NA	NA	ASV1122	Dryden-Gv	SampleType	Core ERH - Soil Slurry	81	Bacteria	Chloroflexi	Chloroflexia	Chloroflexales	Chloroflexaceae	Chloronema
3.11483	0.503498	3.87006	0.130101	0.896487	NA	ASV1123	Dryden-Gv	SampleType	Core ERH - Soil Slurry	81	Bacteria	Proteobacteria	Alphaproteobacteria	NA	NA	NA
0	NA	NA	NA	NA	NA	ASV1124	Dryden-Gv	SampleType	Core ERH - Soil Slurry	81	Bacteria	Proteobacteria	Gammaproteobacteria	Betaproteobacteriales	Burkholderiaceae	Duganella
18.2324	1.02947	3.02197	0.340663	0.733358	0.875208	ASV1125	Dryden-Gv	SampleType	Core ERH - Soil Slurry	81	Bacteria	Bacteroidetes	Bacteroidia	Cytophagales	Microscillaceae	NA
0	NA	NA	NA	NA	NA	ASV1126	Dryden-Gv	SampleType	Core ERH - Soil Slurry	81	Bacteria	Gemmatimonadetes	Gemmatimonadetes	Gemmatimonadales	Gemmatimonadaceae	Gemmatimonas
0	NA	NA	NA	NA	NA	ASV1127	Dryden-Gv	SampleType	Core ERH - Soil Slurry	81	Bacteria	Acidobacteria	Subgroup_6	NA	NA	NA
0	NA	NA	NA	NA	NA	ASV1128	Dryden-Gv	SampleType	Core ERH - Soil Slurry	81	Bacteria	Acidobacteria	Blastocatellia_(Subgroup_4)	2020-11-24	NA	NA
12.3192	-1.84091	1.66217	-1.10753	0.268063	0.441692	ASV1129	Dryden-Gv	SampleType	Core ERH - Soil Slurry	81	Bacteria	Latescibacteria	NA	NA	NA	NA
3.02359	-3.80965	3.93935	-0.967076	0.333506	NA	ASV1130	Dryden-Gv	SampleType	Core ERH - Soil Slurry	81	Bacteria	Actinobacteria	Acidimicrobiia	Microtrichales	Ilumatobacteraceae	NA
80.5969	2.13976	3.95156	0.541496	0.588166	0.753363	ASV1132	Dryden-Gv	SampleType	Core ERH - Soil Slurry	81	Bacteria	Proteobacteria	Gammaproteobacteria	Acidiferrobacterales	Acidiferrobacteraceae	Sulfurifustis
0	NA	NA	NA	NA	NA	ASV1133	Dryden-Gv	SampleType	Core ERH - Soil Slurry	81	Bacteria	Bacteroidetes	Bacteroidia	Chitinophagales	Saprospiraceae	NA
0	NA	NA	NA	NA	NA	ASV1134	Dryden-Gv	SampleType	Core ERH - Soil Slurry	81	Bacteria	Planctomycetes	Pla4_lineage	NA	NA	NA
0	NA	NA	NA	NA	NA	ASV1135	Dryden-Gv	SampleType	Core ERH - Soil Slurry	81	Bacteria	Planctomycetes	Planctomycetacia	Planctomycetales	Rubinisphaeraceae	Rubinisphaera
0	NA	NA	NA	NA	NA	ASV1136	Dryden-Gv	SampleType	Core ERH - Soil Slurry	81	Bacteria	Proteobacteria	Alphaproteobacteria	Sphingomonadales	Sphingomonadaceae	Sphingomonas
0	NA	NA	NA	NA	NA	ASV1137	Dryden-Gv	SampleType	Core ERH - Soil Slurry	81	Bacteria	Chloroflexi	KD4-96	NA	NA	NA
4.58604	-2.85273	3.33517	-0.855348	0.392358	0.596435	ASV1138	Dryden-Gv	SampleType	Core ERH - Soil Slurry	81	Bacteria	Proteobacteria	Alphaproteobacteria	Rhizobiales	Devosiaceae	Devosia
0	NA	NA	NA	NA	NA	ASV1139	Dryden-Gv	SampleType	Core ERH - Soil Slurry	81	Bacteria	Actinobacteria	Actinobacteria	Micromonosporales	Micromonosporaceae	Dactylosporangium
1.60892	2.12726	3.98292	0.534096	0.593275	NA	ASV1140	Dryden-Gv	SampleType	Core ERH - Soil Slurry	81	Bacteria	Actinobacteria	Acidimicrobiia	Microtrichales	Ilumatobacteraceae	NA
0	NA	NA	NA	NA	NA	ASV1141	Dryden-Gv	SampleType	Core ERH - Soil Slurry	81	Bacteria	Actinobacteria	Actinobacteria	Corynebacteriales	Nocardiaceae	Rhodococcus
0	NA	NA	NA	NA	NA	ASV1142	Dryden-Gv	SampleType	Core ERH - Soil Slurry	81	Bacteria	Verrucomicrobia	Verrucomicrobiae	Opitutales	Opitutaceae	Lacunisphaera
0	NA	NA	NA	NA	NA	ASV1143	Dryden-Gv	SampleType	Core ERH - Soil Slurry	81	Bacteria	Actinobacteria	Thermoleophilia	Gaiellales	Gaiellaceae	Gaiella
0	NA	NA	NA	NA	NA	ASV1144	Dryden-Gv	SampleType	Core ERH - Soil Slurry	81	Bacteria	Actinobacteria	Thermoleophilia	Gaiellales	NA	NA
0	NA	NA	NA	NA	NA	ASV1145	Dryden-Gv	SampleType	Core ERH - Soil Slurry	81	Bacteria	Actinobacteria	Actinobacteria	Pseudonocardiales	Pseudonocardiaceae	Crossiella
0	NA	NA	NA	NA	NA	ASV1146	Dryden-Gv	SampleType	Core ERH - Soil Slurry	81	Bacteria	Acidobacteria	Blastocatellia_(Subgroup_4)	DS-100	NA	NA
39.6079	-0.665826	1.68192	-0.395873	0.692199	0.84741	ASV1147	Dryden-Gv	SampleType	Core ERH - Soil Slurry	81	Bacteria	Bacteroidetes	Bacteroidia	Cytophagales	Microscillaceae	Ohtaekwangia
17.2652	-7.12713	1.89522	-3.76059	0.000169515	0.00421111	ASV1148	Dryden-Gv	SampleType	Core ERH - Soil Slurry	81	Bacteria	Planctomycetes	Planctomycetacia	Pirellulales	Pirellulaceae	NA
2.11487	-0.708173	3.96713	-0.17851	0.858322	NA	ASV1149	Dryden-Gv	SampleType	Core ERH - Soil Slurry	81	Bacteria	Proteobacteria	Deltaproteobacteria	Desulfarculales	Desulfarculaceae	NA
0	NA	NA	NA	NA	NA	ASV1150	Dryden-Gv	SampleType	Core ERH - Soil Slurry	81	Bacteria	Proteobacteria	Deltaproteobacteria	Bdellovibrionales	Bdellovibrionaceae	Bdellovibrio
0	NA	NA	NA	NA	NA	ASV1151	Dryden-Gv	SampleType	Core ERH - Soil Slurry	81	Bacteria	Chloroflexi	Chloroflexia	Thermomicrobiales	JG30-KF-CM45	NA
0	NA	NA	NA	NA	NA	ASV1152	Dryden-Gv	SampleType	Core ERH - Soil Slurry	81	Bacteria	Proteobacteria	Gammaproteobacteria	Betaproteobacteriales	Nitrosomonadaceae	MND1
10.9061	-6.38036	2.13026	-2.99511	0.00274343	0.024432	ASV1153	Dryden-Gv	SampleType	Core ERH - Soil Slurry	81	Bacteria	Bacteroidetes	Bacteroidia	Sphingobacteriales	Sphingobacteriaceae	Pedobacter
0	NA	NA	NA	NA	NA	ASV1154	Dryden-Gv	SampleType	Core ERH - Soil Slurry	81	Bacteria	Bacteroidetes	Bacteroidia	Chitinophagales	Chitinophagaceae	Ferruginibacter
0	NA	NA	NA	NA	NA	ASV1155	Dryden-Gv	SampleType	Core ERH - Soil Slurry	81	Bacteria	Proteobacteria	Deltaproteobacteria	Myxococcales	27F-1492R	NA
0	NA	NA	NA	NA	NA	ASV1156	Dryden-Gv	SampleType	Core ERH - Soil Slurry	81	Bacteria	Proteobacteria	Gammaproteobacteria	Pseudomonadales	Pseudomonadaceae	Pseudomonas
0	NA	NA	NA	NA	NA	ASV1157	Dryden-Gv	SampleType	Core ERH - Soil Slurry	81	Bacteria	Proteobacteria	Deltaproteobacteria	Myxococcales	BIrii41	NA
11.693	5.39708	1.95055	2.76695	0.00565826	0.0401609	ASV1158	Dryden-Gv	SampleType	Core ERH - Soil Slurry	81	Bacteria	Acidobacteria	Subgroup_17	NA	NA	NA
0	NA	NA	NA	NA	NA	ASV1159	Dryden-Gv	SampleType	Core ERH - Soil Slurry	81	Bacteria	Proteobacteria	Gammaproteobacteria	NA	NA	NA
3.56017	2.61913	3.97338	0.659169	0.509787	NA	ASV1160	Dryden-Gv	SampleType	Core ERH - Soil Slurry	81	Bacteria	Verrucomicrobia	Verrucomicrobiae	Chthoniobacterales	Chthoniobacteraceae	Chthoniobacter
0	NA	NA	NA	NA	NA	ASV1161	Dryden-Gv	SampleType	Core ERH - Soil Slurry	81	Bacteria	Proteobacteria	Deltaproteobacteria	Myxococcales	Blfdi19	NA
6.81526	-5.72894	2.58582	-2.21552	0.0267244	0.116795	ASV1162	Dryden-Gv	SampleType	Core ERH - Soil Slurry	81	Bacteria	Chloroflexi	Anaerolineae	RBG-13-54-9	NA	NA
11.7524	-0.232884	2.83225	-0.0822256	0.934467	0.946499	ASV1163	Dryden-Gv	SampleType	Core ERH - Soil Slurry	81	Bacteria	Planctomycetes	Phycisphaerae	Tepidisphaerales	WD2101_soil_group	NA
0	NA	NA	NA	NA	NA	ASV1164	Dryden-Gv	SampleType	Core ERH - Soil Slurry	81	Bacteria	Actinobacteria	Thermoleophilia	Gaiellales	NA	NA
2.68154	2.16142	3.97072	0.544338	0.586209	NA	ASV1165	Dryden-Gv	SampleType	Core ERH - Soil Slurry	81	Bacteria	Proteobacteria	Alphaproteobacteria	Rhizobiales	Xanthobacteraceae	Pseudolabrys
0	NA	NA	NA	NA	NA	ASV1167	Dryden-Gv	SampleType	Core ERH - Soil Slurry	81	Bacteria	Proteobacteria	Alphaproteobacteria	Caulobacterales	Hyphomonadaceae	SWB02
7.3935	2.17771	3.78617	0.575175	0.565173	0.748752	ASV1168	Dryden-Gv	SampleType	Core ERH - Soil Slurry	81	Bacteria	Verrucomicrobia	Verrucomicrobiae	Pedosphaerales	Pedosphaeraceae	NA
0	NA	NA	NA	NA	NA	ASV1169	Dryden-Gv	SampleType	Core ERH - Soil Slurry	81	Bacteria	Gemmatimonadetes	Gemmatimonadetes	Gemmatimonadales	Gemmatimonadaceae	NA
0	NA	NA	NA	NA	NA	ASV1170	Dryden-Gv	SampleType	Core ERH - Soil Slurry	81	Bacteria	Verrucomicrobia	Verrucomicrobiae	Verrucomicrobiales	Rubritaleaceae	Luteolibacter
0	NA	NA	NA	NA	NA	ASV1171	Dryden-Gv	SampleType	Core ERH - Soil Slurry	81	Bacteria	Actinobacteria	Actinobacteria	Corynebacteriales	Mycobacteriaceae	Mycobacterium
14.6681	-4.6187	1.86246	-2.47988	0.0131425	0.0741468	ASV1172	Dryden-Gv	SampleType	Core ERH - Soil Slurry	81	Bacteria	Gemmatimonadetes	Gemmatimonadetes	Gemmatimonadales	Gemmatimonadaceae	NA
18.5599	7.99393	1.87694	4.25903	2.05317e-05	0.000945573	ASV1173	Dryden-Gv	SampleType	Core ERH - Soil Slurry	81	Bacteria	Proteobacteria	Alphaproteobacteria	Sphingomonadales	Sphingomonadaceae	Ellin6055
0	NA	NA	NA	NA	NA	ASV1174	Dryden-Gv	SampleType	Core ERH - Soil Slurry	81	Bacteria	Proteobacteria	Alphaproteobacteria	Rhizobiales	Xanthobacteraceae	NA
6.78838	-1.12605	3.53114	-0.318891	0.749809	0.875483	ASV1175	Dryden-Gv	SampleType	Core ERH - Soil Slurry	81	Bacteria	Proteobacteria	Gammaproteobacteria	Betaproteobacteriales	TRA3-20	NA
0	NA	NA	NA	NA	NA	ASV1176	Dryden-Gv	SampleType	Core ERH - Soil Slurry	81	Bacteria	Acidobacteria	Subgroup_6	NA	NA	NA
0	NA	NA	NA	NA	NA	ASV1177	Dryden-Gv	SampleType	Core ERH - Soil Slurry	81	Bacteria	Rokubacteria	NC10	Rokubacteriales	NA	NA
0	NA	NA	NA	NA	NA	ASV1178	Dryden-Gv	SampleType	Core ERH - Soil Slurry	81	Bacteria	Proteobacteria	Alphaproteobacteria	Rhizobiales	Rhizobiaceae	Mesorhizobium
0	NA	NA	NA	NA	NA	ASV1179	Dryden-Gv	SampleType	Core ERH - Soil Slurry	81	Bacteria	Actinobacteria	Thermoleophilia	Solirubrobacterales	67-14	NA
0	NA	NA	NA	NA	NA	ASV1180	Dryden-Gv	SampleType	Core ERH - Soil Slurry	81	Bacteria	Gemmatimonadetes	Gemmatimonadetes	Gemmatimonadales	Gemmatimonadaceae	Gemmatirosa
0	NA	NA	NA	NA	NA	ASV1181	Dryden-Gv	SampleType	Core ERH - Soil Slurry	81	Bacteria	Proteobacteria	Deltaproteobacteria	Myxococcales	Haliangiaceae	Haliangium
0	NA	NA	NA	NA	NA	ASV1182	Dryden-Gv	SampleType	Core ERH - Soil Slurry	81	Bacteria	Verrucomicrobia	Verrucomicrobiae	Chthoniobacterales	Chthoniobacteraceae	Chthoniobacter
0	NA	NA	NA	NA	NA	ASV1183	Dryden-Gv	SampleType	Core ERH - Soil Slurry	81	Bacteria	Gemmatimonadetes	Gemmatimonadetes	Gemmatimonadales	Gemmatimonadaceae	NA
0	NA	NA	NA	NA	NA	ASV1184	Dryden-Gv	SampleType	Core ERH - Soil Slurry	81	Bacteria	Firmicutes	Bacilli	Bacillales	Planococcaceae	Bhargavaea
0	NA	NA	NA	NA	NA	ASV1185	Dryden-Gv	SampleType	Core ERH - Soil Slurry	81	Bacteria	Acidobacteria	Acidobacteriia	Solibacterales	Solibacteraceae_(Subgroup_3)	Candidatus_Solibacter
0.628265	-1.00236	4.01773	-0.249485	0.802985	NA	ASV1186	Dryden-Gv	SampleType	Core ERH - Soil Slurry	81	Bacteria	Chloroflexi	Ktedonobacteria	Ktedonobacterales	JG30-KF-AS9	NA
3.81131	-4.11588	3.79915	-1.08337	0.278644	0.452737	ASV1187	Dryden-Gv	SampleType	Core ERH - Soil Slurry	81	Bacteria	Chloroflexi	KD4-96	NA	NA	NA
3.56017	2.61913	3.97338	0.659169	0.509787	NA	ASV1188	Dryden-Gv	SampleType	Core ERH - Soil Slurry	81	Bacteria	Proteobacteria	Alphaproteobacteria	Rhizobiales	Rhizobiales_Incertae_Sedis	NA
18.1664	-5.40266	2.38807	-2.26236	0.0236753	0.105657	ASV1189	Dryden-Gv	SampleType	Core ERH - Soil Slurry	81	Bacteria	Actinobacteria	Acidimicrobiia	Microtrichales	Iamiaceae	Iamia
0	NA	NA	NA	NA	NA	ASV1190	Dryden-Gv	SampleType	Core ERH - Soil Slurry	81	Bacteria	Proteobacteria	Alphaproteobacteria	Rhizobiales	Rhizobiaceae	NA
7.51592	2.66086	3.96204	0.671589	0.501846	0.713225	ASV1191	Dryden-Gv	SampleType	Core ERH - Soil Slurry	81	Bacteria	Proteobacteria	Deltaproteobacteria	Bdellovibrionales	Bdellovibrionaceae	OM27_clade
0	NA	NA	NA	NA	NA	ASV1192	Dryden-Gv	SampleType	Core ERH - Soil Slurry	81	Bacteria	Proteobacteria	Alphaproteobacteria	Rhizobiales	Xanthobacteraceae	NA
1.38451	2.51808	4.0027	0.629095	0.529287	NA	ASV1193	Dryden-Gv	SampleType	Core ERH - Soil Slurry	81	Bacteria	Nitrospirae	Nitrospira	Nitrospirales	Nitrospiraceae	Nitrospira
0	NA	NA	NA	NA	NA	ASV1194	Dryden-Gv	SampleType	Core ERH - Soil Slurry	81	Bacteria	Proteobacteria	Gammaproteobacteria	Cellvibrionales	Cellvibrionaceae	Cellvibrio
0	NA	NA	NA	NA	NA	ASV1195	Dryden-Gv	SampleType	Core ERH - Soil Slurry	81	Bacteria	Proteobacteria	Alphaproteobacteria	Rhizobiales	Xanthobacteraceae	Rhodoplanes
0	NA	NA	NA	NA	NA	ASV1196	Dryden-Gv	SampleType	Core ERH - Soil Slurry	81	Bacteria	Chloroflexi	Anaerolineae	Anaerolineales	Anaerolineaceae	NA
0	NA	NA	NA	NA	NA	ASV1197	Dryden-Gv	SampleType	Core ERH - Soil Slurry	81	Bacteria	Acidobacteria	Acidobacteriia	Solibacterales	Solibacteraceae_(Subgroup_3)	Candidatus_Solibacter
0	NA	NA	NA	NA	NA	ASV1198	Dryden-Gv	SampleType	Core ERH - Soil Slurry	81	Bacteria	Actinobacteria	Thermoleophilia	Gaiellales	NA	NA
0	NA	NA	NA	NA	NA	ASV1199	Dryden-Gv	SampleType	Core ERH - Soil Slurry	81	Bacteria	Proteobacteria	Gammaproteobacteria	Cellvibrionales	Cellvibrionaceae	Cellvibrio
3.89394	-4.92805	3.40654	-1.44664	0.147997	0.334234	ASV1200	Dryden-Gv	SampleType	Core ERH - Soil Slurry	81	Bacteria	Acidobacteria	Blastocatellia_(Subgroup_4)	Blastocatellales	Blastocatellaceae	NA
0	NA	NA	NA	NA	NA	ASV1201	Dryden-Gv	SampleType	Core ERH - Soil Slurry	81	Bacteria	Verrucomicrobia	Verrucomicrobiae	Opitutales	Opitutaceae	Lacunisphaera
4.65093	-5.23533	3.13105	-1.67207	0.0945107	0.261637	ASV1202	Dryden-Gv	SampleType	Core ERH - Soil Slurry	81	Bacteria	Actinobacteria	Actinobacteria	Propionibacteriales	Nocardioidaceae	Marmoricola
0	NA	NA	NA	NA	NA	ASV1203	Dryden-Gv	SampleType	Core ERH - Soil Slurry	81	Bacteria	Acidobacteria	Acidobacteriia	Acidobacteriales	NA	NA
0	NA	NA	NA	NA	NA	ASV1204	Dryden-Gv	SampleType	Core ERH - Soil Slurry	81	Bacteria	Chloroflexi	KD4-96	NA	NA	NA
0	NA	NA	NA	NA	NA	ASV1205	Dryden-Gv	SampleType	Core ERH - Soil Slurry	81	Bacteria	Planctomycetes	Planctomycetacia	Planctomycetales	NA	NA
0	NA	NA	NA	NA	NA	ASV1206	Dryden-Gv	SampleType	Core ERH - Soil Slurry	81	Bacteria	Verrucomicrobia	Verrucomicrobiae	Chthoniobacterales	Chthoniobacteraceae	Candidatus_Udaeobacter
0	NA	NA	NA	NA	NA	ASV1207	Dryden-Gv	SampleType	Core ERH - Soil Slurry	81	Bacteria	Chloroflexi	KD4-96	NA	NA	NA
0	NA	NA	NA	NA	NA	ASV1208	Dryden-Gv	SampleType	Core ERH - Soil Slurry	81	Bacteria	Actinobacteria	Thermoleophilia	Gaiellales	NA	NA
0	NA	NA	NA	NA	NA	ASV1209	Dryden-Gv	SampleType	Core ERH - Soil Slurry	81	Bacteria	Acidobacteria	Acidobacteriia	Acidobacteriales	NA	NA
0	NA	NA	NA	NA	NA	ASV1210	Dryden-Gv	SampleType	Core ERH - Soil Slurry	81	Bacteria	Chloroflexi	Anaerolineae	SBR1031	A4b	NA
0	NA	NA	NA	NA	NA	ASV1211	Dryden-Gv	SampleType	Core ERH - Soil Slurry	81	Bacteria	Proteobacteria	Alphaproteobacteria	Rhizobiales	Xanthobacteraceae	NA
0	NA	NA	NA	NA	NA	ASV1212	Dryden-Gv	SampleType	Core ERH - Soil Slurry	81	Bacteria	Actinobacteria	MB-A2-108	NA	NA	NA
30.1275	0.0196595	1.12944	0.0174065	0.986112	0.988206	ASV1213	Dryden-Gv	SampleType	Core ERH - Soil Slurry	81	Bacteria	Planctomycetes	Planctomycetacia	Planctomycetales	Rubinisphaeraceae	SH-PL14
5.12817	-1.68054	2.97936	-0.56406	0.572713	0.748752	ASV1214	Dryden-Gv	SampleType	Core ERH - Soil Slurry	81	Bacteria	Acidobacteria	Subgroup_6	NA	NA	NA
0	NA	NA	NA	NA	NA	ASV1215	Dryden-Gv	SampleType	Core ERH - Soil Slurry	81	Bacteria	Actinobacteria	Thermoleophilia	Gaiellales	Gaiellaceae	Gaiella
2.85046	0.561117	3.86618	0.145135	0.884605	NA	ASV1216	Dryden-Gv	SampleType	Core ERH - Soil Slurry	81	Bacteria	Actinobacteria	Thermoleophilia	Solirubrobacterales	67-14	NA
0	NA	NA	NA	NA	NA	ASV1217	Dryden-Gv	SampleType	Core ERH - Soil Slurry	81	Bacteria	Proteobacteria	Alphaproteobacteria	Rhizobiales	Beijerinckiaceae	Psychroglaciecola
0	NA	NA	NA	NA	NA	ASV1218	Dryden-Gv	SampleType	Core ERH - Soil Slurry	81	Bacteria	Actinobacteria	Actinobacteria	Corynebacteriales	Nocardiaceae	Gordonia
0	NA	NA	NA	NA	NA	ASV1219	Dryden-Gv	SampleType	Core ERH - Soil Slurry	81	Bacteria	Bacteroidetes	Bacteroidia	Cytophagales	Microscillaceae	Chryseolinea
10.4967	5.931	3.85131	1.54	0.123561	0.307763	ASV1220	Dryden-Gv	SampleType	Core ERH - Soil Slurry	81	Bacteria	Acidobacteria	Subgroup_17	NA	NA	NA
0	NA	NA	NA	NA	NA	ASV1221	Dryden-Gv	SampleType	Core ERH - Soil Slurry	81	Bacteria	Proteobacteria	Gammaproteobacteria	Pseudomonadales	Moraxellaceae	Acinetobacter
9.30495	2.78453	3.31946	0.838851	0.401553	0.607477	ASV1223	Dryden-Gv	SampleType	Core ERH - Soil Slurry	81	Bacteria	Chloroflexi	Chloroflexia	Chloroflexales	Roseiflexaceae	NA
0	NA	NA	NA	NA	NA	ASV1224	Dryden-Gv	SampleType	Core ERH - Soil Slurry	81	Bacteria	Proteobacteria	Alphaproteobacteria	Caulobacterales	Hyphomonadaceae	SWB02
0	NA	NA	NA	NA	NA	ASV1225	Dryden-Gv	SampleType	Core ERH - Soil Slurry	81	Bacteria	Proteobacteria	Alphaproteobacteria	Reyranellales	Reyranellaceae	NA
0	NA	NA	NA	NA	NA	ASV1226	Dryden-Gv	SampleType	Core ERH - Soil Slurry	81	Bacteria	Proteobacteria	Deltaproteobacteria	Myxococcales	NA	NA
0	NA	NA	NA	NA	NA	ASV1227	Dryden-Gv	SampleType	Core ERH - Soil Slurry	81	Bacteria	Actinobacteria	Acidimicrobiia	IMCC26256	NA	NA
0.792505	-0.735447	3.90815	-0.188183	0.850733	NA	ASV1228	Dryden-Gv	SampleType	Core ERH - Soil Slurry	81	Bacteria	Cyanobacteria	Sericytochromatia	NA	NA	NA
0	NA	NA	NA	NA	NA	ASV1229	Dryden-Gv	SampleType	Core ERH - Soil Slurry	81	Bacteria	Latescibacteria	NA	NA	NA	NA
0	NA	NA	NA	NA	NA	ASV1230	Dryden-Gv	SampleType	Core ERH - Soil Slurry	81	Bacteria	Proteobacteria	Gammaproteobacteria	Betaproteobacteriales	Methylophilaceae	Methylophilus
0	NA	NA	NA	NA	NA	ASV1231	Dryden-Gv	SampleType	Core ERH - Soil Slurry	81	Bacteria	Acidobacteria	Subgroup_6	NA	NA	NA
0	NA	NA	NA	NA	NA	ASV1232	Dryden-Gv	SampleType	Core ERH - Soil Slurry	81	Bacteria	Verrucomicrobia	Verrucomicrobiae	Pedosphaerales	Pedosphaeraceae	NA
0	NA	NA	NA	NA	NA	ASV1233	Dryden-Gv	SampleType	Core ERH - Soil Slurry	81	Bacteria	Actinobacteria	Actinobacteria	Streptomycetales	Streptomycetaceae	Streptomyces
20.2526	-0.894184	1.26315	-0.707899	0.479008	0.702148	ASV1234	Dryden-Gv	SampleType	Core ERH - Soil Slurry	81	Bacteria	Proteobacteria	Gammaproteobacteria	KI89A_clade	NA	NA
0	NA	NA	NA	NA	NA	ASV1235	Dryden-Gv	SampleType	Core ERH - Soil Slurry	81	Bacteria	Acidobacteria	Subgroup_6	NA	NA	NA
0	NA	NA	NA	NA	NA	ASV1236	Dryden-Gv	SampleType	Core ERH - Soil Slurry	81	Bacteria	Proteobacteria	Alphaproteobacteria	Rhizobiales	Amb-16S-1323	NA
0	NA	NA	NA	NA	NA	ASV1237	Dryden-Gv	SampleType	Core ERH - Soil Slurry	81	Bacteria	Chloroflexi	KD4-96	NA	NA	NA
0	NA	NA	NA	NA	NA	ASV1238	Dryden-Gv	SampleType	Core ERH - Soil Slurry	81	Bacteria	Bacteroidetes	Bacteroidia	Flavobacteriales	Weeksellaceae	Chryseobacterium
0	NA	NA	NA	NA	NA	ASV1241	Dryden-Gv	SampleType	Core ERH - Soil Slurry	81	Bacteria	Acidobacteria	Blastocatellia_(Subgroup_4)	Blastocatellales	Blastocatellaceae	JGI_0001001-H03
0	NA	NA	NA	NA	NA	ASV1242	Dryden-Gv	SampleType	Core ERH - Soil Slurry	81	Bacteria	Spirochaetes	Leptospirae	Leptospirales	Leptospiraceae	Turneriella
0	NA	NA	NA	NA	NA	ASV1243	Dryden-Gv	SampleType	Core ERH - Soil Slurry	81	Bacteria	Actinobacteria	Actinobacteria	Frankiales	Nakamurellaceae	Nakamurella
0	NA	NA	NA	NA	NA	ASV1244	Dryden-Gv	SampleType	Core ERH - Soil Slurry	81	Bacteria	Acidobacteria	Subgroup_6	NA	NA	NA
0	NA	NA	NA	NA	NA	ASV1245	Dryden-Gv	SampleType	Core ERH - Soil Slurry	81	Bacteria	Acidobacteria	Acidobacteriia	Solibacterales	Solibacteraceae_(Subgroup_3)	GOUTB8
9.65354	2.20241	3.95662	0.556639	0.577774	0.748752	ASV1246	Dryden-Gv	SampleType	Core ERH - Soil Slurry	81	Bacteria	Fibrobacteres	Fibrobacteria	Fibrobacterales	Fibrobacteraceae	possible_genus_04
0	NA	NA	NA	NA	NA	ASV1247	Dryden-Gv	SampleType	Core ERH - Soil Slurry	81	Bacteria	Proteobacteria	Gammaproteobacteria	Betaproteobacteriales	Nitrosomonadaceae	MND1
0	NA	NA	NA	NA	NA	ASV1248	Dryden-Gv	SampleType	Core ERH - Soil Slurry	81	Bacteria	Chloroflexi	Anaerolineae	SBR1031	NA	NA
0	NA	NA	NA	NA	NA	ASV1249	Dryden-Gv	SampleType	Core ERH - Soil Slurry	81	Bacteria	Verrucomicrobia	Verrucomicrobiae	Pedosphaerales	Pedosphaeraceae	NA
0	NA	NA	NA	NA	NA	ASV1250	Dryden-Gv	SampleType	Core ERH - Soil Slurry	81	Bacteria	Proteobacteria	Gammaproteobacteria	Pseudomonadales	Pseudomonadaceae	Pseudomonas
0	NA	NA	NA	NA	NA	ASV1251	Dryden-Gv	SampleType	Core ERH - Soil Slurry	81	Bacteria	Planctomycetes	Planctomycetacia	Gemmatales	Gemmataceae	NA
0	NA	NA	NA	NA	NA	ASV1252	Dryden-Gv	SampleType	Core ERH - Soil Slurry	81	Bacteria	Actinobacteria	Actinobacteria	Streptomycetales	Streptomycetaceae	Kitasatospora
0	NA	NA	NA	NA	NA	ASV1253	Dryden-Gv	SampleType	Core ERH - Soil Slurry	81	Bacteria	Acidobacteria	Subgroup_6	NA	NA	NA
0	NA	NA	NA	NA	NA	ASV1254	Dryden-Gv	SampleType	Core ERH - Soil Slurry	81	Bacteria	Chloroflexi	Chloroflexia	Chloroflexales	Roseiflexaceae	NA
13.1491	-3.90712	1.9275	-2.02704	0.0426581	0.151639	ASV1255	Dryden-Gv	SampleType	Core ERH - Soil Slurry	81	Bacteria	Actinobacteria	Actinobacteria	Corynebacteriales	Nocardiaceae	Rhodococcus
0	NA	NA	NA	NA	NA	ASV1256	Dryden-Gv	SampleType	Core ERH - Soil Slurry	81	Bacteria	Proteobacteria	Gammaproteobacteria	Salinisphaerales	Solimonadaceae	Panacagrimonas
0	NA	NA	NA	NA	NA	ASV1257	Dryden-Gv	SampleType	Core ERH - Soil Slurry	81	Bacteria	Chloroflexi	Anaerolineae	Anaerolineales	Anaerolineaceae	NA
1.84918	-0.79704	3.96946	-0.200793	0.840861	NA	ASV1258	Dryden-Gv	SampleType	Core ERH - Soil Slurry	81	Bacteria	Verrucomicrobia	Verrucomicrobiae	Verrucomicrobiales	Verrucomicrobiaceae	Roseimicrobium
0	NA	NA	NA	NA	NA	ASV1259	Dryden-Gv	SampleType	Core ERH - Soil Slurry	81	Bacteria	Acidobacteria	Subgroup_6	NA	NA	NA
0	NA	NA	NA	NA	NA	ASV1260	Dryden-Gv	SampleType	Core ERH - Soil Slurry	81	Bacteria	Chloroflexi	Anaerolineae	SBR1031	NA	NA
0	NA	NA	NA	NA	NA	ASV1261	Dryden-Gv	SampleType	Core ERH - Soil Slurry	81	Bacteria	Planctomycetes	Phycisphaerae	Tepidisphaerales	WD2101_soil_group	NA
5.65369	-3.79524	2.64501	-1.43487	0.151325	0.339312	ASV1262	Dryden-Gv	SampleType	Core ERH - Soil Slurry	81	Bacteria	Actinobacteria	Thermoleophilia	Solirubrobacterales	Solirubrobacteraceae	Conexibacter
0	NA	NA	NA	NA	NA	ASV1263	Dryden-Gv	SampleType	Core ERH - Soil Slurry	81	Bacteria	Proteobacteria	Alphaproteobacteria	Rhizobiales	Xanthobacteraceae	Rhodoplanes
0	NA	NA	NA	NA	NA	ASV1264	Dryden-Gv	SampleType	Core ERH - Soil Slurry	81	Bacteria	Proteobacteria	Deltaproteobacteria	Myxococcales	Polyangiaceae	Pajaroellobacter
0	NA	NA	NA	NA	NA	ASV1265	Dryden-Gv	SampleType	Core ERH - Soil Slurry	81	Bacteria	Proteobacteria	Gammaproteobacteria	Pseudomonadales	Moraxellaceae	Cavicella
5.93362	2.65037	3.96485	0.668466	0.503836	0.713225	ASV1266	Dryden-Gv	SampleType	Core ERH - Soil Slurry	81	Bacteria	Bacteroidetes	Bacteroidia	Cytophagales	Microscillaceae	Chryseolinea
0	NA	NA	NA	NA	NA	ASV1267	Dryden-Gv	SampleType	Core ERH - Soil Slurry	81	Bacteria	Chloroflexi	KD4-96	NA	NA	NA
0	NA	NA	NA	NA	NA	ASV1268	Dryden-Gv	SampleType	Core ERH - Soil Slurry	81	Bacteria	Proteobacteria	Alphaproteobacteria	Rhizobiales	Beijerinckiaceae	Microvirga
0	NA	NA	NA	NA	NA	ASV1269	Dryden-Gv	SampleType	Core ERH - Soil Slurry	81	Bacteria	Proteobacteria	Gammaproteobacteria	Betaproteobacteriales	A21b	NA
0	NA	NA	NA	NA	NA	ASV1270	Dryden-Gv	SampleType	Core ERH - Soil Slurry	81	Bacteria	Proteobacteria	Deltaproteobacteria	Myxococcales	Sandaracinaceae	NA
0	NA	NA	NA	NA	NA	ASV1271	Dryden-Gv	SampleType	Core ERH - Soil Slurry	81	Bacteria	Acidobacteria	Subgroup_6	NA	NA	NA
15.4661	-0.694807	1.32945	-0.522629	0.601232	0.763	ASV1272	Dryden-Gv	SampleType	Core ERH - Soil Slurry	81	Bacteria	Actinobacteria	Thermoleophilia	Gaiellales	Gaiellaceae	Gaiella
0	NA	NA	NA	NA	NA	ASV1273	Dryden-Gv	SampleType	Core ERH - Soil Slurry	81	Bacteria	Proteobacteria	Gammaproteobacteria	Pseudomonadales	Moraxellaceae	Acinetobacter
0	NA	NA	NA	NA	NA	ASV1274	Dryden-Gv	SampleType	Core ERH - Soil Slurry	81	Bacteria	Chloroflexi	SHA-26	NA	NA	NA
0	NA	NA	NA	NA	NA	ASV1275	Dryden-Gv	SampleType	Core ERH - Soil Slurry	81	Bacteria	Proteobacteria	Deltaproteobacteria	Oligoflexales	Oligoflexaceae	NA
0	NA	NA	NA	NA	NA	ASV1276	Dryden-Gv	SampleType	Core ERH - Soil Slurry	81	Bacteria	Verrucomicrobia	Verrucomicrobiae	Pedosphaerales	Pedosphaeraceae	NA
5.52949	0.454762	3.85373	0.118006	0.906063	0.934635	ASV1277	Dryden-Gv	SampleType	Core ERH - Soil Slurry	81	Bacteria	Proteobacteria	Alphaproteobacteria	Tistrellales	Geminicoccaceae	Candidatus_Alysiosphaera
0	NA	NA	NA	NA	NA	ASV1278	Dryden-Gv	SampleType	Core ERH - Soil Slurry	81	Bacteria	Chloroflexi	SHA-26	NA	NA	NA
0	NA	NA	NA	NA	NA	ASV1279	Dryden-Gv	SampleType	Core ERH - Soil Slurry	81	Bacteria	Actinobacteria	Thermoleophilia	Gaiellales	Gaiellaceae	Gaiella
0	NA	NA	NA	NA	NA	ASV1280	Dryden-Gv	SampleType	Core ERH - Soil Slurry	81	Bacteria	Actinobacteria	Thermoleophilia	Gaiellales	NA	NA
12.0075	-5.70085	3.91615	-1.45573	0.145467	0.330895	ASV1281	Dryden-Gv	SampleType	Core ERH - Soil Slurry	81	Bacteria	Proteobacteria	Gammaproteobacteria	Betaproteobacteriales	Nitrosomonadaceae	Ellin6067
0	NA	NA	NA	NA	NA	ASV1282	Dryden-Gv	SampleType	Core ERH - Soil Slurry	81	Bacteria	Chloroflexi	TK10	NA	NA	NA
0	NA	NA	NA	NA	NA	ASV1283	Dryden-Gv	SampleType	Core ERH - Soil Slurry	81	Bacteria	Proteobacteria	Alphaproteobacteria	Sphingomonadales	Sphingomonadaceae	Sphingomonas
3.25568	-1.44784	3.6666	-0.394873	0.692936	NA	ASV1284	Dryden-Gv	SampleType	Core ERH - Soil Slurry	81	Bacteria	Actinobacteria	Actinobacteria	Frankiales	Geodermatophilaceae	Geodermatophilus
0	NA	NA	NA	NA	NA	ASV1285	Dryden-Gv	SampleType	Core ERH - Soil Slurry	81	Bacteria	Planctomycetes	Planctomycetacia	Isosphaerales	Isosphaeraceae	Singulisphaera
0	NA	NA	NA	NA	NA	ASV1286	Dryden-Gv	SampleType	Core ERH - Soil Slurry	81	Bacteria	Bacteroidetes	Bacteroidia	Chitinophagales	NA	NA
0	NA	NA	NA	NA	NA	ASV1287	Dryden-Gv	SampleType	Core ERH - Soil Slurry	81	Bacteria	Latescibacteria	Latescibacteria	Latescibacterales	Latescibacteraceae	NA
0	NA	NA	NA	NA	NA	ASV1288	Dryden-Gv	SampleType	Core ERH - Soil Slurry	81	Bacteria	Proteobacteria	Gammaproteobacteria	Betaproteobacteriales	Nitrosomonadaceae	MND1
0	NA	NA	NA	NA	NA	ASV1289	Dryden-Gv	SampleType	Core ERH - Soil Slurry	81	Bacteria	Proteobacteria	Deltaproteobacteria	Desulfarculales	Desulfarculaceae	NA
0	NA	NA	NA	NA	NA	ASV1290	Dryden-Gv	SampleType	Core ERH - Soil Slurry	81	Bacteria	Actinobacteria	Actinobacteria	Pseudonocardiales	Pseudonocardiaceae	Pseudonocardia
4.16238	-4.15149	3.66136	-1.13387	0.256851	0.431112	ASV1291	Dryden-Gv	SampleType	Core ERH - Soil Slurry	81	Bacteria	Planctomycetes	Phycisphaerae	Phycisphaerales	Phycisphaeraceae	AKYG587
2.6139	-4.41046	3.8133	-1.1566	0.247436	NA	ASV1292	Dryden-Gv	SampleType	Core ERH - Soil Slurry	81	Bacteria	Planctomycetes	Planctomycetacia	Planctomycetales	Rubinisphaeraceae	SH-PL14
0	NA	NA	NA	NA	NA	ASV1293	Dryden-Gv	SampleType	Core ERH - Soil Slurry	81	Bacteria	Proteobacteria	Deltaproteobacteria	Bdellovibrionales	Bdellovibrionaceae	Bdellovibrio
0	NA	NA	NA	NA	NA	ASV1294	Dryden-Gv	SampleType	Core ERH - Soil Slurry	81	Bacteria	Proteobacteria	Deltaproteobacteria	Myxococcales	Archangiaceae	Anaeromyxobacter
2.10378	-3.32216	3.95114	-0.84081	0.400454	NA	ASV1295	Dryden-Gv	SampleType	Core ERH - Soil Slurry	81	Bacteria	Planctomycetes	OM190	NA	NA	NA
0	NA	NA	NA	NA	NA	ASV1296	Dryden-Gv	SampleType	Core ERH - Soil Slurry	81	Bacteria	Proteobacteria	Alphaproteobacteria	Sphingomonadales	Sphingomonadaceae	Sphingomonas
0	NA	NA	NA	NA	NA	ASV1297	Dryden-Gv	SampleType	Core ERH - Soil Slurry	81	Bacteria	Actinobacteria	Thermoleophilia	Gaiellales	Gaiellaceae	Gaiella
7.86325	6.09239	3.92177	1.55348	0.120308	0.302262	ASV1298	Dryden-Gv	SampleType	Core ERH - Soil Slurry	81	Bacteria	Chloroflexi	Chloroflexia	Chloroflexales	Chloroflexaceae	FFCH7168
0	NA	NA	NA	NA	NA	ASV1299	Dryden-Gv	SampleType	Core ERH - Soil Slurry	81	Bacteria	Proteobacteria	Gammaproteobacteria	Betaproteobacteriales	Nitrosomonadaceae	Ellin6067
0	NA	NA	NA	NA	NA	ASV1300	Dryden-Gv	SampleType	Core ERH - Soil Slurry	81	Bacteria	Chloroflexi	KD4-96	NA	NA	NA
0	NA	NA	NA	NA	NA	ASV1302	Dryden-Gv	SampleType	Core ERH - Soil Slurry	81	Bacteria	Acidobacteria	Subgroup_6	NA	NA	NA
0	NA	NA	NA	NA	NA	ASV1303	Dryden-Gv	SampleType	Core ERH - Soil Slurry	81	Bacteria	Firmicutes	Bacilli	Bacillales	Bacillaceae	Geobacillus
0	NA	NA	NA	NA	NA	ASV1304	Dryden-Gv	SampleType	Core ERH - Soil Slurry	81	Bacteria	Acidobacteria	Subgroup_6	NA	NA	NA
5.07765	-4.70212	3.9194	-1.1997	0.230255	0.416651	ASV1305	Dryden-Gv	SampleType	Core ERH - Soil Slurry	81	Bacteria	Proteobacteria	Alphaproteobacteria	Elsterales	NA	NA
0	NA	NA	NA	NA	NA	ASV1306	Dryden-Gv	SampleType	Core ERH - Soil Slurry	81	Bacteria	Proteobacteria	Gammaproteobacteria	Oceanospirillales	Pseudohongiellaceae	BIyi10
0	NA	NA	NA	NA	NA	ASV1307	Dryden-Gv	SampleType	Core ERH - Soil Slurry	81	Bacteria	Actinobacteria	Actinobacteria	Kineosporiales	Kineosporiaceae	Quadrisphaera
3.51214	-3.93761	3.92789	-1.00248	0.316114	NA	ASV1308	Dryden-Gv	SampleType	Core ERH - Soil Slurry	81	Bacteria	Actinobacteria	Acidimicrobiia	Microtrichales	Ilumatobacteraceae	NA
0	NA	NA	NA	NA	NA	ASV1309	Dryden-Gv	SampleType	Core ERH - Soil Slurry	81	Bacteria	Rokubacteria	NC10	Rokubacteriales	NA	NA
3.56017	2.61913	3.97338	0.659169	0.509787	NA	ASV1310	Dryden-Gv	SampleType	Core ERH - Soil Slurry	81	Bacteria	Acidobacteria	Subgroup_17	NA	NA	NA
0	NA	NA	NA	NA	NA	ASV1311	Dryden-Gv	SampleType	Core ERH - Soil Slurry	81	Bacteria	Gemmatimonadetes	Gemmatimonadetes	Gemmatimonadales	Gemmatimonadaceae	NA
0	NA	NA	NA	NA	NA	ASV1312	Dryden-Gv	SampleType	Core ERH - Soil Slurry	81	Bacteria	Gemmatimonadetes	Gemmatimonadetes	Gemmatimonadales	Gemmatimonadaceae	NA
2.41339	2.1555	3.9728	0.542564	0.58743	NA	ASV1313	Dryden-Gv	SampleType	Core ERH - Soil Slurry	81	Bacteria	Latescibacteria	NA	NA	NA	NA
0	NA	NA	NA	NA	NA	ASV1314	Dryden-Gv	SampleType	Core ERH - Soil Slurry	81	Bacteria	Chloroflexi	TK10	NA	NA	NA
0	NA	NA	NA	NA	NA	ASV1315	Dryden-Gv	SampleType	Core ERH - Soil Slurry	81	Bacteria	Proteobacteria	Alphaproteobacteria	Acetobacterales	Acetobacteraceae	Roseomonas
0	NA	NA	NA	NA	NA	ASV1316	Dryden-Gv	SampleType	Core ERH - Soil Slurry	81	Bacteria	Proteobacteria	Deltaproteobacteria	Myxococcales	Archangiaceae	Anaeromyxobacter
0	NA	NA	NA	NA	NA	ASV1317	Dryden-Gv	SampleType	Core ERH - Soil Slurry	81	Bacteria	Proteobacteria	Alphaproteobacteria	Rhizobiales	Beijerinckiaceae	Microvirga
10.8446	-4.09924	2.04625	-2.00329	0.0451459	0.153782	ASV1318	Dryden-Gv	SampleType	Core ERH - Soil Slurry	81	Bacteria	Acidobacteria	Thermoanaerobaculia	Thermoanaerobaculales	Thermoanaerobaculaceae	Subgroup_10
1.78009	-1.1379	3.97835	-0.286023	0.774861	NA	ASV1319	Dryden-Gv	SampleType	Core ERH - Soil Slurry	81	Bacteria	Planctomycetes	Planctomycetacia	Planctomycetales	NA	NA
9.54089	-5.21915	3.91693	-1.33246	0.18271	0.379351	ASV1320	Dryden-Gv	SampleType	Core ERH - Soil Slurry	81	Bacteria	Actinobacteria	Actinobacteria	Propionibacteriales	Nocardioidaceae	Marmoricola
0	NA	NA	NA	NA	NA	ASV1321	Dryden-Gv	SampleType	Core ERH - Soil Slurry	81	Bacteria	Proteobacteria	Gammaproteobacteria	Gammaproteobacteria_Incertae_Sedis	Unknown_Family	Acidibacter
0	NA	NA	NA	NA	NA	ASV1322	Dryden-Gv	SampleType	Core ERH - Soil Slurry	81	Bacteria	Proteobacteria	Gammaproteobacteria	Xanthomonadales	Xanthomonadaceae	Stenotrophomonas
0	NA	NA	NA	NA	NA	ASV1323	Dryden-Gv	SampleType	Core ERH - Soil Slurry	81	Bacteria	Gemmatimonadetes	Gemmatimonadetes	Gemmatimonadales	Gemmatimonadaceae	NA
9.02378	-4.11905	2.19631	-1.87544	0.0607317	0.190468	ASV1324	Dryden-Gv	SampleType	Core ERH - Soil Slurry	81	Bacteria	Bacteroidetes	Bacteroidia	Chitinophagales	Chitinophagaceae	Niastella
1.66168	-0.695451	3.9713	-0.175119	0.860986	NA	ASV1325	Dryden-Gv	SampleType	Core ERH - Soil Slurry	81	Bacteria	Actinobacteria	Actinobacteria	Streptosporangiales	Streptosporangiaceae	Sphaerisporangium
0	NA	NA	NA	NA	NA	ASV1326	Dryden-Gv	SampleType	Core ERH - Soil Slurry	81	Bacteria	Proteobacteria	Gammaproteobacteria	Betaproteobacteriales	Burkholderiaceae	Cupriavidus
0	NA	NA	NA	NA	NA	ASV1327	Dryden-Gv	SampleType	Core ERH - Soil Slurry	81	Bacteria	Actinobacteria	Actinobacteria	Micrococcales	Micrococcaceae	Micrococcus
19.268	-5.06477	1.73315	-2.92228	0.00347476	0.0285233	ASV1328	Dryden-Gv	SampleType	Core ERH - Soil Slurry	81	Bacteria	Proteobacteria	Alphaproteobacteria	Sphingomonadales	Sphingomonadaceae	Ellin6055
0	NA	NA	NA	NA	NA	ASV1329	Dryden-Gv	SampleType	Core ERH - Soil Slurry	81	Bacteria	Bacteroidetes	Bacteroidia	Chitinophagales	Chitinophagaceae	NA
0	NA	NA	NA	NA	NA	ASV1330	Dryden-Gv	SampleType	Core ERH - Soil Slurry	81	Bacteria	Bacteroidetes	Bacteroidia	Chitinophagales	Chitinophagaceae	Terrimonas
0.942398	-1.06563	3.99875	-0.266492	0.789861	NA	ASV1331	Dryden-Gv	SampleType	Core ERH - Soil Slurry	81	Bacteria	Actinobacteria	Actinobacteria	Micromonosporales	Micromonosporaceae	Hamadaea
24.0415	0.085111	3.07872	0.0276449	0.977945	0.982107	ASV1332	Dryden-Gv	SampleType	Core ERH - Soil Slurry	81	Bacteria	Chloroflexi	Gitt-GS-136	NA	NA	NA
0	NA	NA	NA	NA	NA	ASV1333	Dryden-Gv	SampleType	Core ERH - Soil Slurry	81	Bacteria	Bacteroidetes	Bacteroidia	Cytophagales	Microscillaceae	NA
18.1506	-5.37603	1.77589	-3.02724	0.00246798	0.0231933	ASV1334	Dryden-Gv	SampleType	Core ERH - Soil Slurry	81	Bacteria	Firmicutes	Clostridia	Clostridiales	Clostridiaceae_1	Clostridium_sensu_stricto_13
7.0257	0.728705	3.95475	0.18426	0.853809	0.917991	ASV1335	Dryden-Gv	SampleType	Core ERH - Soil Slurry	81	Bacteria	Acidobacteria	Subgroup_6	NA	NA	NA
0	NA	NA	NA	NA	NA	ASV1336	Dryden-Gv	SampleType	Core ERH - Soil Slurry	81	Bacteria	Proteobacteria	Alphaproteobacteria	Tistrellales	Geminicoccaceae	Candidatus_Alysiosphaera
0	NA	NA	NA	NA	NA	ASV1337	Dryden-Gv	SampleType	Core ERH - Soil Slurry	81	Bacteria	Acidobacteria	Subgroup_6	NA	NA	NA
0	NA	NA	NA	NA	NA	ASV1338	Dryden-Gv	SampleType	Core ERH - Soil Slurry	81	Bacteria	Chloroflexi	TK10	NA	NA	NA
0	NA	NA	NA	NA	NA	ASV1339	Dryden-Gv	SampleType	Core ERH - Soil Slurry	81	Bacteria	Proteobacteria	Gammaproteobacteria	Betaproteobacteriales	Burkholderiaceae	NA
0	NA	NA	NA	NA	NA	ASV1340	Dryden-Gv	SampleType	Core ERH - Soil Slurry	81	Bacteria	Chloroflexi	SHA-26	NA	NA	NA
0	NA	NA	NA	NA	NA	ASV1342	Dryden-Gv	SampleType	Core ERH - Soil Slurry	81	Bacteria	Proteobacteria	Alphaproteobacteria	Rhizobiales	Rhizobiaceae	Mesorhizobium
0	NA	NA	NA	NA	NA	ASV1343	Dryden-Gv	SampleType	Core ERH - Soil Slurry	81	Bacteria	Gemmatimonadetes	Gemmatimonadetes	Gemmatimonadales	Gemmatimonadaceae	NA
15.362	-0.964166	1.56071	-0.617773	0.536725	0.733239	ASV1344	Dryden-Gv	SampleType	Core ERH - Soil Slurry	81	Bacteria	Proteobacteria	Alphaproteobacteria	Rhizobiales	Hyphomicrobiaceae	Pedomicrobium
19.2304	-4.97187	2.46461	-2.01731	0.0436633	0.152096	ASV1345	Dryden-Gv	SampleType	Core ERH - Soil Slurry	81	Bacteria	Actinobacteria	Actinobacteria	Micrococcales	Microbacteriaceae	Agromyces
0	NA	NA	NA	NA	NA	ASV1346	Dryden-Gv	SampleType	Core ERH - Soil Slurry	81	Bacteria	Chloroflexi	Ktedonobacteria	Ktedonobacterales	JG30-KF-AS9	NA
0	NA	NA	NA	NA	NA	ASV1347	Dryden-Gv	SampleType	Core ERH - Soil Slurry	81	Bacteria	Proteobacteria	Alphaproteobacteria	Rhizobiales	Xanthobacteraceae	Pseudolabrys
7.6011	-1.94725	2.0427	-0.953273	0.340452	0.526001	ASV1348	Dryden-Gv	SampleType	Core ERH - Soil Slurry	81	Bacteria	Proteobacteria	Alphaproteobacteria	Rhizobiales	Hyphomicrobiaceae	Pedomicrobium
0	NA	NA	NA	NA	NA	ASV1349	Dryden-Gv	SampleType	Core ERH - Soil Slurry	81	Bacteria	Acidobacteria	Subgroup_6	NA	NA	NA
0	NA	NA	NA	NA	NA	ASV1350	Dryden-Gv	SampleType	Core ERH - Soil Slurry	81	Bacteria	Actinobacteria	Actinobacteria	Micromonosporales	Micromonosporaceae	Luedemannella
0	NA	NA	NA	NA	NA	ASV1351	Dryden-Gv	SampleType	Core ERH - Soil Slurry	81	Bacteria	Proteobacteria	Alphaproteobacteria	Sphingomonadales	Sphingomonadaceae	Ellin6055
0	NA	NA	NA	NA	NA	ASV1352	Dryden-Gv	SampleType	Core ERH - Soil Slurry	81	Bacteria	Actinobacteria	Actinobacteria	Micromonosporales	Micromonosporaceae	NA
0	NA	NA	NA	NA	NA	ASV1353	Dryden-Gv	SampleType	Core ERH - Soil Slurry	81	Bacteria	Chloroflexi	TK10	NA	NA	NA
7.13947	-4.87516	3.92326	-1.24263	0.214005	0.401631	ASV1354	Dryden-Gv	SampleType	Core ERH - Soil Slurry	81	Bacteria	Actinobacteria	Acidimicrobiia	Microtrichales	Ilumatobacteraceae	NA
25.8893	6.15245	1.5978	3.85057	0.000117845	0.00347643	ASV1355	Dryden-Gv	SampleType	Core ERH - Soil Slurry	81	Bacteria	Fibrobacteres	Fibrobacteria	Fibrobacterales	Fibrobacteraceae	possible_genus_04
0	NA	NA	NA	NA	NA	ASV1356	Dryden-Gv	SampleType	Core ERH - Soil Slurry	81	Bacteria	Bacteroidetes	Bacteroidia	Flavobacteriales	Crocinitomicaceae	Fluviicola
0	NA	NA	NA	NA	NA	ASV1357	Dryden-Gv	SampleType	Core ERH - Soil Slurry	81	Bacteria	Chloroflexi	Anaerolineae	SBR1031	A4b	NA
3.54714	-4.00421	3.91178	-1.02363	0.30601	NA	ASV1358	Dryden-Gv	SampleType	Core ERH - Soil Slurry	81	Bacteria	Actinobacteria	Actinobacteria	Streptomycetales	Streptomycetaceae	Streptomyces
0	NA	NA	NA	NA	NA	ASV1359	Dryden-Gv	SampleType	Core ERH - Soil Slurry	81	Bacteria	Entotheonellaeota	Entotheonellia	Entotheonellales	Entotheonellaceae	NA
18.8645	-0.302007	1.53049	-0.197327	0.843571	0.917991	ASV1360	Dryden-Gv	SampleType	Core ERH - Soil Slurry	81	Bacteria	Actinobacteria	Actinobacteria	Pseudonocardiales	Pseudonocardiaceae	Pseudonocardia
3.93079	-1.64135	3.40273	-0.482363	0.629548	0.789234	ASV1361	Dryden-Gv	SampleType	Core ERH - Soil Slurry	81	Bacteria	Chloroflexi	OLB14	NA	NA	NA
0	NA	NA	NA	NA	NA	ASV1362	Dryden-Gv	SampleType	Core ERH - Soil Slurry	81	Bacteria	Proteobacteria	Gammaproteobacteria	Betaproteobacteriales	Nitrosomonadaceae	MND1
0	NA	NA	NA	NA	NA	ASV1363	Dryden-Gv	SampleType	Core ERH - Soil Slurry	81	Bacteria	Proteobacteria	Gammaproteobacteria	Betaproteobacteriales	Chitinimonadaceae	Chitinimonas
0	NA	NA	NA	NA	NA	ASV1364	Dryden-Gv	SampleType	Core ERH - Soil Slurry	81	Bacteria	Actinobacteria	Thermoleophilia	Solirubrobacterales	67-14	NA
2.56982	-1.42947	3.55171	-0.402474	0.687336	NA	ASV1365	Dryden-Gv	SampleType	Core ERH - Soil Slurry	81	Bacteria	Actinobacteria	Actinobacteria	Frankiales	Frankiaceae	Jatrophihabitans
0	NA	NA	NA	NA	NA	ASV1366	Dryden-Gv	SampleType	Core ERH - Soil Slurry	81	Bacteria	Proteobacteria	Gammaproteobacteria	Betaproteobacteriales	Nitrosomonadaceae	Ellin6067
0	NA	NA	NA	NA	NA	ASV1367	Dryden-Gv	SampleType	Core ERH - Soil Slurry	81	Bacteria	Bacteroidetes	Bacteroidia	Sphingobacteriales	env.OPS_17	NA
0	NA	NA	NA	NA	NA	ASV1368	Dryden-Gv	SampleType	Core ERH - Soil Slurry	81	Bacteria	Acidobacteria	Blastocatellia_(Subgroup_4)	Pyrinomonadales	Pyrinomonadaceae	RB41
1.15182	-1.0918	3.99121	-0.273551	0.784429	NA	ASV1369	Dryden-Gv	SampleType	Core ERH - Soil Slurry	81	Bacteria	Verrucomicrobia	Verrucomicrobiae	Pedosphaerales	Pedosphaeraceae	NA
0	NA	NA	NA	NA	NA	ASV1370	Dryden-Gv	SampleType	Core ERH - Soil Slurry	81	Bacteria	Planctomycetes	Planctomycetacia	Pirellulales	Pirellulaceae	Pirellula
6.2225	-5.66134	2.69967	-2.09705	0.0359891	0.137302	ASV1371	Dryden-Gv	SampleType	Core ERH - Soil Slurry	81	Bacteria	Gemmatimonadetes	Gemmatimonadetes	Gemmatimonadales	Gemmatimonadaceae	NA
0	NA	NA	NA	NA	NA	ASV1372	Dryden-Gv	SampleType	Core ERH - Soil Slurry	81	Bacteria	Planctomycetes	Planctomycetacia	Planctomycetales	NA	NA
0	NA	NA	NA	NA	NA	ASV1373	Dryden-Gv	SampleType	Core ERH - Soil Slurry	81	Bacteria	Proteobacteria	Gammaproteobacteria	Pseudomonadales	Pseudomonadaceae	Pseudomonas
0	NA	NA	NA	NA	NA	ASV1375	Dryden-Gv	SampleType	Core ERH - Soil Slurry	81	Bacteria	Spirochaetes	Spirochaetia	Spirochaetales	Spirochaetaceae	Spirochaeta_2
64.3216	2.34026	0.913232	2.56261	0.0103888	0.0649982	ASV1376	Dryden-Gv	SampleType	Core ERH - Soil Slurry	81	Bacteria	Proteobacteria	Gammaproteobacteria	Betaproteobacteriales	Burkholderiaceae	NA
4.22974	-0.732745	3.95921	-0.185074	0.853171	0.917991	ASV1377	Dryden-Gv	SampleType	Core ERH - Soil Slurry	81	Bacteria	Actinobacteria	Thermoleophilia	Solirubrobacterales	67-14	NA
0	NA	NA	NA	NA	NA	ASV1378	Dryden-Gv	SampleType	Core ERH - Soil Slurry	81	Bacteria	Rokubacteria	NC10	Rokubacteriales	NA	NA
0	NA	NA	NA	NA	NA	ASV1379	Dryden-Gv	SampleType	Core ERH - Soil Slurry	81	Bacteria	Proteobacteria	Alphaproteobacteria	Rhizobiales	Beijerinckiaceae	Methylobacterium
1.87708	2.1391	3.97864	0.537646	0.590821	NA	ASV1380	Dryden-Gv	SampleType	Core ERH - Soil Slurry	81	Bacteria	Proteobacteria	Gammaproteobacteria	Betaproteobacteriales	Nitrosomonadaceae	MND1
0	NA	NA	NA	NA	NA	ASV1381	Dryden-Gv	SampleType	Core ERH - Soil Slurry	81	Bacteria	Proteobacteria	Gammaproteobacteria	Betaproteobacteriales	Burkholderiaceae	Burkholderia-Caballeronia-Paraburkholderia
0	NA	NA	NA	NA	NA	ASV1382	Dryden-Gv	SampleType	Core ERH - Soil Slurry	81	Bacteria	Entotheonellaeota	Entotheonellia	Entotheonellales	Entotheonellaceae	NA
0	NA	NA	NA	NA	NA	ASV1383	Dryden-Gv	SampleType	Core ERH - Soil Slurry	81	Bacteria	Proteobacteria	Alphaproteobacteria	Dongiales	Dongiaceae	Dongia
34.1882	3.32193	1.76886	1.878	0.0603809	0.189999	ASV1384	Dryden-Gv	SampleType	Core ERH - Soil Slurry	81	Bacteria	Proteobacteria	Deltaproteobacteria	Myxococcales	BIrii41	NA
3.8743	-1.19065	3.96426	-0.300346	0.763913	0.875483	ASV1385	Dryden-Gv	SampleType	Core ERH - Soil Slurry	81	Bacteria	Acidobacteria	Subgroup_6	NA	NA	NA
0	NA	NA	NA	NA	NA	ASV1386	Dryden-Gv	SampleType	Core ERH - Soil Slurry	81	Bacteria	Proteobacteria	Deltaproteobacteria	Myxococcales	Haliangiaceae	Haliangium
0	NA	NA	NA	NA	NA	ASV1387	Dryden-Gv	SampleType	Core ERH - Soil Slurry	81	Bacteria	Planctomycetes	Planctomycetacia	Pirellulales	Pirellulaceae	NA
1.15182	-1.0918	3.99121	-0.273551	0.784429	NA	ASV1388	Dryden-Gv	SampleType	Core ERH - Soil Slurry	81	Bacteria	Planctomycetes	Phycisphaerae	Phycisphaerales	Phycisphaeraceae	AKYG587
7.12034	2.65865	3.96263	0.67093	0.502265	0.713225	ASV1389	Dryden-Gv	SampleType	Core ERH - Soil Slurry	81	Bacteria	Bacteroidetes	Bacteroidia	Cytophagales	Cytophagaceae	NA
0	NA	NA	NA	NA	NA	ASV1390	Dryden-Gv	SampleType	Core ERH - Soil Slurry	81	Bacteria	Planctomycetes	Planctomycetacia	Planctomycetales	Schlesneriaceae	Planctopirus
0	NA	NA	NA	NA	NA	ASV1391	Dryden-Gv	SampleType	Core ERH - Soil Slurry	81	Bacteria	Proteobacteria	Gammaproteobacteria	Betaproteobacteriales	TRA3-20	NA
6.27183	2.52159	3.54868	0.71057	0.477351	0.700808	ASV1392	Dryden-Gv	SampleType	Core ERH - Soil Slurry	81	Bacteria	Verrucomicrobia	Verrucomicrobiae	Pedosphaerales	Pedosphaeraceae	NA
0	NA	NA	NA	NA	NA	ASV1393	Dryden-Gv	SampleType	Core ERH - Soil Slurry	81	Bacteria	Proteobacteria	Gammaproteobacteria	Cellvibrionales	Cellvibrionaceae	Cellvibrio
4.435	5.002	3.55024	1.40892	0.158859	0.351201	ASV1394	Dryden-Gv	SampleType	Core ERH - Soil Slurry	81	Bacteria	Armatimonadetes	Fimbriimonadia	Fimbriimonadales	Fimbriimonadaceae	NA
0	NA	NA	NA	NA	NA	ASV1395	Dryden-Gv	SampleType	Core ERH - Soil Slurry	81	Bacteria	Cyanobacteria	Oxyphotobacteria	Nostocales	Coleofasciculaceae	Microcoleus_PCC-7113
0	NA	NA	NA	NA	NA	ASV1396	Dryden-Gv	SampleType	Core ERH - Soil Slurry	81	Bacteria	Proteobacteria	Gammaproteobacteria	Ga0077536	NA	NA
0	NA	NA	NA	NA	NA	ASV1397	Dryden-Gv	SampleType	Core ERH - Soil Slurry	81	Bacteria	Chloroflexi	Ktedonobacteria	C0119	NA	NA
0	NA	NA	NA	NA	NA	ASV1398	Dryden-Gv	SampleType	Core ERH - Soil Slurry	81	Bacteria	Actinobacteria	Actinobacteria	Frankiales	Acidothermaceae	Acidothermus
0	NA	NA	NA	NA	NA	ASV1399	Dryden-Gv	SampleType	Core ERH - Soil Slurry	81	Bacteria	Bacteroidetes	Bacteroidia	Cytophagales	Microscillaceae	NA
0	NA	NA	NA	NA	NA	ASV1400	Dryden-Gv	SampleType	Core ERH - Soil Slurry	81	Bacteria	Acidobacteria	Subgroup_17	NA	NA	NA
0	NA	NA	NA	NA	NA	ASV1401	Dryden-Gv	SampleType	Core ERH - Soil Slurry	81	Bacteria	Acidobacteria	Thermoanaerobaculia	Thermoanaerobaculales	Thermoanaerobaculaceae	Subgroup_10
5.94544	-1.05241	2.7734	-0.379465	0.704343	0.85353	ASV1402	Dryden-Gv	SampleType	Core ERH - Soil Slurry	81	Bacteria	Proteobacteria	Alphaproteobacteria	Rhizobiales	Xanthobacteraceae	Pseudolabrys
0	NA	NA	NA	NA	NA	ASV1403	Dryden-Gv	SampleType	Core ERH - Soil Slurry	81	Bacteria	Planctomycetes	OM190	NA	NA	NA
0	NA	NA	NA	NA	NA	ASV1404	Dryden-Gv	SampleType	Core ERH - Soil Slurry	81	Bacteria	Bacteroidetes	Bacteroidia	Chitinophagales	Chitinophagaceae	Terrimonas
1.25653	-1.10214	3.98828	-0.276346	0.782283	NA	ASV1405	Dryden-Gv	SampleType	Core ERH - Soil Slurry	81	Bacteria	Acidobacteria	Subgroup_6	NA	NA	NA
0	NA	NA	NA	NA	NA	ASV1406	Dryden-Gv	SampleType	Core ERH - Soil Slurry	81	Bacteria	Proteobacteria	Deltaproteobacteria	Myxococcales	Haliangiaceae	Haliangium
3.186	-3.87056	3.93577	-0.983433	0.325395	NA	ASV1407	Dryden-Gv	SampleType	Core ERH - Soil Slurry	81	Bacteria	Acidobacteria	Subgroup_6	Unknown_Order	Unknown_Family	NA
0	NA	NA	NA	NA	NA	ASV1408	Dryden-Gv	SampleType	Core ERH - Soil Slurry	81	Bacteria	Gemmatimonadetes	Gemmatimonadetes	Gemmatimonadales	Gemmatimonadaceae	NA
0	NA	NA	NA	NA	NA	ASV1409	Dryden-Gv	SampleType	Core ERH - Soil Slurry	81	Bacteria	Proteobacteria	Gammaproteobacteria	Betaproteobacteriales	TRA3-20	NA
1.35956	-0.682716	3.97554	-0.171729	0.86365	NA	ASV1410	Dryden-Gv	SampleType	Core ERH - Soil Slurry	81	Bacteria	Proteobacteria	Alphaproteobacteria	Reyranellales	Reyranellaceae	Reyranella
0	NA	NA	NA	NA	NA	ASV1411	Dryden-Gv	SampleType	Core ERH - Soil Slurry	81	Bacteria	Gemmatimonadetes	Gemmatimonadetes	Gemmatimonadales	Gemmatimonadaceae	Gemmatimonas
7.53484	5.71082	3.9352	1.45122	0.14672	0.332941	ASV1412	Dryden-Gv	SampleType	Core ERH - Soil Slurry	81	Bacteria	Acidobacteria	Subgroup_17	NA	NA	NA
0	NA	NA	NA	NA	NA	ASV1413	Dryden-Gv	SampleType	Core ERH - Soil Slurry	81	Bacteria	Verrucomicrobia	Verrucomicrobiae	Pedosphaerales	Pedosphaeraceae	NA
0	NA	NA	NA	NA	NA	ASV1414	Dryden-Gv	SampleType	Core ERH - Soil Slurry	81	Bacteria	Acidobacteria	Acidobacteriia	Solibacterales	Solibacteraceae_(Subgroup_3)	Candidatus_Solibacter
0	NA	NA	NA	NA	NA	ASV1415	Dryden-Gv	SampleType	Core ERH - Soil Slurry	81	Bacteria	Proteobacteria	Alphaproteobacteria	Rhizobiales	Xanthobacteraceae	NA
5.54621	-4.63712	3.9258	-1.18119	0.237527	0.418999	ASV1416	Dryden-Gv	SampleType	Core ERH - Soil Slurry	81	Bacteria	Planctomycetes	Pla4_lineage	NA	NA	NA
0	NA	NA	NA	NA	NA	ASV1417	Dryden-Gv	SampleType	Core ERH - Soil Slurry	81	Bacteria	Actinobacteria	Acidimicrobiia	Microtrichales	NA	NA
0	NA	NA	NA	NA	NA	ASV1418	Dryden-Gv	SampleType	Core ERH - Soil Slurry	81	Bacteria	Acidobacteria	Holophagae	Subgroup_7	NA	NA
0.66042	-0.707476	3.99846	-0.176937	0.859558	NA	ASV1419	Dryden-Gv	SampleType	Core ERH - Soil Slurry	81	Bacteria	Proteobacteria	Alphaproteobacteria	Rhodobacterales	Rhodobacteraceae	Ketogulonicigenium
0	NA	NA	NA	NA	NA	ASV1420	Dryden-Gv	SampleType	Core ERH - Soil Slurry	81	Bacteria	Chloroflexi	Anaerolineae	SBR1031	A4b	NA
0	NA	NA	NA	NA	NA	ASV1421	Dryden-Gv	SampleType	Core ERH - Soil Slurry	81	Bacteria	Proteobacteria	Gammaproteobacteria	Betaproteobacteriales	Burkholderiaceae	Massilia
0	NA	NA	NA	NA	NA	ASV1422	Dryden-Gv	SampleType	Core ERH - Soil Slurry	81	Bacteria	Proteobacteria	Gammaproteobacteria	Xanthomonadales	Xanthomonadaceae	Arenimonas
0	NA	NA	NA	NA	NA	ASV1423	Dryden-Gv	SampleType	Core ERH - Soil Slurry	81	Bacteria	Chloroflexi	Gitt-GS-136	NA	NA	NA
0	NA	NA	NA	NA	NA	ASV1424	Dryden-Gv	SampleType	Core ERH - Soil Slurry	81	Bacteria	Actinobacteria	Actinobacteria	Micrococcales	Intrasporangiaceae	Knoellia
25.7249	1.12773	1.92813	0.584883	0.558627	0.748752	ASV1425	Dryden-Gv	SampleType	Core ERH - Soil Slurry	81	Bacteria	Actinobacteria	Actinobacteria	Streptomycetales	Streptomycetaceae	Streptomyces
1.3147	0.608318	3.90343	0.155842	0.876158	NA	ASV1426	Dryden-Gv	SampleType	Core ERH - Soil Slurry	81	Bacteria	Actinobacteria	Acidimicrobiia	Microtrichales	NA	NA
4.3802	-1.05248	3.24329	-0.324508	0.745553	0.875483	ASV1427	Dryden-Gv	SampleType	Core ERH - Soil Slurry	81	Bacteria	Planctomycetes	Phycisphaerae	Phycisphaerales	Phycisphaeraceae	SM1A02
0	NA	NA	NA	NA	NA	ASV1429	Dryden-Gv	SampleType	Core ERH - Soil Slurry	81	Bacteria	Proteobacteria	Gammaproteobacteria	Betaproteobacteriales	Nitrosomonadaceae	MND1
0	NA	NA	NA	NA	NA	ASV1430	Dryden-Gv	SampleType	Core ERH - Soil Slurry	81	Bacteria	Proteobacteria	Gammaproteobacteria	Betaproteobacteriales	Nitrosomonadaceae	MND1
0	NA	NA	NA	NA	NA	ASV1431	Dryden-Gv	SampleType	Core ERH - Soil Slurry	81	Bacteria	Chloroflexi	JG30-KF-CM66	NA	NA	NA
5.44497	-1.20494	3.96056	-0.304236	0.760948	0.875483	ASV1432	Dryden-Gv	SampleType	Core ERH - Soil Slurry	81	Bacteria	Verrucomicrobia	Verrucomicrobiae	Chthoniobacterales	Chthoniobacteraceae	Chthoniobacter
0	NA	NA	NA	NA	NA	ASV1433	Dryden-Gv	SampleType	Core ERH - Soil Slurry	81	Bacteria	Chloroflexi	Chloroflexia	Chloroflexales	Roseiflexaceae	NA
0	NA	NA	NA	NA	NA	ASV1434	Dryden-Gv	SampleType	Core ERH - Soil Slurry	81	Bacteria	Proteobacteria	Deltaproteobacteria	Myxococcales	P3OB-42	NA
0	NA	NA	NA	NA	NA	ASV1435	Dryden-Gv	SampleType	Core ERH - Soil Slurry	81	Bacteria	Proteobacteria	Alphaproteobacteria	Rhizobiales	Xanthobacteraceae	NA
0	NA	NA	NA	NA	NA	ASV1436	Dryden-Gv	SampleType	Core ERH - Soil Slurry	81	Bacteria	Rokubacteria	NC10	Rokubacteriales	NA	NA
0	NA	NA	NA	NA	NA	ASV1437	Dryden-Gv	SampleType	Core ERH - Soil Slurry	81	Bacteria	Actinobacteria	Actinobacteria	Frankiales	Nakamurellaceae	Nakamurella
1.98126	-0.800831	3.96829	-0.201808	0.840067	NA	ASV1438	Dryden-Gv	SampleType	Core ERH - Soil Slurry	81	Bacteria	Bacteroidetes	Bacteroidia	Chitinophagales	Chitinophagaceae	Terrimonas
1.6799	-3.15026	3.94294	-0.798962	0.424312	NA	ASV1439	Dryden-Gv	SampleType	Core ERH - Soil Slurry	81	Bacteria	Proteobacteria	Gammaproteobacteria	Xanthomonadales	Xanthomonadaceae	Lysobacter
8.30807	-6.10251	2.36422	-2.5812	0.00984577	0.0627968	ASV1440	Dryden-Gv	SampleType	Core ERH - Soil Slurry	81	Bacteria	Actinobacteria	Thermoleophilia	Solirubrobacterales	67-14	NA
15.4359	-0.672318	1.56364	-0.429968	0.667219	0.826581	ASV1441	Dryden-Gv	SampleType	Core ERH - Soil Slurry	81	Bacteria	Acidobacteria	Subgroup_6	NA	NA	NA
0	NA	NA	NA	NA	NA	ASV1442	Dryden-Gv	SampleType	Core ERH - Soil Slurry	81	Bacteria	Proteobacteria	Gammaproteobacteria	Betaproteobacteriales	SC-I-84	NA
0	NA	NA	NA	NA	NA	ASV1443	Dryden-Gv	SampleType	Core ERH - Soil Slurry	81	Bacteria	Planctomycetes	Planctomycetacia	Gemmatales	Gemmataceae	NA
0	NA	NA	NA	NA	NA	ASV1444	Dryden-Gv	SampleType	Core ERH - Soil Slurry	81	Bacteria	Proteobacteria	Alphaproteobacteria	Rhizobiales	Xanthobacteraceae	Pseudolabrys
11.9359	-6.62321	2.06701	-3.20424	0.00135419	0.0146937	ASV1445	Dryden-Gv	SampleType	Core ERH - Soil Slurry	81	Bacteria	Verrucomicrobia	Verrucomicrobiae	Pedosphaerales	Pedosphaeraceae	NA
2.14523	2.14824	3.97538	0.540385	0.588931	NA	ASV1446	Dryden-Gv	SampleType	Core ERH - Soil Slurry	81	Bacteria	Acidobacteria	Blastocatellia_(Subgroup_4)	2020-11-24	NA	NA
0	NA	NA	NA	NA	NA	ASV1447	Dryden-Gv	SampleType	Core ERH - Soil Slurry	81	Bacteria	Chloroflexi	Anaerolineae	SBR1031	NA	NA
0	NA	NA	NA	NA	NA	ASV1448	Dryden-Gv	SampleType	Core ERH - Soil Slurry	81	Bacteria	Verrucomicrobia	Verrucomicrobiae	Verrucomicrobiales	Rubritaleaceae	Luteolibacter
0	NA	NA	NA	NA	NA	ASV1449	Dryden-Gv	SampleType	Core ERH - Soil Slurry	81	Bacteria	Bacteroidetes	Bacteroidia	Flavobacteriales	NS9_marine_group	NA
0	NA	NA	NA	NA	NA	ASV1450	Dryden-Gv	SampleType	Core ERH - Soil Slurry	81	Bacteria	Proteobacteria	Alphaproteobacteria	Sphingomonadales	Sphingomonadaceae	Sphingomonas
0	NA	NA	NA	NA	NA	ASV1451	Dryden-Gv	SampleType	Core ERH - Soil Slurry	81	Bacteria	Acidobacteria	Subgroup_6	NA	NA	NA
0	NA	NA	NA	NA	NA	ASV1452	Dryden-Gv	SampleType	Core ERH - Soil Slurry	81	Bacteria	Actinobacteria	Thermoleophilia	Gaiellales	NA	NA
6.13589	0.434898	3.85135	0.112921	0.910093	0.934635	ASV1453	Dryden-Gv	SampleType	Core ERH - Soil Slurry	81	Bacteria	Proteobacteria	Gammaproteobacteria	Betaproteobacteriales	Burkholderiaceae	NA
0	NA	NA	NA	NA	NA	ASV1454	Dryden-Gv	SampleType	Core ERH - Soil Slurry	81	Bacteria	Proteobacteria	Deltaproteobacteria	Myxococcales	Haliangiaceae	Haliangium
0	NA	NA	NA	NA	NA	ASV1455	Dryden-Gv	SampleType	Core ERH - Soil Slurry	81	Bacteria	Planctomycetes	Planctomycetacia	Planctomycetales	NA	NA
9.6576	-5.11889	3.85471	-1.32796	0.184192	0.379934	ASV1456	Dryden-Gv	SampleType	Core ERH - Soil Slurry	81	Bacteria	Proteobacteria	Deltaproteobacteria	Bdellovibrionales	Bdellovibrionaceae	Bdellovibrio
0.942398	-1.06563	3.99875	-0.266492	0.789861	NA	ASV1457	Dryden-Gv	SampleType	Core ERH - Soil Slurry	81	Bacteria	Actinobacteria	Actinobacteria	Frankiales	Geodermatophilaceae	Geodermatophilus
0	NA	NA	NA	NA	NA	ASV1458	Dryden-Gv	SampleType	Core ERH - Soil Slurry	81	Bacteria	Proteobacteria	Gammaproteobacteria	Xanthomonadales	Xanthomonadaceae	Lysobacter
0	NA	NA	NA	NA	NA	ASV1459	Dryden-Gv	SampleType	Core ERH - Soil Slurry	81	Bacteria	Proteobacteria	Alphaproteobacteria	Dongiales	Dongiaceae	Dongia
0	NA	NA	NA	NA	NA	ASV1460	Dryden-Gv	SampleType	Core ERH - Soil Slurry	81	Bacteria	Chloroflexi	Chloroflexia	Chloroflexales	Chloroflexaceae	FFCH7168
0	NA	NA	NA	NA	NA	ASV1461	Dryden-Gv	SampleType	Core ERH - Soil Slurry	81	Bacteria	Proteobacteria	Gammaproteobacteria	Betaproteobacteriales	Burkholderiaceae	Pseudorhodoferax
0	NA	NA	NA	NA	NA	ASV1462	Dryden-Gv	SampleType	Core ERH - Soil Slurry	81	Bacteria	Chloroflexi	AD3	NA	NA	NA
0	NA	NA	NA	NA	NA	ASV1463	Dryden-Gv	SampleType	Core ERH - Soil Slurry	81	Bacteria	Actinobacteria	Thermoleophilia	Gaiellales	Gaiellaceae	Gaiella
0	NA	NA	NA	NA	NA	ASV1464	Dryden-Gv	SampleType	Core ERH - Soil Slurry	81	Bacteria	Gemmatimonadetes	Gemmatimonadetes	Gemmatimonadales	Gemmatimonadaceae	NA
0	NA	NA	NA	NA	NA	ASV1465	Dryden-Gv	SampleType	Core ERH - Soil Slurry	81	Bacteria	Actinobacteria	Actinobacteria	Micrococcales	Intrasporangiaceae	Phycicoccus
8.20875	-1.24681	3.25932	-0.382536	0.702064	0.852958	ASV1466	Dryden-Gv	SampleType	Core ERH - Soil Slurry	81	Bacteria	Latescibacteria	NA	NA	NA	NA
0	NA	NA	NA	NA	NA	ASV1467	Dryden-Gv	SampleType	Core ERH - Soil Slurry	81	Bacteria	Bacteroidetes	Bacteroidia	Cytophagales	Microscillaceae	Chryseolinea
0	NA	NA	NA	NA	NA	ASV1468	Dryden-Gv	SampleType	Core ERH - Soil Slurry	81	Bacteria	Proteobacteria	Alphaproteobacteria	Sphingomonadales	Sphingomonadaceae	Sphingomonas
2.24543	-0.807166	3.96634	-0.203504	0.838741	NA	ASV1469	Dryden-Gv	SampleType	Core ERH - Soil Slurry	81	Bacteria	Actinobacteria	Thermoleophilia	Solirubrobacterales	Solirubrobacteraceae	Conexibacter
0	NA	NA	NA	NA	NA	ASV1470	Dryden-Gv	SampleType	Core ERH - Soil Slurry	81	Bacteria	Verrucomicrobia	Verrucomicrobiae	Pedosphaerales	Pedosphaeraceae	NA
0.418844	-0.912646	2.76874	-0.329624	0.741684	NA	ASV1471	Dryden-Gv	SampleType	Core ERH - Soil Slurry	81	Bacteria	Proteobacteria	Deltaproteobacteria	Myxococcales	Sandaracinaceae	NA
0	NA	NA	NA	NA	NA	ASV1472	Dryden-Gv	SampleType	Core ERH - Soil Slurry	81	Bacteria	Verrucomicrobia	Verrucomicrobiae	Chthoniobacterales	Chthoniobacteraceae	Chthoniobacter
0	NA	NA	NA	NA	NA	ASV1473	Dryden-Gv	SampleType	Core ERH - Soil Slurry	81	Bacteria	Proteobacteria	Gammaproteobacteria	Betaproteobacteriales	Burkholderiaceae	Rhodoferax
0	NA	NA	NA	NA	NA	ASV1475	Dryden-Gv	SampleType	Core ERH - Soil Slurry	81	Bacteria	Chloroflexi	Ktedonobacteria	Ktedonobacterales	JG30-KF-AS9	NA
0	NA	NA	NA	NA	NA	ASV1476	Dryden-Gv	SampleType	Core ERH - Soil Slurry	81	Bacteria	Proteobacteria	Deltaproteobacteria	Myxococcales	Sandaracinaceae	NA
0	NA	NA	NA	NA	NA	ASV1477	Dryden-Gv	SampleType	Core ERH - Soil Slurry	81	Bacteria	Chloroflexi	Gitt-GS-136	NA	NA	NA
2.66142	-3.78915	3.93031	-0.964084	0.335004	NA	ASV1478	Dryden-Gv	SampleType	Core ERH - Soil Slurry	81	Bacteria	Actinobacteria	Thermoleophilia	Solirubrobacterales	Solirubrobacteraceae	Conexibacter
0	NA	NA	NA	NA	NA	ASV1479	Dryden-Gv	SampleType	Core ERH - Soil Slurry	81	Bacteria	Verrucomicrobia	Verrucomicrobiae	Chthoniobacterales	Chthoniobacteraceae	Candidatus_Udaeobacter
15.4212	5.53147	1.77114	3.12311	0.00178948	0.0181642	ASV1480	Dryden-Gv	SampleType	Core ERH - Soil Slurry	81	Bacteria	Proteobacteria	Deltaproteobacteria	Myxococcales	Haliangiaceae	Haliangium
0	NA	NA	NA	NA	NA	ASV1481	Dryden-Gv	SampleType	Core ERH - Soil Slurry	81	Bacteria	Chloroflexi	Anaerolineae	SBR1031	A4b	NA
0	NA	NA	NA	NA	NA	ASV1482	Dryden-Gv	SampleType	Core ERH - Soil Slurry	81	Bacteria	Acidobacteria	Subgroup_6	NA	NA	NA
0	NA	NA	NA	NA	NA	ASV1483	Dryden-Gv	SampleType	Core ERH - Soil Slurry	81	Bacteria	Acidobacteria	Blastocatellia_(Subgroup_4)	Blastocatellales	Blastocatellaceae	NA
0	NA	NA	NA	NA	NA	ASV1484	Dryden-Gv	SampleType	Core ERH - Soil Slurry	81	Bacteria	Proteobacteria	Alphaproteobacteria	Dongiales	Dongiaceae	Dongia
0	NA	NA	NA	NA	NA	ASV1485	Dryden-Gv	SampleType	Core ERH - Soil Slurry	81	Bacteria	Actinobacteria	Actinobacteria	Micromonosporales	Micromonosporaceae	NA
0	NA	NA	NA	NA	NA	ASV1486	Dryden-Gv	SampleType	Core ERH - Soil Slurry	81	Bacteria	Bacteroidetes	Bacteroidia	Cytophagales	Microscillaceae	Ohtaekwangia
0	NA	NA	NA	NA	NA	ASV1487	Dryden-Gv	SampleType	Core ERH - Soil Slurry	81	Bacteria	Gemmatimonadetes	Gemmatimonadetes	Gemmatimonadales	Gemmatimonadaceae	NA
0	NA	NA	NA	NA	NA	ASV1488	Dryden-Gv	SampleType	Core ERH - Soil Slurry	81	Bacteria	Chloroflexi	Ktedonobacteria	Ktedonobacterales	JG30-KF-AS9	NA
0	NA	NA	NA	NA	NA	ASV1489	Dryden-Gv	SampleType	Core ERH - Soil Slurry	81	Bacteria	Actinobacteria	Actinobacteria	Micrococcales	Intrasporangiaceae	Phycicoccus
0	NA	NA	NA	NA	NA	ASV1490	Dryden-Gv	SampleType	Core ERH - Soil Slurry	81	Bacteria	Planctomycetes	Planctomycetacia	Pirellulales	Pirellulaceae	Pir4_lineage
0	NA	NA	NA	NA	NA	ASV1491	Dryden-Gv	SampleType	Core ERH - Soil Slurry	81	Bacteria	Acidobacteria	Subgroup_6	NA	NA	NA
0	NA	NA	NA	NA	NA	ASV1492	Dryden-Gv	SampleType	Core ERH - Soil Slurry	81	Bacteria	Proteobacteria	Gammaproteobacteria	Pseudomonadales	Pseudomonadaceae	Pseudomonas
0	NA	NA	NA	NA	NA	ASV1493	Dryden-Gv	SampleType	Core ERH - Soil Slurry	81	Bacteria	Proteobacteria	Gammaproteobacteria	Gammaproteobacteria_Incertae_Sedis	Unknown_Family	Candidatus_Ovatusbacter
4.37475	-5.16369	3.22698	-1.60016	0.109563	0.291345	ASV1494	Dryden-Gv	SampleType	Core ERH - Soil Slurry	81	Bacteria	Acidobacteria	Holophagae	Subgroup_7	NA	NA
8.00982	-0.636847	3.73013	-0.170731	0.864435	0.922065	ASV1495	Dryden-Gv	SampleType	Core ERH - Soil Slurry	81	Bacteria	Bacteroidetes	Bacteroidia	Cytophagales	Microscillaceae	Ohtaekwangia
0	NA	NA	NA	NA	NA	ASV1496	Dryden-Gv	SampleType	Core ERH - Soil Slurry	81	Bacteria	Proteobacteria	Alphaproteobacteria	Rhizobiales	Amb-16S-1323	NA
0	NA	NA	NA	NA	NA	ASV1497	Dryden-Gv	SampleType	Core ERH - Soil Slurry	81	Bacteria	Planctomycetes	Planctomycetacia	Gemmatales	Gemmataceae	NA
0	NA	NA	NA	NA	NA	ASV1498	Dryden-Gv	SampleType	Core ERH - Soil Slurry	81	Bacteria	Planctomycetes	Phycisphaerae	Tepidisphaerales	WD2101_soil_group	NA
3.17581	2.5261	3.97245	0.635905	0.524838	NA	ASV1499	Dryden-Gv	SampleType	Core ERH - Soil Slurry	81	Bacteria	Planctomycetes	OM190	NA	NA	NA
0	NA	NA	NA	NA	NA	ASV1500	Dryden-Gv	SampleType	Core ERH - Soil Slurry	81	Bacteria	Actinobacteria	Thermoleophilia	Gaiellales	Gaiellaceae	Gaiella
0	NA	NA	NA	NA	NA	ASV1501	Dryden-Gv	SampleType	Core ERH - Soil Slurry	81	Bacteria	Gemmatimonadetes	Gemmatimonadetes	Gemmatimonadales	Gemmatimonadaceae	NA
0	NA	NA	NA	NA	NA	ASV1502	Dryden-Gv	SampleType	Core ERH - Soil Slurry	81	Bacteria	Verrucomicrobia	Verrucomicrobiae	Pedosphaerales	Pedosphaeraceae	NA
0	NA	NA	NA	NA	NA	ASV1503	Dryden-Gv	SampleType	Core ERH - Soil Slurry	81	Bacteria	Bacteroidetes	Bacteroidia	Cytophagales	Microscillaceae	NA
0	NA	NA	NA	NA	NA	ASV1506	Dryden-Gv	SampleType	Core ERH - Soil Slurry	81	Bacteria	Acidobacteria	Acidobacteriia	Solibacterales	Solibacteraceae_(Subgroup_3)	Bryobacter
6.26138	-4.81077	3.92367	-1.22609	0.220165	0.408321	ASV1507	Dryden-Gv	SampleType	Core ERH - Soil Slurry	81	Bacteria	Proteobacteria	Deltaproteobacteria	Bdellovibrionales	Bdellovibrionaceae	OM27_clade
3.41984	-3.97772	3.93593	-1.01062	0.312199	NA	ASV1508	Dryden-Gv	SampleType	Core ERH - Soil Slurry	81	Bacteria	Planctomycetes	Planctomycetacia	Gemmatales	Gemmataceae	Fimbriiglobus
6.66537	-5.74771	2.61236	-2.2002	0.027793	0.118718	ASV1511	Dryden-Gv	SampleType	Core ERH - Soil Slurry	81	Bacteria	Proteobacteria	Alphaproteobacteria	Rhizobiales	Xanthobacteraceae	NA
0	NA	NA	NA	NA	NA	ASV1512	Dryden-Gv	SampleType	Core ERH - Soil Slurry	81	Bacteria	Chloroflexi	TK10	NA	NA	NA
4.33487	-4.2617	3.57833	-1.19098	0.233663	0.418999	ASV1514	Dryden-Gv	SampleType	Core ERH - Soil Slurry	81	Bacteria	Proteobacteria	Alphaproteobacteria	Rhizobiales	Beijerinckiaceae	Microvirga
11.456	1.25715	3.05076	0.412076	0.680284	0.838365	ASV1515	Dryden-Gv	SampleType	Core ERH - Soil Slurry	81	Bacteria	Chloroflexi	Anaerolineae	SBR1031	NA	NA
16.617	-1.13536	1.55218	-0.731459	0.464499	0.685752	ASV1516	Dryden-Gv	SampleType	Core ERH - Soil Slurry	81	Bacteria	Proteobacteria	Alphaproteobacteria	Rhizobiales	Rhizobiales_Incertae_Sedis	NA
3.92761	-0.730791	3.95983	-0.184551	0.853581	0.917991	ASV1517	Dryden-Gv	SampleType	Core ERH - Soil Slurry	81	Bacteria	Verrucomicrobia	Verrucomicrobiae	Verrucomicrobiales	Verrucomicrobiaceae	Roseimicrobium
0	NA	NA	NA	NA	NA	ASV1518	Dryden-Gv	SampleType	Core ERH - Soil Slurry	81	Bacteria	Proteobacteria	Gammaproteobacteria	Xanthomonadales	Xanthomonadaceae	Arenimonas
0	NA	NA	NA	NA	NA	ASV1519	Dryden-Gv	SampleType	Core ERH - Soil Slurry	81	Bacteria	Planctomycetes	Planctomycetacia	Gemmatales	Gemmataceae	Gemmata
0	NA	NA	NA	NA	NA	ASV1520	Dryden-Gv	SampleType	Core ERH - Soil Slurry	81	Bacteria	Bacteroidetes	Bacteroidia	Sphingobacteriales	env.OPS_17	NA
0	NA	NA	NA	NA	NA	ASV1521	Dryden-Gv	SampleType	Core ERH - Soil Slurry	81	Bacteria	Proteobacteria	Gammaproteobacteria	Betaproteobacteriales	Burkholderiaceae	Paucibacter
0	NA	NA	NA	NA	NA	ASV1522	Dryden-Gv	SampleType	Core ERH - Soil Slurry	81	Bacteria	Chloroflexi	KD4-96	NA	NA	NA
0	NA	NA	NA	NA	NA	ASV1523	Dryden-Gv	SampleType	Core ERH - Soil Slurry	81	Bacteria	Acidobacteria	Thermoanaerobaculia	Thermoanaerobaculales	Thermoanaerobaculaceae	Subgroup_10
0	NA	NA	NA	NA	NA	ASV1525	Dryden-Gv	SampleType	Core ERH - Soil Slurry	81	Bacteria	Proteobacteria	Gammaproteobacteria	Betaproteobacteriales	TRA3-20	NA
0	NA	NA	NA	NA	NA	ASV1526	Dryden-Gv	SampleType	Core ERH - Soil Slurry	81	Bacteria	Proteobacteria	Gammaproteobacteria	Betaproteobacteriales	Nitrosomonadaceae	MND1
0	NA	NA	NA	NA	NA	ASV1527	Dryden-Gv	SampleType	Core ERH - Soil Slurry	81	Bacteria	Acidobacteria	Subgroup_6	NA	NA	NA
0	NA	NA	NA	NA	NA	ASV1528	Dryden-Gv	SampleType	Core ERH - Soil Slurry	81	Bacteria	Chloroflexi	TK10	NA	NA	NA
3.21785	2.17047	3.96755	0.547055	0.584341	NA	ASV1529	Dryden-Gv	SampleType	Core ERH - Soil Slurry	81	Bacteria	Planctomycetes	Planctomycetacia	Gemmatales	Gemmataceae	NA
0	NA	NA	NA	NA	NA	ASV1530	Dryden-Gv	SampleType	Core ERH - Soil Slurry	81	Bacteria	Actinobacteria	Actinobacteria	Micromonosporales	Micromonosporaceae	Rugosimonospora
0	NA	NA	NA	NA	NA	ASV1531	Dryden-Gv	SampleType	Core ERH - Soil Slurry	81	Bacteria	Proteobacteria	Gammaproteobacteria	Betaproteobacteriales	Burkholderiaceae	NA
0	NA	NA	NA	NA	NA	ASV1532	Dryden-Gv	SampleType	Core ERH - Soil Slurry	81	Bacteria	Planctomycetes	Planctomycetacia	Pirellulales	Pirellulaceae	Pirellula
3.05649	-2.6579	3.45039	-0.770319	0.44111	NA	ASV1533	Dryden-Gv	SampleType	Core ERH - Soil Slurry	81	Bacteria	Proteobacteria	Gammaproteobacteria	Betaproteobacteriales	Nitrosomonadaceae	NA
0	NA	NA	NA	NA	NA	ASV1534	Dryden-Gv	SampleType	Core ERH - Soil Slurry	81	Bacteria	Chloroflexi	Anaerolineae	SBR1031	A4b	NA
0	NA	NA	NA	NA	NA	ASV1535	Dryden-Gv	SampleType	Core ERH - Soil Slurry	81	Bacteria	Cyanobacteria	Melainabacteria	Vampirovibrionales	NA	NA
0	NA	NA	NA	NA	NA	ASV1536	Dryden-Gv	SampleType	Core ERH - Soil Slurry	81	Bacteria	Gemmatimonadetes	Gemmatimonadetes	Gemmatimonadales	Gemmatimonadaceae	NA
5.82987	-5.59383	2.78859	-2.00597	0.0448593	0.153664	ASV1537	Dryden-Gv	SampleType	Core ERH - Soil Slurry	81	Bacteria	Proteobacteria	Alphaproteobacteria	Sphingomonadales	Sphingomonadaceae	Sphingomonas
0	NA	NA	NA	NA	NA	ASV1538	Dryden-Gv	SampleType	Core ERH - Soil Slurry	81	Bacteria	Proteobacteria	Alphaproteobacteria	Rhizobiales	Xanthobacteraceae	NA
0	NA	NA	NA	NA	NA	ASV1539	Dryden-Gv	SampleType	Core ERH - Soil Slurry	81	Bacteria	Acidobacteria	Blastocatellia_(Subgroup_4)	DS-100	NA	NA
0	NA	NA	NA	NA	NA	ASV1540	Dryden-Gv	SampleType	Core ERH - Soil Slurry	81	Bacteria	Bacteroidetes	Bacteroidia	Cytophagales	Microscillaceae	Ohtaekwangia
6.54722	-5.7576	2.63396	-2.18591	0.0288219	0.119451	ASV1541	Dryden-Gv	SampleType	Core ERH - Soil Slurry	81	Bacteria	Actinobacteria	Actinobacteria	Micrococcales	Intrasporangiaceae	Lapillicoccus
0	NA	NA	NA	NA	NA	ASV1542	Dryden-Gv	SampleType	Core ERH - Soil Slurry	81	Bacteria	Proteobacteria	Alphaproteobacteria	Acetobacterales	Acetobacteraceae	Acidicaldus
0	NA	NA	NA	NA	NA	ASV1543	Dryden-Gv	SampleType	Core ERH - Soil Slurry	81	Bacteria	Bacteroidetes	Bacteroidia	Sphingobacteriales	env.OPS_17	NA
0	NA	NA	NA	NA	NA	ASV1544	Dryden-Gv	SampleType	Core ERH - Soil Slurry	81	Bacteria	Proteobacteria	Gammaproteobacteria	Betaproteobacteriales	Burkholderiaceae	NA
0	NA	NA	NA	NA	NA	ASV1545	Dryden-Gv	SampleType	Core ERH - Soil Slurry	81	Bacteria	Acidobacteria	Holophagae	Subgroup_7	NA	NA
0	NA	NA	NA	NA	NA	ASV1546	Dryden-Gv	SampleType	Core ERH - Soil Slurry	81	Bacteria	Actinobacteria	Actinobacteria	Corynebacteriales	Mycobacteriaceae	Mycobacterium
2.97362	-3.77906	3.93988	-0.959181	0.337467	NA	ASV1547	Dryden-Gv	SampleType	Core ERH - Soil Slurry	81	Bacteria	Acidobacteria	Subgroup_6	NA	NA	NA
14.0171	-6.83641	1.977	-3.45798	0.000544241	0.00883155	ASV1548	Dryden-Gv	SampleType	Core ERH - Soil Slurry	81	Bacteria	Bacteroidetes	Bacteroidia	Chitinophagales	Chitinophagaceae	Terrimonas
0	NA	NA	NA	NA	NA	ASV1549	Dryden-Gv	SampleType	Core ERH - Soil Slurry	81	Bacteria	Chloroflexi	Ktedonobacteria	Ktedonobacterales	JG30-KF-AS9	NA
8.84908	2.20088	3.95713	0.556182	0.578087	0.748752	ASV1550	Dryden-Gv	SampleType	Core ERH - Soil Slurry	81	Bacteria	Chloroflexi	Chloroflexia	Chloroflexales	Roseiflexaceae	NA
0	NA	NA	NA	NA	NA	ASV1551	Dryden-Gv	SampleType	Core ERH - Soil Slurry	81	Bacteria	Bacteroidetes	Bacteroidia	Chitinophagales	Chitinophagaceae	NA
0	NA	NA	NA	NA	NA	ASV1552	Dryden-Gv	SampleType	Core ERH - Soil Slurry	81	Bacteria	Gemmatimonadetes	Gemmatimonadetes	Gemmatimonadales	Gemmatimonadaceae	NA
0	NA	NA	NA	NA	NA	ASV1553	Dryden-Gv	SampleType	Core ERH - Soil Slurry	81	Bacteria	Bacteroidetes	Bacteroidia	Cytophagales	Microscillaceae	Chryseolinea
0	NA	NA	NA	NA	NA	ASV1554	Dryden-Gv	SampleType	Core ERH - Soil Slurry	81	Bacteria	Bacteroidetes	Bacteroidia	Sphingobacteriales	NS11-12_marine_group	NA
0	NA	NA	NA	NA	NA	ASV1555	Dryden-Gv	SampleType	Core ERH - Soil Slurry	81	Bacteria	Actinobacteria	Thermoleophilia	Gaiellales	NA	NA
0	NA	NA	NA	NA	NA	ASV1556	Dryden-Gv	SampleType	Core ERH - Soil Slurry	81	Bacteria	Fibrobacteres	Fibrobacteria	Fibrobacterales	Fibrobacteraceae	possible_genus_04
7.46571	-1.92118	2.1088	-0.911029	0.36228	0.554282	ASV1557	Dryden-Gv	SampleType	Core ERH - Soil Slurry	81	Bacteria	Actinobacteria	Thermoleophilia	Solirubrobacterales	67-14	NA
0	NA	NA	NA	NA	NA	ASV1558	Dryden-Gv	SampleType	Core ERH - Soil Slurry	81	Bacteria	Firmicutes	Bacilli	Bacillales	Alicyclobacillaceae	Tumebacillus
5.77603	-4.88464	3.91792	-1.24674	0.212492	0.400384	ASV1559	Dryden-Gv	SampleType	Core ERH - Soil Slurry	81	Bacteria	Acidobacteria	Subgroup_17	NA	NA	NA
0	NA	NA	NA	NA	NA	ASV1560	Dryden-Gv	SampleType	Core ERH - Soil Slurry	81	Bacteria	Chloroflexi	KD4-96	NA	NA	NA
23.3917	-2.13244	1.44069	-1.48015	0.138832	0.325902	ASV1562	Dryden-Gv	SampleType	Core ERH - Soil Slurry	81	Bacteria	Chloroflexi	KD4-96	NA	NA	NA
0	NA	NA	NA	NA	NA	ASV1563	Dryden-Gv	SampleType	Core ERH - Soil Slurry	81	Bacteria	Proteobacteria	Alphaproteobacteria	Rhizobiales	Xanthobacteraceae	NA
0	NA	NA	NA	NA	NA	ASV1564	Dryden-Gv	SampleType	Core ERH - Soil Slurry	81	Bacteria	Proteobacteria	Alphaproteobacteria	Reyranellales	Reyranellaceae	Reyranella
13.7893	-6.73292	1.98598	-3.39023	0.000698342	0.00998841	ASV1565	Dryden-Gv	SampleType	Core ERH - Soil Slurry	81	Bacteria	Proteobacteria	Alphaproteobacteria	Reyranellales	Reyranellaceae	Reyranella
2.82719	-1.17315	3.96887	-0.295589	0.767544	NA	ASV1566	Dryden-Gv	SampleType	Core ERH - Soil Slurry	81	Bacteria	Proteobacteria	Gammaproteobacteria	Betaproteobacteriales	TRA3-20	NA
6.5227	-5.67535	2.64019	-2.1496	0.0315866	0.127426	ASV1567	Dryden-Gv	SampleType	Core ERH - Soil Slurry	81	Bacteria	Proteobacteria	Deltaproteobacteria	Myxococcales	Phaselicystidaceae	Phaselicystis
0.732976	-1.03825	3.76384	-0.275848	0.782665	NA	ASV1568	Dryden-Gv	SampleType	Core ERH - Soil Slurry	81	Bacteria	Gemmatimonadetes	Longimicrobia	Longimicrobiales	Longimicrobiaceae	NA
0	NA	NA	NA	NA	NA	ASV1569	Dryden-Gv	SampleType	Core ERH - Soil Slurry	81	Bacteria	Acidobacteria	Subgroup_6	NA	NA	NA
18.0483	3.36303	2.94153	1.14329	0.252916	0.427873	ASV1570	Dryden-Gv	SampleType	Core ERH - Soil Slurry	81	Bacteria	Proteobacteria	Deltaproteobacteria	Myxococcales	BIrii41	NA
0	NA	NA	NA	NA	NA	ASV1571	Dryden-Gv	SampleType	Core ERH - Soil Slurry	81	Archaea	Thaumarchaeota	Nitrososphaeria	Nitrososphaerales	Nitrososphaeraceae	NA
4.0463	0.43291	3.8199	0.11333	0.909769	0.934635	ASV1572	Dryden-Gv	SampleType	Core ERH - Soil Slurry	81	Bacteria	Actinobacteria	Actinobacteria	Propionibacteriales	Nocardioidaceae	Nocardioides
0	NA	NA	NA	NA	NA	ASV1573	Dryden-Gv	SampleType	Core ERH - Soil Slurry	81	Bacteria	Actinobacteria	MB-A2-108	NA	NA	NA
0	NA	NA	NA	NA	NA	ASV1574	Dryden-Gv	SampleType	Core ERH - Soil Slurry	81	Bacteria	Gemmatimonadetes	S0134_terrestrial_group	NA	NA	NA
0	NA	NA	NA	NA	NA	ASV1575	Dryden-Gv	SampleType	Core ERH - Soil Slurry	81	Bacteria	Chloroflexi	TK10	NA	NA	NA
0	NA	NA	NA	NA	NA	ASV1576	Dryden-Gv	SampleType	Core ERH - Soil Slurry	81	Bacteria	Acidobacteria	Subgroup_6	NA	NA	NA
0	NA	NA	NA	NA	NA	ASV1577	Dryden-Gv	SampleType	Core ERH - Soil Slurry	81	Bacteria	Gemmatimonadetes	Gemmatimonadetes	Gemmatimonadales	Gemmatimonadaceae	NA
2.79351	-3.8508	3.92939	-0.980002	0.327085	NA	ASV1578	Dryden-Gv	SampleType	Core ERH - Soil Slurry	81	Bacteria	Proteobacteria	Alphaproteobacteria	Rhizobiales	Rhizobiaceae	Aminobacter
0.99244	2.39881	4.01115	0.598036	0.549816	NA	ASV1579	Dryden-Gv	SampleType	Core ERH - Soil Slurry	81	Bacteria	Chloroflexi	Anaerolineae	SBR1031	A4b	NA
0.396976	2.0853	2.70608	0.7706	0.440944	NA	ASV1580	Dryden-Gv	SampleType	Core ERH - Soil Slurry	81	Bacteria	Bacteroidetes	Ignavibacteria	Kryptoniales	BSV26	NA
8.52989	0.65547	2.072	0.316347	0.751739	0.875483	ASV1581	Dryden-Gv	SampleType	Core ERH - Soil Slurry	81	Bacteria	Acidobacteria	Subgroup_17	NA	NA	NA
4.56522	2.55857	3.88367	0.658802	0.510023	0.714335	ASV1582	Dryden-Gv	SampleType	Core ERH - Soil Slurry	81	Bacteria	Proteobacteria	Alphaproteobacteria	Sphingomonadales	Sphingomonadaceae	Altererythrobacter
26.1836	-5.70339	2.52195	-2.2615	0.0237282	0.105657	ASV1583	Dryden-Gv	SampleType	Core ERH - Soil Slurry	81	Bacteria	Actinobacteria	Thermoleophilia	NA	NA	NA
16.748	-7.08384	1.90535	-3.71787	0.000200912	0.00451575	ASV1584	Dryden-Gv	SampleType	Core ERH - Soil Slurry	81	Bacteria	Proteobacteria	Deltaproteobacteria	Myxococcales	NA	NA
0	NA	NA	NA	NA	NA	ASV1585	Dryden-Gv	SampleType	Core ERH - Soil Slurry	81	Bacteria	Proteobacteria	Alphaproteobacteria	Elsterales	NA	NA
0	NA	NA	NA	NA	NA	ASV1586	Dryden-Gv	SampleType	Core ERH - Soil Slurry	81	Bacteria	Acidobacteria	Subgroup_6	NA	NA	NA
0	NA	NA	NA	NA	NA	ASV1587	Dryden-Gv	SampleType	Core ERH - Soil Slurry	81	Bacteria	Verrucomicrobia	Verrucomicrobiae	Pedosphaerales	Pedosphaeraceae	NA
0	NA	NA	NA	NA	NA	ASV1588	Dryden-Gv	SampleType	Core ERH - Soil Slurry	81	Bacteria	Cyanobacteria	Melainabacteria	Vampirovibrionales	NA	NA
0	NA	NA	NA	NA	NA	ASV1589	Dryden-Gv	SampleType	Core ERH - Soil Slurry	81	Bacteria	Acidobacteria	Subgroup_6	NA	NA	NA
0	NA	NA	NA	NA	NA	ASV1590	Dryden-Gv	SampleType	Core ERH - Soil Slurry	81	Bacteria	Actinobacteria	Actinobacteria	Micrococcales	Intrasporangiaceae	Oryzihumus
0	NA	NA	NA	NA	NA	ASV1591	Dryden-Gv	SampleType	Core ERH - Soil Slurry	81	Bacteria	Planctomycetes	Pla4_lineage	NA	NA	NA
0	NA	NA	NA	NA	NA	ASV1592	Dryden-Gv	SampleType	Core ERH - Soil Slurry	81	Bacteria	Proteobacteria	Deltaproteobacteria	Desulfarculales	Desulfarculaceae	NA
0	NA	NA	NA	NA	NA	ASV1593	Dryden-Gv	SampleType	Core ERH - Soil Slurry	81	Bacteria	Proteobacteria	Deltaproteobacteria	Myxococcales	BIrii41	NA
1.51062	-0.689665	3.97322	-0.173578	0.862197	NA	ASV1594	Dryden-Gv	SampleType	Core ERH - Soil Slurry	81	Bacteria	Verrucomicrobia	Verrucomicrobiae	Chthoniobacterales	Chthoniobacteraceae	Chthoniobacter
0	NA	NA	NA	NA	NA	ASV1595	Dryden-Gv	SampleType	Core ERH - Soil Slurry	81	Bacteria	Chloroflexi	TK10	NA	NA	NA
0	NA	NA	NA	NA	NA	ASV1596	Dryden-Gv	SampleType	Core ERH - Soil Slurry	81	Bacteria	Proteobacteria	Deltaproteobacteria	Myxococcales	Sandaracinaceae	NA
0	NA	NA	NA	NA	NA	ASV1597	Dryden-Gv	SampleType	Core ERH - Soil Slurry	81	Bacteria	Fibrobacteres	Fibrobacteria	Fibrobacterales	Fibrobacteraceae	possible_genus_04
18.2262	-7.14092	1.87976	-3.79886	0.000145364	0.00392068	ASV1598	Dryden-Gv	SampleType	Core ERH - Soil Slurry	81	Bacteria	Planctomycetes	Planctomycetacia	Pirellulales	Pirellulaceae	Pir4_lineage
0	NA	NA	NA	NA	NA	ASV1599	Dryden-Gv	SampleType	Core ERH - Soil Slurry	81	Bacteria	Actinobacteria	Thermoleophilia	Solirubrobacterales	Solirubrobacteraceae	Conexibacter
0	NA	NA	NA	NA	NA	ASV1600	Dryden-Gv	SampleType	Core ERH - Soil Slurry	81	Bacteria	Proteobacteria	Alphaproteobacteria	Rhodospirillales	Rhodospirillaceae	NA
0	NA	NA	NA	NA	NA	ASV1601	Dryden-Gv	SampleType	Core ERH - Soil Slurry	81	Bacteria	Chloroflexi	Anaerolineae	SBR1031	A4b	NA
1.04711	-1.07978	3.99465	-0.270307	0.786924	NA	ASV1602	Dryden-Gv	SampleType	Core ERH - Soil Slurry	81	Bacteria	Actinobacteria	Thermoleophilia	Gaiellales	NA	NA
0	NA	NA	NA	NA	NA	ASV1603	Dryden-Gv	SampleType	Core ERH - Soil Slurry	81	Bacteria	Proteobacteria	Gammaproteobacteria	Betaproteobacteriales	TRA3-20	NA
0	NA	NA	NA	NA	NA	ASV1604	Dryden-Gv	SampleType	Core ERH - Soil Slurry	81	Bacteria	Bacteroidetes	Bacteroidia	Cytophagales	Microscillaceae	Ohtaekwangia
8.06155	-1.79612	3.24817	-0.552962	0.580289	0.748752	ASV1605	Dryden-Gv	SampleType	Core ERH - Soil Slurry	81	Bacteria	Planctomycetes	Planctomycetacia	Pirellulales	Pirellulaceae	Pirellula
0	NA	NA	NA	NA	NA	ASV1606	Dryden-Gv	SampleType	Core ERH - Soil Slurry	81	Bacteria	Armatimonadetes	Chthonomonadetes	Chthonomonadales	NA	NA
0	NA	NA	NA	NA	NA	ASV1607	Dryden-Gv	SampleType	Core ERH - Soil Slurry	81	Bacteria	Proteobacteria	Gammaproteobacteria	Betaproteobacteriales	Rhodocyclaceae	Methyloversatilis
0	NA	NA	NA	NA	NA	ASV1608	Dryden-Gv	SampleType	Core ERH - Soil Slurry	81	Bacteria	Nitrospirae	Nitrospira	Nitrospirales	Nitrospiraceae	Nitrospira
0	NA	NA	NA	NA	NA	ASV1609	Dryden-Gv	SampleType	Core ERH - Soil Slurry	81	Bacteria	Actinobacteria	Thermoleophilia	Gaiellales	Gaiellaceae	Gaiella
0	NA	NA	NA	NA	NA	ASV1610	Dryden-Gv	SampleType	Core ERH - Soil Slurry	81	Bacteria	Chloroflexi	TK10	NA	NA	NA
0	NA	NA	NA	NA	NA	ASV1611	Dryden-Gv	SampleType	Core ERH - Soil Slurry	81	Bacteria	Proteobacteria	Gammaproteobacteria	Betaproteobacteriales	SC-I-84	NA
0	NA	NA	NA	NA	NA	ASV1612	Dryden-Gv	SampleType	Core ERH - Soil Slurry	81	Bacteria	Chloroflexi	KD4-96	NA	NA	NA
0	NA	NA	NA	NA	NA	ASV1613	Dryden-Gv	SampleType	Core ERH - Soil Slurry	81	Bacteria	Proteobacteria	Alphaproteobacteria	Rhizobiales	Rhizobiales_Incertae_Sedis	Alsobacter
0	NA	NA	NA	NA	NA	ASV1614	Dryden-Gv	SampleType	Core ERH - Soil Slurry	81	Bacteria	Proteobacteria	Gammaproteobacteria	Betaproteobacteriales	SC-I-84	NA
0	NA	NA	NA	NA	NA	ASV1615	Dryden-Gv	SampleType	Core ERH - Soil Slurry	81	Bacteria	Acidobacteria	Subgroup_6	NA	NA	NA
0	NA	NA	NA	NA	NA	ASV1616	Dryden-Gv	SampleType	Core ERH - Soil Slurry	81	Bacteria	Acidobacteria	Subgroup_6	NA	NA	NA
0	NA	NA	NA	NA	NA	ASV1617	Dryden-Gv	SampleType	Core ERH - Soil Slurry	81	Bacteria	Chloroflexi	Chloroflexia	Chloroflexales	Roseiflexaceae	NA
0	NA	NA	NA	NA	NA	ASV1618	Dryden-Gv	SampleType	Core ERH - Soil Slurry	81	Bacteria	Verrucomicrobia	Verrucomicrobiae	Pedosphaerales	Pedosphaeraceae	NA
4.16025	0.96881	3.643	0.265937	0.790287	0.896493	ASV1619	Dryden-Gv	SampleType	Core ERH - Soil Slurry	81	Bacteria	Proteobacteria	Deltaproteobacteria	NB1-j	NA	NA
7.14231	-5.86766	2.52883	-2.32031	0.0203242	0.0994096	ASV1620	Dryden-Gv	SampleType	Core ERH - Soil Slurry	81	Bacteria	Planctomycetes	Pla3_lineage	NA	NA	NA
2.30364	-1.15909	3.97261	-0.291771	0.770462	NA	ASV1621	Dryden-Gv	SampleType	Core ERH - Soil Slurry	81	Bacteria	Bacteroidetes	Bacteroidia	Chitinophagales	Chitinophagaceae	Terrimonas
0	NA	NA	NA	NA	NA	ASV1622	Dryden-Gv	SampleType	Core ERH - Soil Slurry	81	Bacteria	Proteobacteria	Alphaproteobacteria	Caulobacterales	Caulobacteraceae	Caulobacter
0.793952	2.36441	3.9254	0.602335	0.546951	NA	ASV1623	Dryden-Gv	SampleType	Core ERH - Soil Slurry	81	Bacteria	Chloroflexi	Chloroflexia	Thermomicrobiales	AKYG1722	NA
0	NA	NA	NA	NA	NA	ASV1624	Dryden-Gv	SampleType	Core ERH - Soil Slurry	81	Bacteria	Proteobacteria	Deltaproteobacteria	Myxococcales	Sandaracinaceae	NA
12.0676	-4.27672	2.43982	-1.75289	0.0796215	0.238359	ASV1625	Dryden-Gv	SampleType	Core ERH - Soil Slurry	81	Bacteria	Acidobacteria	Blastocatellia_(Subgroup_4)	2020-11-24	NA	NA
1.67537	-1.13229	3.97988	-0.284504	0.776024	NA	ASV1627	Dryden-Gv	SampleType	Core ERH - Soil Slurry	81	Bacteria	Proteobacteria	Gammaproteobacteria	Betaproteobacteriales	TRA3-20	NA
0	NA	NA	NA	NA	NA	ASV1628	Dryden-Gv	SampleType	Core ERH - Soil Slurry	81	Bacteria	Acidobacteria	Thermoanaerobaculia	Thermoanaerobaculales	Thermoanaerobaculaceae	Subgroup_10
0	NA	NA	NA	NA	NA	ASV1629	Dryden-Gv	SampleType	Core ERH - Soil Slurry	81	Bacteria	Proteobacteria	Gammaproteobacteria	Acidiferrobacterales	Acidiferrobacteraceae	Sulfurifustis
13.1062	-1.56896	3.55337	-0.441541	0.658822	0.820485	ASV1631	Dryden-Gv	SampleType	Core ERH - Soil Slurry	81	Bacteria	Actinobacteria	MB-A2-108	NA	NA	NA
0	NA	NA	NA	NA	NA	ASV1632	Dryden-Gv	SampleType	Core ERH - Soil Slurry	81	Bacteria	Firmicutes	Bacilli	Bacillales	Paenibacillaceae	Paenibacillus
0	NA	NA	NA	NA	NA	ASV1634	Dryden-Gv	SampleType	Core ERH - Soil Slurry	81	Bacteria	Bacteroidetes	Bacteroidia	Cytophagales	Microscillaceae	NA
0	NA	NA	NA	NA	NA	ASV1635	Dryden-Gv	SampleType	Core ERH - Soil Slurry	81	Bacteria	Acidobacteria	Subgroup_17	NA	NA	NA
10.731	7.16894	2.1467	3.33952	0.00083924	0.0107237	ASV1636	Dryden-Gv	SampleType	Core ERH - Soil Slurry	81	Bacteria	Proteobacteria	Gammaproteobacteria	Betaproteobacteriales	Burkholderiaceae	NA
1.5823	2.53651	3.99715	0.634579	0.525703	NA	ASV1637	Dryden-Gv	SampleType	Core ERH - Soil Slurry	81	Bacteria	Proteobacteria	Deltaproteobacteria	Myxococcales	P3OB-42	NA
0	NA	NA	NA	NA	NA	ASV1638	Dryden-Gv	SampleType	Core ERH - Soil Slurry	81	Bacteria	Armatimonadetes	Chthonomonadetes	Chthonomonadales	NA	NA
0	NA	NA	NA	NA	NA	ASV1639	Dryden-Gv	SampleType	Core ERH - Soil Slurry	81	Bacteria	Cyanobacteria	Oxyphotobacteria	Leptolyngbyales	Leptolyngbyaceae	JSC-12
0	NA	NA	NA	NA	NA	ASV1640	Dryden-Gv	SampleType	Core ERH - Soil Slurry	81	Bacteria	Bacteroidetes	Ignavibacteria	OPB56	NA	NA
0	NA	NA	NA	NA	NA	ASV1641	Dryden-Gv	SampleType	Core ERH - Soil Slurry	81	Bacteria	Proteobacteria	Deltaproteobacteria	Myxococcales	Haliangiaceae	Haliangium
0	NA	NA	NA	NA	NA	ASV1642	Dryden-Gv	SampleType	Core ERH - Soil Slurry	81	Bacteria	Verrucomicrobia	Verrucomicrobiae	Pedosphaerales	Pedosphaeraceae	NA
0	NA	NA	NA	NA	NA	ASV1643	Dryden-Gv	SampleType	Core ERH - Soil Slurry	81	Bacteria	Bacteroidetes	Bacteroidia	Sphingobacteriales	env.OPS_17	NA
0	NA	NA	NA	NA	NA	ASV1644	Dryden-Gv	SampleType	Core ERH - Soil Slurry	81	Bacteria	Proteobacteria	Alphaproteobacteria	Rhizobiales	Hyphomicrobiaceae	Pedomicrobium
2.42559	0.463286	3.8725	0.119635	0.904772	NA	ASV1645	Dryden-Gv	SampleType	Core ERH - Soil Slurry	81	Bacteria	Acidobacteria	Subgroup_5	NA	NA	NA
0	NA	NA	NA	NA	NA	ASV1646	Dryden-Gv	SampleType	Core ERH - Soil Slurry	81	Bacteria	Proteobacteria	Gammaproteobacteria	Betaproteobacteriales	SC-I-84	NA
0	NA	NA	NA	NA	NA	ASV1647	Dryden-Gv	SampleType	Core ERH - Soil Slurry	81	Bacteria	Proteobacteria	Deltaproteobacteria	Myxococcales	Haliangiaceae	Haliangium
15.9318	3.48139	1.58463	2.19697	0.0280225	0.118881	ASV1648	Dryden-Gv	SampleType	Core ERH - Soil Slurry	81	Bacteria	Proteobacteria	Gammaproteobacteria	NA	NA	NA
0	NA	NA	NA	NA	NA	ASV1649	Dryden-Gv	SampleType	Core ERH - Soil Slurry	81	Bacteria	Acidobacteria	Subgroup_6	NA	NA	NA
1.46595	-1.11905	3.98354	-0.280918	0.778774	NA	ASV1650	Dryden-Gv	SampleType	Core ERH - Soil Slurry	81	Bacteria	Proteobacteria	Alphaproteobacteria	Caulobacterales	Caulobacteraceae	Phenylobacterium
0	NA	NA	NA	NA	NA	ASV1651	Dryden-Gv	SampleType	Core ERH - Soil Slurry	81	Bacteria	Actinobacteria	Actinobacteria	Corynebacteriales	Nocardiaceae	Nocardia
0	NA	NA	NA	NA	NA	ASV1652	Dryden-Gv	SampleType	Core ERH - Soil Slurry	81	Bacteria	Actinobacteria	Thermoleophilia	Gaiellales	NA	NA
0	NA	NA	NA	NA	NA	ASV1653	Dryden-Gv	SampleType	Core ERH - Soil Slurry	81	Bacteria	Proteobacteria	Alphaproteobacteria	Reyranellales	Reyranellaceae	Reyranella
0	NA	NA	NA	NA	NA	ASV1654	Dryden-Gv	SampleType	Core ERH - Soil Slurry	81	Bacteria	Proteobacteria	Deltaproteobacteria	Bdellovibrionales	Bdellovibrionaceae	OM27_clade
3.78587	-4.97022	3.4463	-1.44219	0.149248	0.336254	ASV1655	Dryden-Gv	SampleType	Core ERH - Soil Slurry	81	Bacteria	Acidobacteria	Thermoanaerobaculia	Thermoanaerobaculales	Thermoanaerobaculaceae	Subgroup_10
14.1005	6.69728	3.91277	1.71164	0.0869622	0.252303	ASV1656	Dryden-Gv	SampleType	Core ERH - Soil Slurry	81	Bacteria	Bacteroidetes	Bacteroidia	Cytophagales	Microscillaceae	Ohtaekwangia
0	NA	NA	NA	NA	NA	ASV1657	Dryden-Gv	SampleType	Core ERH - Soil Slurry	81	Bacteria	Actinobacteria	Acidimicrobiia	Microtrichales	Iamiaceae	Iamia
0	NA	NA	NA	NA	NA	ASV1658	Dryden-Gv	SampleType	Core ERH - Soil Slurry	81	Bacteria	Planctomycetes	Pla4_lineage	NA	NA	NA
0	NA	NA	NA	NA	NA	ASV1659	Dryden-Gv	SampleType	Core ERH - Soil Slurry	81	Bacteria	Proteobacteria	Gammaproteobacteria	Steroidobacterales	Steroidobacteraceae	NA
0	NA	NA	NA	NA	NA	ASV1660	Dryden-Gv	SampleType	Core ERH - Soil Slurry	81	Bacteria	Acidobacteria	Subgroup_17	NA	NA	NA
0	NA	NA	NA	NA	NA	ASV1661	Dryden-Gv	SampleType	Core ERH - Soil Slurry	81	Bacteria	Planctomycetes	Phycisphaerae	Tepidisphaerales	WD2101_soil_group	NA
0	NA	NA	NA	NA	NA	ASV1662	Dryden-Gv	SampleType	Core ERH - Soil Slurry	81	Bacteria	Proteobacteria	Deltaproteobacteria	Bdellovibrionales	Bdellovibrionaceae	Bdellovibrio
0	NA	NA	NA	NA	NA	ASV1663	Dryden-Gv	SampleType	Core ERH - Soil Slurry	81	Bacteria	Proteobacteria	Gammaproteobacteria	Gammaproteobacteria_Incertae_Sedis	Unknown_Family	Acidibacter
0	NA	NA	NA	NA	NA	ASV1664	Dryden-Gv	SampleType	Core ERH - Soil Slurry	81	Bacteria	Gemmatimonadetes	Gemmatimonadetes	Gemmatimonadales	Gemmatimonadaceae	Gemmatimonas
1.51347	-3.55796	3.84162	-0.926161	0.354362	NA	ASV1665	Dryden-Gv	SampleType	Core ERH - Soil Slurry	81	Bacteria	Acidobacteria	Subgroup_6	NA	NA	NA
0	NA	NA	NA	NA	NA	ASV1666	Dryden-Gv	SampleType	Core ERH - Soil Slurry	81	Bacteria	Bacteroidetes	Bacteroidia	Cytophagales	Microscillaceae	Ohtaekwangia
0	NA	NA	NA	NA	NA	ASV1667	Dryden-Gv	SampleType	Core ERH - Soil Slurry	81	Bacteria	Proteobacteria	Gammaproteobacteria	Xanthomonadales	Xanthomonadaceae	NA
4.15353	2.62996	3.9704	0.662393	0.507719	0.713225	ASV1668	Dryden-Gv	SampleType	Core ERH - Soil Slurry	81	Bacteria	Planctomycetes	Planctomycetacia	Pirellulales	Pirellulaceae	Pir4_lineage
8.98173	0.343376	1.67422	0.205097	0.837497	0.915043	ASV1669	Dryden-Gv	SampleType	Core ERH - Soil Slurry	81	Bacteria	Proteobacteria	Alphaproteobacteria	Rhizobiales	Devosiaceae	NA
9.73959	-1.84678	3.38571	-0.545464	0.585434	0.750883	ASV1670	Dryden-Gv	SampleType	Core ERH - Soil Slurry	81	Bacteria	Acidobacteria	Subgroup_5	NA	NA	NA
0	NA	NA	NA	NA	NA	ASV1671	Dryden-Gv	SampleType	Core ERH - Soil Slurry	81	Bacteria	Proteobacteria	Deltaproteobacteria	Myxococcales	Polyangiaceae	Pajaroellobacter
0.628265	-1.00236	4.01773	-0.249485	0.802985	NA	ASV1672	Dryden-Gv	SampleType	Core ERH - Soil Slurry	81	Bacteria	Bacteroidetes	Bacteroidia	Chitinophagales	Chitinophagaceae	Flavitalea
8.31658	6.08546	3.92289	1.55127	0.120837	0.302573	ASV1673	Dryden-Gv	SampleType	Core ERH - Soil Slurry	81	Bacteria	Bacteroidetes	Bacteroidia	Cytophagales	Microscillaceae	Ohtaekwangia
4.55862	2.19382	3.895	0.563239	0.573272	0.748752	ASV1674	Dryden-Gv	SampleType	Core ERH - Soil Slurry	81	Bacteria	Proteobacteria	Deltaproteobacteria	Myxococcales	Haliangiaceae	Haliangium
0	NA	NA	NA	NA	NA	ASV1675	Dryden-Gv	SampleType	Core ERH - Soil Slurry	81	Bacteria	Actinobacteria	Thermoleophilia	Gaiellales	Gaiellaceae	Gaiella
0	NA	NA	NA	NA	NA	ASV1676	Dryden-Gv	SampleType	Core ERH - Soil Slurry	81	Bacteria	Acidobacteria	Subgroup_6	NA	NA	NA
0	NA	NA	NA	NA	NA	ASV1677	Dryden-Gv	SampleType	Core ERH - Soil Slurry	81	Bacteria	Actinobacteria	Thermoleophilia	Solirubrobacterales	Solirubrobacteraceae	Solirubrobacter
0	NA	NA	NA	NA	NA	ASV1678	Dryden-Gv	SampleType	Core ERH - Soil Slurry	81	Bacteria	Proteobacteria	Deltaproteobacteria	Myxococcales	NA	NA
0	NA	NA	NA	NA	NA	ASV1679	Dryden-Gv	SampleType	Core ERH - Soil Slurry	81	Bacteria	Bacteroidetes	Bacteroidia	Cytophagales	Cytophagaceae	Cytophaga
0	NA	NA	NA	NA	NA	ASV1680	Dryden-Gv	SampleType	Core ERH - Soil Slurry	81	Bacteria	Chloroflexi	Anaerolineae	RBG-13-54-9	NA	NA
3.97901	-1.19193	3.96393	-0.300694	0.763648	0.875483	ASV1681	Dryden-Gv	SampleType	Core ERH - Soil Slurry	81	Bacteria	Latescibacteria	NA	NA	NA	NA
3.6809	-4.2425	3.86102	-1.0988	0.271854	0.445539	ASV1682	Dryden-Gv	SampleType	Core ERH - Soil Slurry	81	Bacteria	Planctomycetes	OM190	NA	NA	NA
0	NA	NA	NA	NA	NA	ASV1683	Dryden-Gv	SampleType	Core ERH - Soil Slurry	81	Bacteria	Proteobacteria	Deltaproteobacteria	Myxococcales	BIrii41	NA
3.28298	-3.8694	3.9384	-0.982481	0.325863	NA	ASV1684	Dryden-Gv	SampleType	Core ERH - Soil Slurry	81	Bacteria	Chloroflexi	Ktedonobacteria	C0119	NA	NA
0	NA	NA	NA	NA	NA	ASV1686	Dryden-Gv	SampleType	Core ERH - Soil Slurry	81	Bacteria	Proteobacteria	Gammaproteobacteria	Xanthomonadales	Rhodanobacteraceae	NA
0	NA	NA	NA	NA	NA	ASV1687	Dryden-Gv	SampleType	Core ERH - Soil Slurry	81	Bacteria	Acidobacteria	Subgroup_6	NA	NA	NA
0	NA	NA	NA	NA	NA	ASV1688	Dryden-Gv	SampleType	Core ERH - Soil Slurry	81	Bacteria	Proteobacteria	Alphaproteobacteria	Reyranellales	Reyranellaceae	Reyranella
10.3847	-0.414993	1.79495	-0.2312	0.817159	0.910742	ASV1689	Dryden-Gv	SampleType	Core ERH - Soil Slurry	81	Bacteria	Actinobacteria	Acidimicrobiia	Microtrichales	NA	NA
0	NA	NA	NA	NA	NA	ASV1690	Dryden-Gv	SampleType	Core ERH - Soil Slurry	81	Bacteria	Planctomycetes	Planctomycetacia	Gemmatales	Gemmataceae	Gemmata
0	NA	NA	NA	NA	NA	ASV1691	Dryden-Gv	SampleType	Core ERH - Soil Slurry	81	Bacteria	Firmicutes	Bacilli	Bacillales	Bacillaceae	NA
0	NA	NA	NA	NA	NA	ASV1692	Dryden-Gv	SampleType	Core ERH - Soil Slurry	81	Bacteria	Acidobacteria	Subgroup_6	NA	NA	NA
0.595464	2.30746	3.37971	0.682741	0.49477	NA	ASV1693	Dryden-Gv	SampleType	Core ERH - Soil Slurry	81	Bacteria	Chlamydiae	Chlamydiae	Chlamydiales	Parachlamydiaceae	Candidatus_Protochlamydia
0	NA	NA	NA	NA	NA	ASV1694	Dryden-Gv	SampleType	Core ERH - Soil Slurry	81	Bacteria	Verrucomicrobia	Verrucomicrobiae	Chthoniobacterales	Chthoniobacteraceae	Candidatus_Udaeobacter
2.09422	-1.15174	3.97459	-0.289775	0.771988	NA	ASV1695	Dryden-Gv	SampleType	Core ERH - Soil Slurry	81	Bacteria	Actinobacteria	Thermoleophilia	Solirubrobacterales	Solirubrobacteraceae	Conexibacter
0	NA	NA	NA	NA	NA	ASV1696	Dryden-Gv	SampleType	Core ERH - Soil Slurry	81	Bacteria	Proteobacteria	Alphaproteobacteria	Caulobacterales	Caulobacteraceae	Phenylobacterium
0	NA	NA	NA	NA	NA	ASV1697	Dryden-Gv	SampleType	Core ERH - Soil Slurry	81	Bacteria	Actinobacteria	Acidimicrobiia	Microtrichales	NA	NA
0	NA	NA	NA	NA	NA	ASV1698	Dryden-Gv	SampleType	Core ERH - Soil Slurry	81	Bacteria	Acidobacteria	Thermoanaerobaculia	Thermoanaerobaculales	Thermoanaerobaculaceae	Subgroup_10
0	NA	NA	NA	NA	NA	ASV1699	Dryden-Gv	SampleType	Core ERH - Soil Slurry	81	Bacteria	Rokubacteria	NC10	Rokubacteriales	NA	NA
6.70385	2.19513	3.95908	0.554454	0.579268	0.748752	ASV1700	Dryden-Gv	SampleType	Core ERH - Soil Slurry	81	Bacteria	Proteobacteria	Deltaproteobacteria	Myxococcales	BIrii41	NA
0	NA	NA	NA	NA	NA	ASV1701	Dryden-Gv	SampleType	Core ERH - Soil Slurry	81	Bacteria	Proteobacteria	Deltaproteobacteria	Desulfarculales	Desulfarculaceae	NA
1.45293	-0.781943	3.97418	-0.196756	0.844019	NA	ASV1702	Dryden-Gv	SampleType	Core ERH - Soil Slurry	81	Bacteria	Actinobacteria	Acidimicrobiia	Microtrichales	NA	NA
0.604248	-0.658095	3.38162	-0.194609	0.845699	NA	ASV1703	Dryden-Gv	SampleType	Core ERH - Soil Slurry	81	Bacteria	Planctomycetes	Planctomycetacia	Isosphaerales	Isosphaeraceae	Singulisphaera
12.0593	-6.62484	2.06073	-3.21481	0.0013053	0.014328	ASV1704	Dryden-Gv	SampleType	Core ERH - Soil Slurry	81	Bacteria	Actinobacteria	Acidimicrobiia	IMCC26256	NA	NA
0	NA	NA	NA	NA	NA	ASV1705	Dryden-Gv	SampleType	Core ERH - Soil Slurry	81	Bacteria	Planctomycetes	Phycisphaerae	Tepidisphaerales	WD2101_soil_group	NA
0	NA	NA	NA	NA	NA	ASV1707	Dryden-Gv	SampleType	Core ERH - Soil Slurry	81	Bacteria	Chloroflexi	Chloroflexia	Thermomicrobiales	JG30-KF-CM45	NA
0	NA	NA	NA	NA	NA	ASV1708	Dryden-Gv	SampleType	Core ERH - Soil Slurry	81	Bacteria	Chloroflexi	TK10	NA	NA	NA
1.34077	2.11129	3.98877	0.52931	0.596591	NA	ASV1709	Dryden-Gv	SampleType	Core ERH - Soil Slurry	81	Bacteria	Proteobacteria	Alphaproteobacteria	Tistrellales	Geminicoccaceae	Candidatus_Alysiosphaera
0	NA	NA	NA	NA	NA	ASV1710	Dryden-Gv	SampleType	Core ERH - Soil Slurry	81	Bacteria	Acidobacteria	Subgroup_6	NA	NA	NA
0	NA	NA	NA	NA	NA	ASV1711	Dryden-Gv	SampleType	Core ERH - Soil Slurry	81	Bacteria	Planctomycetes	Planctomycetacia	Pirellulales	Pirellulaceae	Pirellula
0	NA	NA	NA	NA	NA	ASV1712	Dryden-Gv	SampleType	Core ERH - Soil Slurry	81	Bacteria	Verrucomicrobia	Verrucomicrobiae	Pedosphaerales	Pedosphaeraceae	NA
0	NA	NA	NA	NA	NA	ASV1713	Dryden-Gv	SampleType	Core ERH - Soil Slurry	81	Bacteria	Verrucomicrobia	Verrucomicrobiae	Chthoniobacterales	Chthoniobacteraceae	Candidatus_Udaeobacter
0	NA	NA	NA	NA	NA	ASV1714	Dryden-Gv	SampleType	Core ERH - Soil Slurry	81	Bacteria	Verrucomicrobia	Verrucomicrobiae	Chthoniobacterales	Chthoniobacteraceae	Chthoniobacter
0	NA	NA	NA	NA	NA	ASV1715	Dryden-Gv	SampleType	Core ERH - Soil Slurry	81	Bacteria	Acidobacteria	Acidobacteriia	Solibacterales	Solibacteraceae_(Subgroup_3)	Bryobacter
0	NA	NA	NA	NA	NA	ASV1716	Dryden-Gv	SampleType	Core ERH - Soil Slurry	81	Bacteria	Verrucomicrobia	Verrucomicrobiae	Pedosphaerales	Pedosphaeraceae	NA
0	NA	NA	NA	NA	NA	ASV1717	Dryden-Gv	SampleType	Core ERH - Soil Slurry	81	Bacteria	Acidobacteria	Blastocatellia_(Subgroup_4)	Pyrinomonadales	Pyrinomonadaceae	RB41
0	NA	NA	NA	NA	NA	ASV1718	Dryden-Gv	SampleType	Core ERH - Soil Slurry	81	Bacteria	Verrucomicrobia	Verrucomicrobiae	Verrucomicrobiales	Rubritaleaceae	Luteolibacter
0	NA	NA	NA	NA	NA	ASV1719	Dryden-Gv	SampleType	Core ERH - Soil Slurry	81	Bacteria	Chloroflexi	Anaerolineae	SBR1031	NA	NA
0	NA	NA	NA	NA	NA	ASV1720	Dryden-Gv	SampleType	Core ERH - Soil Slurry	81	Bacteria	Chloroflexi	Chloroflexia	Chloroflexales	Herpetosiphonaceae	Herpetosiphon
0	NA	NA	NA	NA	NA	ASV1721	Dryden-Gv	SampleType	Core ERH - Soil Slurry	81	Bacteria	Proteobacteria	Deltaproteobacteria	Myxococcales	Sandaracinaceae	NA
0	NA	NA	NA	NA	NA	ASV1722	Dryden-Gv	SampleType	Core ERH - Soil Slurry	81	Bacteria	Proteobacteria	Gammaproteobacteria	Betaproteobacteriales	Burkholderiaceae	Variovorax
0	NA	NA	NA	NA	NA	ASV1723	Dryden-Gv	SampleType	Core ERH - Soil Slurry	81	Bacteria	Proteobacteria	Gammaproteobacteria	Betaproteobacteriales	A21b	NA
0	NA	NA	NA	NA	NA	ASV1724	Dryden-Gv	SampleType	Core ERH - Soil Slurry	81	Bacteria	Acidobacteria	Subgroup_6	NA	NA	NA
0	NA	NA	NA	NA	NA	ASV1725	Dryden-Gv	SampleType	Core ERH - Soil Slurry	81	Bacteria	Planctomycetes	vadinHA49	NA	NA	NA
0	NA	NA	NA	NA	NA	ASV1726	Dryden-Gv	SampleType	Core ERH - Soil Slurry	81	Bacteria	Bacteroidetes	Bacteroidia	Chitinophagales	Chitinophagaceae	Ferruginibacter
2.5096	-0.81225	3.96479	-0.204866	0.837677	NA	ASV1727	Dryden-Gv	SampleType	Core ERH - Soil Slurry	81	Bacteria	Acidobacteria	Thermoanaerobaculia	Thermoanaerobaculales	Thermoanaerobaculaceae	Subgroup_10
0	NA	NA	NA	NA	NA	ASV1728	Dryden-Gv	SampleType	Core ERH - Soil Slurry	81	Bacteria	Proteobacteria	Deltaproteobacteria	Myxococcales	Haliangiaceae	Haliangium
2.41339	2.1555	3.9728	0.542564	0.58743	NA	ASV1729	Dryden-Gv	SampleType	Core ERH - Soil Slurry	81	Bacteria	Acidobacteria	Subgroup_6	NA	NA	NA
0	NA	NA	NA	NA	NA	ASV1730	Dryden-Gv	SampleType	Core ERH - Soil Slurry	81	Bacteria	Chloroflexi	Chloroflexia	Chloroflexales	Roseiflexaceae	NA
0	NA	NA	NA	NA	NA	ASV1731	Dryden-Gv	SampleType	Core ERH - Soil Slurry	81	Bacteria	Proteobacteria	Alphaproteobacteria	Micropepsales	Micropepsaceae	NA
0	NA	NA	NA	NA	NA	ASV1732	Dryden-Gv	SampleType	Core ERH - Soil Slurry	81	Archaea	Thaumarchaeota	Nitrososphaeria	Nitrososphaerales	Nitrososphaeraceae	Candidatus_Nitrososphaera
0	NA	NA	NA	NA	NA	ASV1733	Dryden-Gv	SampleType	Core ERH - Soil Slurry	81	Bacteria	Acidobacteria	Blastocatellia_(Subgroup_4)	2020-11-24	NA	NA
0	NA	NA	NA	NA	NA	ASV1734	Dryden-Gv	SampleType	Core ERH - Soil Slurry	81	Bacteria	Fibrobacteres	Fibrobacteria	Fibrobacterales	Fibrobacteraceae	possible_genus_04
0	NA	NA	NA	NA	NA	ASV1735	Dryden-Gv	SampleType	Core ERH - Soil Slurry	81	Bacteria	Actinobacteria	Thermoleophilia	Gaiellales	Gaiellaceae	Gaiella
1.57066	-1.12605	3.9816	-0.282813	0.77732	NA	ASV1736	Dryden-Gv	SampleType	Core ERH - Soil Slurry	81	Bacteria	Planctomycetes	Planctomycetacia	Gemmatales	Gemmataceae	NA
0	NA	NA	NA	NA	NA	ASV1737	Dryden-Gv	SampleType	Core ERH - Soil Slurry	81	Bacteria	Proteobacteria	Deltaproteobacteria	NA	NA	NA
0.523555	-0.989293	3.12568	-0.316505	0.75162	NA	ASV1738	Dryden-Gv	SampleType	Core ERH - Soil Slurry	81	Bacteria	Actinobacteria	Thermoleophilia	Gaiellales	Gaiellaceae	Gaiella
2.7642	-3.66146	3.94244	-0.92873	0.353029	NA	ASV1739	Dryden-Gv	SampleType	Core ERH - Soil Slurry	81	Bacteria	Proteobacteria	Deltaproteobacteria	Bdellovibrionales	Bdellovibrionaceae	OM27_clade
9.00792	1.80884	1.90649	0.948776	0.342735	0.528662	ASV1740	Dryden-Gv	SampleType	Core ERH - Soil Slurry	81	Bacteria	Proteobacteria	Deltaproteobacteria	Bdellovibrionales	Bdellovibrionaceae	OM27_clade
0	NA	NA	NA	NA	NA	ASV1741	Dryden-Gv	SampleType	Core ERH - Soil Slurry	81	Bacteria	Acidobacteria	Subgroup_6	NA	NA	NA
0	NA	NA	NA	NA	NA	ASV1742	Dryden-Gv	SampleType	Core ERH - Soil Slurry	81	Bacteria	Proteobacteria	Deltaproteobacteria	Myxococcales	Haliangiaceae	Haliangium
0	NA	NA	NA	NA	NA	ASV1743	Dryden-Gv	SampleType	Core ERH - Soil Slurry	81	Bacteria	Nitrospirae	Nitrospira	Nitrospirales	Nitrospiraceae	Nitrospira
0	NA	NA	NA	NA	NA	ASV1744	Dryden-Gv	SampleType	Core ERH - Soil Slurry	81	Bacteria	Proteobacteria	Alphaproteobacteria	Reyranellales	Reyranellaceae	Reyranella
0	NA	NA	NA	NA	NA	ASV1745	Dryden-Gv	SampleType	Core ERH - Soil Slurry	81	Bacteria	Verrucomicrobia	Verrucomicrobiae	Chthoniobacterales	Chthoniobacteraceae	Chthoniobacter
0	NA	NA	NA	NA	NA	ASV1746	Dryden-Gv	SampleType	Core ERH - Soil Slurry	81	Bacteria	Actinobacteria	Actinobacteria	Frankiales	Acidothermaceae	Acidothermus
0	NA	NA	NA	NA	NA	ASV1747	Dryden-Gv	SampleType	Core ERH - Soil Slurry	81	Bacteria	Actinobacteria	Actinobacteria	Propionibacteriales	Nocardioidaceae	Kribbella
0	NA	NA	NA	NA	NA	ASV1748	Dryden-Gv	SampleType	Core ERH - Soil Slurry	81	Bacteria	Acidobacteria	Subgroup_6	NA	NA	NA
0	NA	NA	NA	NA	NA	ASV1749	Dryden-Gv	SampleType	Core ERH - Soil Slurry	81	Bacteria	Fibrobacteres	Fibrobacteria	Fibrobacterales	Fibrobacteraceae	possible_genus_04
0	NA	NA	NA	NA	NA	ASV1750	Dryden-Gv	SampleType	Core ERH - Soil Slurry	81	Bacteria	Chloroflexi	TK10	NA	NA	NA
0	NA	NA	NA	NA	NA	ASV1752	Dryden-Gv	SampleType	Core ERH - Soil Slurry	81	Bacteria	Bacteroidetes	Bacteroidia	Chitinophagales	Chitinophagaceae	Terrimonas
0	NA	NA	NA	NA	NA	ASV1753	Dryden-Gv	SampleType	Core ERH - Soil Slurry	81	Bacteria	Chloroflexi	TK10	NA	NA	NA
3.44721	-3.98112	3.93584	-1.0115	0.311776	NA	ASV1754	Dryden-Gv	SampleType	Core ERH - Soil Slurry	81	Bacteria	Acidobacteria	Acidobacteriia	Solibacterales	Solibacteraceae_(Subgroup_3)	Candidatus_Solibacter
0	NA	NA	NA	NA	NA	ASV1755	Dryden-Gv	SampleType	Core ERH - Soil Slurry	81	Bacteria	Chloroflexi	Chloroflexia	Chloroflexales	Roseiflexaceae	NA
0	NA	NA	NA	NA	NA	ASV1756	Dryden-Gv	SampleType	Core ERH - Soil Slurry	81	Bacteria	Proteobacteria	Deltaproteobacteria	Myxococcales	Haliangiaceae	Haliangium
0	NA	NA	NA	NA	NA	ASV1757	Dryden-Gv	SampleType	Core ERH - Soil Slurry	81	Bacteria	Acidobacteria	Subgroup_17	NA	NA	NA
0	NA	NA	NA	NA	NA	ASV1758	Dryden-Gv	SampleType	Core ERH - Soil Slurry	81	Bacteria	Actinobacteria	Actinobacteria	Propionibacteriales	Nocardioidaceae	Marmoricola
0	NA	NA	NA	NA	NA	ASV1759	Dryden-Gv	SampleType	Core ERH - Soil Slurry	81	Bacteria	Acidobacteria	Subgroup_6	NA	NA	NA
0	NA	NA	NA	NA	NA	ASV1760	Dryden-Gv	SampleType	Core ERH - Soil Slurry	81	Bacteria	Acidobacteria	Blastocatellia_(Subgroup_4)	Blastocatellales	Blastocatellaceae	NA
0	NA	NA	NA	NA	NA	ASV1761	Dryden-Gv	SampleType	Core ERH - Soil Slurry	81	Bacteria	Planctomycetes	Planctomycetacia	Isosphaerales	Isosphaeraceae	Singulisphaera
0	NA	NA	NA	NA	NA	ASV1762	Dryden-Gv	SampleType	Core ERH - Soil Slurry	81	Bacteria	Gemmatimonadetes	Gemmatimonadetes	Gemmatimonadales	Gemmatimonadaceae	NA
0	NA	NA	NA	NA	NA	ASV1763	Dryden-Gv	SampleType	Core ERH - Soil Slurry	81	Bacteria	Proteobacteria	Alphaproteobacteria	Sphingomonadales	Sphingomonadaceae	Altererythrobacter
0	NA	NA	NA	NA	NA	ASV1764	Dryden-Gv	SampleType	Core ERH - Soil Slurry	81	Bacteria	Proteobacteria	Alphaproteobacteria	NRL2	NA	NA
0	NA	NA	NA	NA	NA	ASV1765	Dryden-Gv	SampleType	Core ERH - Soil Slurry	81	Bacteria	Planctomycetes	Planctomycetacia	Gemmatales	Gemmataceae	NA
0	NA	NA	NA	NA	NA	ASV1766	Dryden-Gv	SampleType	Core ERH - Soil Slurry	81	Archaea	Thaumarchaeota	Nitrososphaeria	Nitrososphaerales	Nitrososphaeraceae	NA
0	NA	NA	NA	NA	NA	ASV1767	Dryden-Gv	SampleType	Core ERH - Soil Slurry	81	Bacteria	Planctomycetes	Planctomycetacia	Isosphaerales	Isosphaeraceae	Singulisphaera
56.6269	9.3837	1.86693	5.02626	5.00141e-07	3.93445e-05	ASV1768	Dryden-Gv	SampleType	Core ERH - Soil Slurry	81	Bacteria	Bacteroidetes	Bacteroidia	Cytophagales	Microscillaceae	Ohtaekwangia
0	NA	NA	NA	NA	NA	ASV1769	Dryden-Gv	SampleType	Core ERH - Soil Slurry	81	Bacteria	Firmicutes	Bacilli	Bacillales	Alicyclobacillaceae	Tumebacillus
0	NA	NA	NA	NA	NA	ASV1770	Dryden-Gv	SampleType	Core ERH - Soil Slurry	81	Bacteria	Proteobacteria	Gammaproteobacteria	Salinisphaerales	Solimonadaceae	Nevskia
0	NA	NA	NA	NA	NA	ASV1771	Dryden-Gv	SampleType	Core ERH - Soil Slurry	81	Bacteria	Planctomycetes	OM190	NA	NA	NA
0	NA	NA	NA	NA	NA	ASV1772	Dryden-Gv	SampleType	Core ERH - Soil Slurry	81	Bacteria	Fibrobacteres	Fibrobacteria	Fibrobacterales	Fibrobacteraceae	possible_genus_04
0	NA	NA	NA	NA	NA	ASV1773	Dryden-Gv	SampleType	Core ERH - Soil Slurry	81	Bacteria	Proteobacteria	Gammaproteobacteria	Gammaproteobacteria_Incertae_Sedis	Unknown_Family	Acidibacter
0	NA	NA	NA	NA	NA	ASV1774	Dryden-Gv	SampleType	Core ERH - Soil Slurry	81	Bacteria	Chloroflexi	Anaerolineae	SBR1031	A4b	NA
14.8206	-0.18052	1.60528	-0.112454	0.910464	0.934635	ASV1775	Dryden-Gv	SampleType	Core ERH - Soil Slurry	81	Bacteria	Proteobacteria	Deltaproteobacteria	Myxococcales	BIrii41	NA
0	NA	NA	NA	NA	NA	ASV1776	Dryden-Gv	SampleType	Core ERH - Soil Slurry	81	Bacteria	Proteobacteria	Alphaproteobacteria	Dongiales	Dongiaceae	Dongia
6.17794	-1.20924	3.95945	-0.305407	0.760056	0.875483	ASV1777	Dryden-Gv	SampleType	Core ERH - Soil Slurry	81	Archaea	Thaumarchaeota	Nitrososphaeria	Nitrososphaerales	Nitrososphaeraceae	NA
0	NA	NA	NA	NA	NA	ASV1778	Dryden-Gv	SampleType	Core ERH - Soil Slurry	81	Bacteria	Actinobacteria	Thermoleophilia	Gaiellales	NA	NA
0	NA	NA	NA	NA	NA	ASV1779	Dryden-Gv	SampleType	Core ERH - Soil Slurry	81	Bacteria	Bacteroidetes	Ignavibacteria	Kryptoniales	BSV26	NA
0	NA	NA	NA	NA	NA	ASV1780	Dryden-Gv	SampleType	Core ERH - Soil Slurry	81	Bacteria	Bacteroidetes	Bacteroidia	Cytophagales	Microscillaceae	Chryseolinea
0	NA	NA	NA	NA	NA	ASV1781	Dryden-Gv	SampleType	Core ERH - Soil Slurry	81	Bacteria	Actinobacteria	Thermoleophilia	NA	NA	NA
0	NA	NA	NA	NA	NA	ASV1782	Dryden-Gv	SampleType	Core ERH - Soil Slurry	81	Bacteria	Proteobacteria	Gammaproteobacteria	Betaproteobacteriales	Nitrosomonadaceae	Nitrosospira
4.34443	-4.25678	3.58098	-1.18872	0.23455	0.418999	ASV1783	Dryden-Gv	SampleType	Core ERH - Soil Slurry	81	Bacteria	Planctomycetes	Phycisphaerae	Tepidisphaerales	WD2101_soil_group	NA
0	NA	NA	NA	NA	NA	ASV1784	Dryden-Gv	SampleType	Core ERH - Soil Slurry	81	Bacteria	Actinobacteria	Actinobacteria	Micromonosporales	Micromonosporaceae	Planosporangium
0	NA	NA	NA	NA	NA	ASV1785	Dryden-Gv	SampleType	Core ERH - Soil Slurry	81	Bacteria	Actinobacteria	NA	NA	NA	NA
0	NA	NA	NA	NA	NA	ASV1786	Dryden-Gv	SampleType	Core ERH - Soil Slurry	81	Bacteria	Proteobacteria	Gammaproteobacteria	Betaproteobacteriales	Burkholderiaceae	NA
2.89629	-3.71451	3.94125	-0.942469	0.345953	NA	ASV1787	Dryden-Gv	SampleType	Core ERH - Soil Slurry	81	Bacteria	Acidobacteria	Subgroup_6	NA	NA	NA
0	NA	NA	NA	NA	NA	ASV1788	Dryden-Gv	SampleType	Core ERH - Soil Slurry	81	Archaea	Thaumarchaeota	Nitrososphaeria	Nitrososphaerales	Nitrososphaeraceae	Candidatus_Nitrososphaera
0	NA	NA	NA	NA	NA	ASV1789	Dryden-Gv	SampleType	Core ERH - Soil Slurry	81	Bacteria	Firmicutes	Bacilli	Bacillales	Alicyclobacillaceae	Tumebacillus
1.38451	2.51808	4.0027	0.629095	0.529287	NA	ASV1790	Dryden-Gv	SampleType	Core ERH - Soil Slurry	81	Bacteria	Chloroflexi	Anaerolineae	SBR1031	A4b	NA
2.11335	-0.804183	3.96726	-0.202705	0.839366	NA	ASV1791	Dryden-Gv	SampleType	Core ERH - Soil Slurry	81	Bacteria	Planctomycetes	Planctomycetacia	Gemmatales	Gemmataceae	NA
0	NA	NA	NA	NA	NA	ASV1792	Dryden-Gv	SampleType	Core ERH - Soil Slurry	81	Bacteria	Actinobacteria	Actinobacteria	Micrococcales	Microbacteriaceae	NA
6.79457	0.565342	3.84681	0.146964	0.883161	0.924283	ASV1793	Dryden-Gv	SampleType	Core ERH - Soil Slurry	81	Bacteria	Acidobacteria	Thermoanaerobaculia	Thermoanaerobaculales	Thermoanaerobaculaceae	Subgroup_10
10.1598	-4.13525	2.09864	-1.97044	0.0487879	0.162741	ASV1794	Dryden-Gv	SampleType	Core ERH - Soil Slurry	81	Bacteria	Actinobacteria	Thermoleophilia	Gaiellales	NA	NA
0	NA	NA	NA	NA	NA	ASV1795	Dryden-Gv	SampleType	Core ERH - Soil Slurry	81	Bacteria	Verrucomicrobia	Verrucomicrobiae	Verrucomicrobiales	Verrucomicrobiaceae	NA
0	NA	NA	NA	NA	NA	ASV1796	Dryden-Gv	SampleType	Core ERH - Soil Slurry	81	Bacteria	Chloroflexi	Anaerolineae	SBR1031	NA	NA
0	NA	NA	NA	NA	NA	ASV1797	Dryden-Gv	SampleType	Core ERH - Soil Slurry	81	Bacteria	Acidobacteria	Blastocatellia_(Subgroup_4)	Blastocatellales	Blastocatellaceae	Stenotrophobacter
0	NA	NA	NA	NA	NA	ASV1798	Dryden-Gv	SampleType	Core ERH - Soil Slurry	81	Bacteria	Verrucomicrobia	Verrucomicrobiae	Verrucomicrobiales	Verrucomicrobiaceae	Brevifollis
0	NA	NA	NA	NA	NA	ASV1799	Dryden-Gv	SampleType	Core ERH - Soil Slurry	81	Bacteria	Latescibacteria	NA	NA	NA	NA
0	NA	NA	NA	NA	NA	ASV1800	Dryden-Gv	SampleType	Core ERH - Soil Slurry	81	Bacteria	Actinobacteria	Actinobacteria	Frankiales	Nakamurellaceae	Nakamurella
0	NA	NA	NA	NA	NA	ASV1801	Dryden-Gv	SampleType	Core ERH - Soil Slurry	81	Bacteria	Verrucomicrobia	Verrucomicrobiae	Pedosphaerales	Pedosphaeraceae	NA
0	NA	NA	NA	NA	NA	ASV1802	Dryden-Gv	SampleType	Core ERH - Soil Slurry	81	Bacteria	Proteobacteria	Alphaproteobacteria	Rhizobiales	Amb-16S-1323	NA
0	NA	NA	NA	NA	NA	ASV1803	Dryden-Gv	SampleType	Core ERH - Soil Slurry	81	Bacteria	Proteobacteria	Alphaproteobacteria	Sphingomonadales	Sphingomonadaceae	Ellin6055
0	NA	NA	NA	NA	NA	ASV1804	Dryden-Gv	SampleType	Core ERH - Soil Slurry	81	Bacteria	Verrucomicrobia	Verrucomicrobiae	Pedosphaerales	Pedosphaeraceae	NA
0	NA	NA	NA	NA	NA	ASV1805	Dryden-Gv	SampleType	Core ERH - Soil Slurry	81	Bacteria	Proteobacteria	Gammaproteobacteria	Betaproteobacteriales	Nitrosomonadaceae	MND1
0	NA	NA	NA	NA	NA	ASV1806	Dryden-Gv	SampleType	Core ERH - Soil Slurry	81	Bacteria	Acidobacteria	Subgroup_6	NA	NA	NA
0	NA	NA	NA	NA	NA	ASV1807	Dryden-Gv	SampleType	Core ERH - Soil Slurry	81	Bacteria	Chloroflexi	Anaerolineae	Anaerolineales	Anaerolineaceae	NA
0	NA	NA	NA	NA	NA	ASV1808	Dryden-Gv	SampleType	Core ERH - Soil Slurry	81	Bacteria	Proteobacteria	Gammaproteobacteria	Acidiferrobacterales	Acidiferrobacteraceae	Sulfurifustis
0	NA	NA	NA	NA	NA	ASV1809	Dryden-Gv	SampleType	Core ERH - Soil Slurry	81	Bacteria	Gemmatimonadetes	Gemmatimonadetes	Gemmatimonadales	Gemmatimonadaceae	NA
0	NA	NA	NA	NA	NA	ASV1810	Dryden-Gv	SampleType	Core ERH - Soil Slurry	81	Bacteria	Proteobacteria	Alphaproteobacteria	Rhizobiales	Rhizobiaceae	NA
0	NA	NA	NA	NA	NA	ASV1811	Dryden-Gv	SampleType	Core ERH - Soil Slurry	81	Bacteria	Acidobacteria	Subgroup_6	NA	NA	NA
0	NA	NA	NA	NA	NA	ASV1812	Dryden-Gv	SampleType	Core ERH - Soil Slurry	81	Bacteria	Planctomycetes	OM190	NA	NA	NA
0	NA	NA	NA	NA	NA	ASV1813	Dryden-Gv	SampleType	Core ERH - Soil Slurry	81	Bacteria	Acidobacteria	Subgroup_6	NA	NA	NA
0	NA	NA	NA	NA	NA	ASV1814	Dryden-Gv	SampleType	Core ERH - Soil Slurry	81	Bacteria	Proteobacteria	Deltaproteobacteria	Myxococcales	P3OB-42	NA
0	NA	NA	NA	NA	NA	ASV1815	Dryden-Gv	SampleType	Core ERH - Soil Slurry	81	Bacteria	Planctomycetes	BD7-11	NA	NA	NA
0	NA	NA	NA	NA	NA	ASV1816	Dryden-Gv	SampleType	Core ERH - Soil Slurry	81	Bacteria	Proteobacteria	Gammaproteobacteria	Betaproteobacteriales	SC-I-84	NA
0	NA	NA	NA	NA	NA	ASV1818	Dryden-Gv	SampleType	Core ERH - Soil Slurry	81	Bacteria	Actinobacteria	Acidimicrobiia	IMCC26256	NA	NA
0	NA	NA	NA	NA	NA	ASV1819	Dryden-Gv	SampleType	Core ERH - Soil Slurry	81	Bacteria	Proteobacteria	Gammaproteobacteria	Betaproteobacteriales	TRA3-20	NA
0	NA	NA	NA	NA	NA	ASV1820	Dryden-Gv	SampleType	Core ERH - Soil Slurry	81	Bacteria	Verrucomicrobia	Verrucomicrobiae	Verrucomicrobiales	Verrucomicrobiaceae	Prosthecobacter
3.05574	-3.74468	3.94062	-0.950277	0.341972	NA	ASV1821	Dryden-Gv	SampleType	Core ERH - Soil Slurry	81	Bacteria	Proteobacteria	Alphaproteobacteria	Reyranellales	Reyranellaceae	Reyranella
2.96681	2.60452	3.97746	0.65482	0.512584	NA	ASV1822	Dryden-Gv	SampleType	Core ERH - Soil Slurry	81	Bacteria	Proteobacteria	Deltaproteobacteria	RCP2-54	NA	NA
0	NA	NA	NA	NA	NA	ASV1823	Dryden-Gv	SampleType	Core ERH - Soil Slurry	81	Bacteria	Acidobacteria	Blastocatellia_(Subgroup_4)	2020-11-24	NA	NA
0	NA	NA	NA	NA	NA	ASV1824	Dryden-Gv	SampleType	Core ERH - Soil Slurry	81	Bacteria	Proteobacteria	NA	NA	NA	NA
0	NA	NA	NA	NA	NA	ASV1825	Dryden-Gv	SampleType	Core ERH - Soil Slurry	81	Bacteria	Chloroflexi	Anaerolineae	Anaerolineales	Anaerolineaceae	NA
0	NA	NA	NA	NA	NA	ASV1826	Dryden-Gv	SampleType	Core ERH - Soil Slurry	81	Bacteria	Proteobacteria	Alphaproteobacteria	Rhizobiales	Devosiaceae	NA
0	NA	NA	NA	NA	NA	ASV1827	Dryden-Gv	SampleType	Core ERH - Soil Slurry	81	Bacteria	Acidobacteria	Acidobacteriia	Acidobacteriales	NA	NA
0	NA	NA	NA	NA	NA	ASV1828	Dryden-Gv	SampleType	Core ERH - Soil Slurry	81	Bacteria	Planctomycetes	Planctomycetacia	NA	NA	NA
0	NA	NA	NA	NA	NA	ASV1829	Dryden-Gv	SampleType	Core ERH - Soil Slurry	81	Bacteria	Bacteroidetes	Bacteroidia	Chitinophagales	Chitinophagaceae	Flavisolibacter
0	NA	NA	NA	NA	NA	ASV1830	Dryden-Gv	SampleType	Core ERH - Soil Slurry	81	Bacteria	Proteobacteria	Deltaproteobacteria	Oligoflexales	0319-6G20	NA
6.1255	5.74345	3.92585	1.46298	0.143473	0.328734	ASV1831	Dryden-Gv	SampleType	Core ERH - Soil Slurry	81	Bacteria	Acidobacteria	Holophagae	Subgroup_7	NA	NA
0	NA	NA	NA	NA	NA	ASV1832	Dryden-Gv	SampleType	Core ERH - Soil Slurry	81	Bacteria	Proteobacteria	Alphaproteobacteria	Rhodobacterales	Rhodobacteraceae	Rhodobacter
0	NA	NA	NA	NA	NA	ASV1833	Dryden-Gv	SampleType	Core ERH - Soil Slurry	81	Bacteria	Actinobacteria	Thermoleophilia	Gaiellales	NA	NA
0	NA	NA	NA	NA	NA	ASV1834	Dryden-Gv	SampleType	Core ERH - Soil Slurry	81	Bacteria	Planctomycetes	Planctomycetacia	Gemmatales	Gemmataceae	Fimbriiglobus
0	NA	NA	NA	NA	NA	ASV1835	Dryden-Gv	SampleType	Core ERH - Soil Slurry	81	Bacteria	Planctomycetes	Phycisphaerae	Tepidisphaerales	WD2101_soil_group	NA
0	NA	NA	NA	NA	NA	ASV1836	Dryden-Gv	SampleType	Core ERH - Soil Slurry	81	Bacteria	Actinobacteria	Actinobacteria	Streptosporangiales	Streptosporangiaceae	NA
0	NA	NA	NA	NA	NA	ASV1837	Dryden-Gv	SampleType	Core ERH - Soil Slurry	81	Bacteria	Proteobacteria	Alphaproteobacteria	Rhizobiales	Pleomorphomonadaceae	Prosthecomicrobium
1.28869	-2.67227	3.97316	-0.672582	0.501213	NA	ASV1838	Dryden-Gv	SampleType	Core ERH - Soil Slurry	81	Bacteria	Actinobacteria	MB-A2-108	NA	NA	NA
0	NA	NA	NA	NA	NA	ASV1839	Dryden-Gv	SampleType	Core ERH - Soil Slurry	81	Bacteria	Rokubacteria	NC10	Rokubacteriales	NA	NA
0	NA	NA	NA	NA	NA	ASV1840	Dryden-Gv	SampleType	Core ERH - Soil Slurry	81	Bacteria	Planctomycetes	Phycisphaerae	Tepidisphaerales	WD2101_soil_group	NA
0	NA	NA	NA	NA	NA	ASV1841	Dryden-Gv	SampleType	Core ERH - Soil Slurry	81	Archaea	Euryarchaeota	Thermoplasmata	NA	NA	NA
0	NA	NA	NA	NA	NA	ASV1842	Dryden-Gv	SampleType	Core ERH - Soil Slurry	81	Bacteria	Latescibacteria	NA	NA	NA	NA
0	NA	NA	NA	NA	NA	ASV1843	Dryden-Gv	SampleType	Core ERH - Soil Slurry	81	Bacteria	Chloroflexi	Chloroflexia	Chloroflexales	Roseiflexaceae	NA
1.18876	-0.766938	3.97893	-0.19275	0.847155	NA	ASV1844	Dryden-Gv	SampleType	Core ERH - Soil Slurry	81	Bacteria	Proteobacteria	Alphaproteobacteria	NA	NA	NA
4.16354	4.22703	3.47102	1.2178	0.223298	0.411706	ASV1845	Dryden-Gv	SampleType	Core ERH - Soil Slurry	81	Bacteria	Chloroflexi	Chloroflexia	Chloroflexales	Roseiflexaceae	NA
0	NA	NA	NA	NA	NA	ASV1846	Dryden-Gv	SampleType	Core ERH - Soil Slurry	81	Bacteria	Proteobacteria	Gammaproteobacteria	Betaproteobacteriales	TRA3-20	NA
0	NA	NA	NA	NA	NA	ASV1847	Dryden-Gv	SampleType	Core ERH - Soil Slurry	81	Bacteria	Fibrobacteres	Fibrobacteria	Fibrobacterales	Fibrobacteraceae	NA
0	NA	NA	NA	NA	NA	ASV1848	Dryden-Gv	SampleType	Core ERH - Soil Slurry	81	Bacteria	Actinobacteria	Actinobacteria	Propionibacteriales	Nocardioidaceae	Aeromicrobium
0	NA	NA	NA	NA	NA	ASV1849	Dryden-Gv	SampleType	Core ERH - Soil Slurry	81	Bacteria	Proteobacteria	Gammaproteobacteria	Pseudomonadales	Pseudomonadaceae	Pseudomonas
0	NA	NA	NA	NA	NA	ASV1850	Dryden-Gv	SampleType	Core ERH - Soil Slurry	81	Bacteria	Fibrobacteres	Fibrobacteria	Fibrobacterales	Fibrobacteraceae	possible_genus_04
2.3132	-3.44272	3.94799	-0.872019	0.383198	NA	ASV1851	Dryden-Gv	SampleType	Core ERH - Soil Slurry	81	Bacteria	Bacteroidetes	Bacteroidia	Cytophagales	Hymenobacteraceae	Adhaeribacter
0	NA	NA	NA	NA	NA	ASV1852	Dryden-Gv	SampleType	Core ERH - Soil Slurry	81	Bacteria	Proteobacteria	Gammaproteobacteria	Betaproteobacteriales	Nitrosomonadaceae	MND1
13.5604	-6.77453	1.99372	-3.39793	0.000678989	0.00998791	ASV1853	Dryden-Gv	SampleType	Core ERH - Soil Slurry	81	Bacteria	Proteobacteria	Gammaproteobacteria	Betaproteobacteriales	Burkholderiaceae	NA
10.8955	-4.57726	2.0553	-2.22705	0.0259439	0.114403	ASV1854	Dryden-Gv	SampleType	Core ERH - Soil Slurry	81	Bacteria	Actinobacteria	Acidimicrobiia	Microtrichales	NA	NA
0	NA	NA	NA	NA	NA	ASV1855	Dryden-Gv	SampleType	Core ERH - Soil Slurry	81	Bacteria	Proteobacteria	Gammaproteobacteria	NA	NA	NA
0	NA	NA	NA	NA	NA	ASV1856	Dryden-Gv	SampleType	Core ERH - Soil Slurry	81	Bacteria	Planctomycetes	Planctomycetacia	Isosphaerales	Isosphaeraceae	Singulisphaera
0	NA	NA	NA	NA	NA	ASV1857	Dryden-Gv	SampleType	Core ERH - Soil Slurry	81	Bacteria	Chloroflexi	Ktedonobacteria	C0119	NA	NA
0	NA	NA	NA	NA	NA	ASV1858	Dryden-Gv	SampleType	Core ERH - Soil Slurry	81	Bacteria	Omnitrophicaeota	NA	NA	NA	NA
4.63083	0.467144	3.58846	0.13018	0.896424	0.929917	ASV1859	Dryden-Gv	SampleType	Core ERH - Soil Slurry	81	Bacteria	Actinobacteria	Thermoleophilia	Gaiellales	NA	NA
0	NA	NA	NA	NA	NA	ASV1860	Dryden-Gv	SampleType	Core ERH - Soil Slurry	81	Bacteria	Actinobacteria	Actinobacteria	Micromonosporales	Micromonosporaceae	NA
0	NA	NA	NA	NA	NA	ASV1861	Dryden-Gv	SampleType	Core ERH - Soil Slurry	81	Bacteria	Chloroflexi	Chloroflexia	Chloroflexales	Roseiflexaceae	NA
0.924589	-0.744561	3.98615	-0.186787	0.851828	NA	ASV1862	Dryden-Gv	SampleType	Core ERH - Soil Slurry	81	Bacteria	Proteobacteria	Gammaproteobacteria	Steroidobacterales	Steroidobacteraceae	Steroidobacter
0	NA	NA	NA	NA	NA	ASV1863	Dryden-Gv	SampleType	Core ERH - Soil Slurry	81	Bacteria	Proteobacteria	Alphaproteobacteria	Rhizobiales	Beijerinckiaceae	Methylobacterium
0	NA	NA	NA	NA	NA	ASV1864	Dryden-Gv	SampleType	Core ERH - Soil Slurry	81	Bacteria	Nitrospirae	Nitrospira	Nitrospirales	Nitrospiraceae	Nitrospira
0	NA	NA	NA	NA	NA	ASV1865	Dryden-Gv	SampleType	Core ERH - Soil Slurry	81	Bacteria	Actinobacteria	Thermoleophilia	Gaiellales	NA	NA
2.93191	-1.17541	3.96827	-0.296202	0.767076	NA	ASV1866	Dryden-Gv	SampleType	Core ERH - Soil Slurry	81	Bacteria	Bacteroidetes	Bacteroidia	Sphingobacteriales	AKYH767	NA
0	NA	NA	NA	NA	NA	ASV1867	Dryden-Gv	SampleType	Core ERH - Soil Slurry	81	Bacteria	Actinobacteria	Actinobacteria	Micromonosporales	Micromonosporaceae	Dactylosporangium
0	NA	NA	NA	NA	NA	ASV1868	Dryden-Gv	SampleType	Core ERH - Soil Slurry	81	Bacteria	Acidobacteria	Blastocatellia_(Subgroup_4)	Blastocatellales	Blastocatellaceae	JGI_0001001-H03
15.4642	-6.94817	1.93431	-3.59206	0.000328072	0.00645209	ASV1869	Dryden-Gv	SampleType	Core ERH - Soil Slurry	81	Bacteria	Bacteroidetes	Bacteroidia	Chitinophagales	Saprospiraceae	NA
0	NA	NA	NA	NA	NA	ASV1870	Dryden-Gv	SampleType	Core ERH - Soil Slurry	81	Bacteria	Actinobacteria	Actinobacteria	Frankiales	Acidothermaceae	Acidothermus
11.9687	-3.83827	1.9972	-1.92183	0.0546273	0.176001	ASV1871	Dryden-Gv	SampleType	Core ERH - Soil Slurry	81	Bacteria	Planctomycetes	Planctomycetacia	Gemmatales	Gemmataceae	Gemmata
0	NA	NA	NA	NA	NA	ASV1872	Dryden-Gv	SampleType	Core ERH - Soil Slurry	81	Bacteria	Actinobacteria	Thermoleophilia	Gaiellales	NA	NA
0	NA	NA	NA	NA	NA	ASV1873	Dryden-Gv	SampleType	Core ERH - Soil Slurry	81	Bacteria	Actinobacteria	Actinobacteria	Corynebacteriales	Nocardiaceae	Nocardia
0	NA	NA	NA	NA	NA	ASV1874	Dryden-Gv	SampleType	Core ERH - Soil Slurry	81	Bacteria	Cyanobacteria	Oxyphotobacteria	Nostocales	Nostocaceae	Tolypothrix_PCC-7601
0	NA	NA	NA	NA	NA	ASV1875	Dryden-Gv	SampleType	Core ERH - Soil Slurry	81	Bacteria	Nitrospirae	Nitrospira	Nitrospirales	Nitrospiraceae	Nitrospira
0	NA	NA	NA	NA	NA	ASV1876	Dryden-Gv	SampleType	Core ERH - Soil Slurry	81	Bacteria	Verrucomicrobia	Verrucomicrobiae	Chthoniobacterales	Chthoniobacteraceae	Candidatus_Udaeobacter
0	NA	NA	NA	NA	NA	ASV1877	Dryden-Gv	SampleType	Core ERH - Soil Slurry	81	Bacteria	Proteobacteria	Gammaproteobacteria	Betaproteobacteriales	SC-I-84	NA
0	NA	NA	NA	NA	NA	ASV1878	Dryden-Gv	SampleType	Core ERH - Soil Slurry	81	Bacteria	Proteobacteria	Deltaproteobacteria	Myxococcales	Haliangiaceae	Haliangium
0	NA	NA	NA	NA	NA	ASV1880	Dryden-Gv	SampleType	Core ERH - Soil Slurry	81	Archaea	Thaumarchaeota	Nitrososphaeria	Nitrosopumilales	Nitrosopumilaceae	Candidatus_Nitrosoarchaeum
0	NA	NA	NA	NA	NA	ASV1882	Dryden-Gv	SampleType	Core ERH - Soil Slurry	81	Bacteria	Acidobacteria	Subgroup_6	NA	NA	NA
0	NA	NA	NA	NA	NA	ASV1883	Dryden-Gv	SampleType	Core ERH - Soil Slurry	81	Bacteria	Chloroflexi	Chloroflexia	Chloroflexales	Roseiflexaceae	NA
0	NA	NA	NA	NA	NA	ASV1884	Dryden-Gv	SampleType	Core ERH - Soil Slurry	81	Bacteria	Planctomycetes	OM190	NA	NA	NA
0	NA	NA	NA	NA	NA	ASV1885	Dryden-Gv	SampleType	Core ERH - Soil Slurry	81	Bacteria	Fibrobacteres	Fibrobacteria	Fibrobacterales	Fibrobacteraceae	possible_genus_04
0	NA	NA	NA	NA	NA	ASV1886	Dryden-Gv	SampleType	Core ERH - Soil Slurry	81	Bacteria	Verrucomicrobia	Verrucomicrobiae	Chthoniobacterales	Chthoniobacteraceae	Candidatus_Udaeobacter
0	NA	NA	NA	NA	NA	ASV1887	Dryden-Gv	SampleType	Core ERH - Soil Slurry	81	Bacteria	Acidobacteria	Acidobacteriia	Solibacterales	Solibacteraceae_(Subgroup_3)	Paludibaculum
0	NA	NA	NA	NA	NA	ASV1888	Dryden-Gv	SampleType	Core ERH - Soil Slurry	81	Bacteria	Proteobacteria	Deltaproteobacteria	Myxococcales	Sandaracinaceae	Sandaracinus
0	NA	NA	NA	NA	NA	ASV1889	Dryden-Gv	SampleType	Core ERH - Soil Slurry	81	Bacteria	Planctomycetes	Pla4_lineage	NA	NA	NA
0	NA	NA	NA	NA	NA	ASV1890	Dryden-Gv	SampleType	Core ERH - Soil Slurry	81	Bacteria	Proteobacteria	Alphaproteobacteria	Rhizobiales	Rhizobiales_Incertae_Sedis	Bauldia
0	NA	NA	NA	NA	NA	ASV1891	Dryden-Gv	SampleType	Core ERH - Soil Slurry	81	Bacteria	Planctomycetes	Planctomycetacia	Pirellulales	Pirellulaceae	Pirellula
0	NA	NA	NA	NA	NA	ASV1892	Dryden-Gv	SampleType	Core ERH - Soil Slurry	81	Bacteria	Proteobacteria	Alphaproteobacteria	Rhizobiales	Xanthobacteraceae	Rhodoplanes
0	NA	NA	NA	NA	NA	ASV1893	Dryden-Gv	SampleType	Core ERH - Soil Slurry	81	Bacteria	Chloroflexi	KD4-96	NA	NA	NA
2.30364	-1.15909	3.97261	-0.291771	0.770462	NA	ASV1894	Dryden-Gv	SampleType	Core ERH - Soil Slurry	81	Bacteria	Gemmatimonadetes	Gemmatimonadetes	Gemmatimonadales	Gemmatimonadaceae	NA
0	NA	NA	NA	NA	NA	ASV1895	Dryden-Gv	SampleType	Core ERH - Soil Slurry	81	Bacteria	Proteobacteria	Alphaproteobacteria	Dongiales	Dongiaceae	Dongia
0	NA	NA	NA	NA	NA	ASV1896	Dryden-Gv	SampleType	Core ERH - Soil Slurry	81	Bacteria	Gemmatimonadetes	Gemmatimonadetes	Gemmatimonadales	Gemmatimonadaceae	NA
0	NA	NA	NA	NA	NA	ASV1897	Dryden-Gv	SampleType	Core ERH - Soil Slurry	81	Bacteria	Gemmatimonadetes	Gemmatimonadetes	Gemmatimonadales	Gemmatimonadaceae	Gemmatimonas
4.05723	0.412635	3.81671	0.108113	0.913906	0.935144	ASV1898	Dryden-Gv	SampleType	Core ERH - Soil Slurry	81	Bacteria	Planctomycetes	Planctomycetacia	Isosphaerales	Isosphaeraceae	Singulisphaera
0	NA	NA	NA	NA	NA	ASV1899	Dryden-Gv	SampleType	Core ERH - Soil Slurry	81	Bacteria	Acidobacteria	Thermoanaerobaculia	Thermoanaerobaculales	Thermoanaerobaculaceae	Subgroup_10
0	NA	NA	NA	NA	NA	ASV1901	Dryden-Gv	SampleType	Core ERH - Soil Slurry	81	Bacteria	Proteobacteria	Alphaproteobacteria	Rhizobiales	Rhizobiales_Incertae_Sedis	Bauldia
4.94468	2.67388	3.71687	0.719391	0.4719	0.693884	ASV1902	Dryden-Gv	SampleType	Core ERH - Soil Slurry	81	Bacteria	Verrucomicrobia	Verrucomicrobiae	Pedosphaerales	Pedosphaeraceae	ADurb.Bin063-1
0	NA	NA	NA	NA	NA	ASV1903	Dryden-Gv	SampleType	Core ERH - Soil Slurry	81	Bacteria	Actinobacteria	MB-A2-108	NA	NA	NA
9.37404	-2.41839	3.07955	-0.785306	0.432274	0.645675	ASV1904	Dryden-Gv	SampleType	Core ERH - Soil Slurry	81	Bacteria	Actinobacteria	Thermoleophilia	Solirubrobacterales	67-14	NA
0	NA	NA	NA	NA	NA	ASV1905	Dryden-Gv	SampleType	Core ERH - Soil Slurry	81	Bacteria	Proteobacteria	Deltaproteobacteria	RCP2-54	NA	NA
1.15182	-1.0918	3.99121	-0.273551	0.784429	NA	ASV1906	Dryden-Gv	SampleType	Core ERH - Soil Slurry	81	Bacteria	Proteobacteria	Deltaproteobacteria	RCP2-54	NA	NA
0	NA	NA	NA	NA	NA	ASV1907	Dryden-Gv	SampleType	Core ERH - Soil Slurry	81	Bacteria	Chloroflexi	NA	NA	NA	NA
0	NA	NA	NA	NA	NA	ASV1908	Dryden-Gv	SampleType	Core ERH - Soil Slurry	81	Bacteria	Chloroflexi	Dehalococcoidia	S085	NA	NA
0	NA	NA	NA	NA	NA	ASV1909	Dryden-Gv	SampleType	Core ERH - Soil Slurry	81	Bacteria	Chloroflexi	Anaerolineae	SBR1031	A4b	NA
0	NA	NA	NA	NA	NA	ASV1910	Dryden-Gv	SampleType	Core ERH - Soil Slurry	81	Bacteria	Planctomycetes	OM190	NA	NA	NA
1.78009	2.55154	3.99269	0.639053	0.522788	NA	ASV1911	Dryden-Gv	SampleType	Core ERH - Soil Slurry	81	Bacteria	Acidobacteria	Blastocatellia_(Subgroup_4)	2020-11-24	NA	NA
0	NA	NA	NA	NA	NA	ASV1912	Dryden-Gv	SampleType	Core ERH - Soil Slurry	81	Bacteria	Acidobacteria	Subgroup_17	NA	NA	NA
0	NA	NA	NA	NA	NA	ASV1913	Dryden-Gv	SampleType	Core ERH - Soil Slurry	81	Bacteria	Patescibacteria	Gracilibacteria	NA	NA	NA
0	NA	NA	NA	NA	NA	ASV1914	Dryden-Gv	SampleType	Core ERH - Soil Slurry	81	Bacteria	Acidobacteria	Holophagae	Subgroup_7	NA	NA
0	NA	NA	NA	NA	NA	ASV1915	Dryden-Gv	SampleType	Core ERH - Soil Slurry	81	Bacteria	Bacteroidetes	Bacteroidia	Chitinophagales	Chitinophagaceae	NA
0	NA	NA	NA	NA	NA	ASV1916	Dryden-Gv	SampleType	Core ERH - Soil Slurry	81	Bacteria	Actinobacteria	Actinobacteria	Frankiales	Frankiaceae	Jatrophihabitans
0	NA	NA	NA	NA	NA	ASV1917	Dryden-Gv	SampleType	Core ERH - Soil Slurry	81	Bacteria	Cyanobacteria	Melainabacteria	Vampirovibrionales	NA	NA
0	NA	NA	NA	NA	NA	ASV1918	Dryden-Gv	SampleType	Core ERH - Soil Slurry	81	Bacteria	Nitrospirae	Nitrospira	Nitrospirales	Nitrospiraceae	Nitrospira
22.2517	-7.50363	1.82621	-4.10885	3.97636e-05	0.00150147	ASV1920	Dryden-Gv	SampleType	Core ERH - Soil Slurry	81	Bacteria	Planctomycetes	Planctomycetacia	Pirellulales	Pirellulaceae	Pir4_lineage
0	NA	NA	NA	NA	NA	ASV1921	Dryden-Gv	SampleType	Core ERH - Soil Slurry	81	Bacteria	Proteobacteria	Gammaproteobacteria	Betaproteobacteriales	Burkholderiaceae	NA
0	NA	NA	NA	NA	NA	ASV1922	Dryden-Gv	SampleType	Core ERH - Soil Slurry	81	Bacteria	Proteobacteria	Alphaproteobacteria	Sneathiellales	Sneathiellaceae	Ferrovibrio
0	NA	NA	NA	NA	NA	ASV1923	Dryden-Gv	SampleType	Core ERH - Soil Slurry	81	Bacteria	Planctomycetes	Planctomycetacia	Pirellulales	Pirellulaceae	Pirellula
0	NA	NA	NA	NA	NA	ASV1925	Dryden-Gv	SampleType	Core ERH - Soil Slurry	81	Bacteria	Proteobacteria	Deltaproteobacteria	Myxococcales	Polyangiaceae	Sorangium
0	NA	NA	NA	NA	NA	ASV1926	Dryden-Gv	SampleType	Core ERH - Soil Slurry	81	Bacteria	Gemmatimonadetes	Gemmatimonadetes	Gemmatimonadales	Gemmatimonadaceae	NA
1.5879	2.46253	3.99121	0.616989	0.537242	NA	ASV1927	Dryden-Gv	SampleType	Core ERH - Soil Slurry	81	Bacteria	Chloroflexi	Anaerolineae	Ardenticatenales	NA	NA
0	NA	NA	NA	NA	NA	ASV1928	Dryden-Gv	SampleType	Core ERH - Soil Slurry	81	Bacteria	Actinobacteria	Actinobacteria	Pseudonocardiales	Pseudonocardiaceae	Pseudonocardia
0	NA	NA	NA	NA	NA	ASV1929	Dryden-Gv	SampleType	Core ERH - Soil Slurry	81	Bacteria	Proteobacteria	Gammaproteobacteria	Betaproteobacteriales	Nitrosomonadaceae	IS-44
0	NA	NA	NA	NA	NA	ASV1930	Dryden-Gv	SampleType	Core ERH - Soil Slurry	81	Bacteria	Acidobacteria	Subgroup_6	NA	NA	NA
0	NA	NA	NA	NA	NA	ASV1931	Dryden-Gv	SampleType	Core ERH - Soil Slurry	81	Bacteria	Proteobacteria	Gammaproteobacteria	Betaproteobacteriales	SC-I-84	NA
3.70996	-4.82736	3.4782	-1.38789	0.165171	0.357693	ASV1932	Dryden-Gv	SampleType	Core ERH - Soil Slurry	81	Bacteria	Planctomycetes	Phycisphaerae	CCM11a	NA	NA
0	NA	NA	NA	NA	NA	ASV1933	Dryden-Gv	SampleType	Core ERH - Soil Slurry	81	Bacteria	Acidobacteria	Blastocatellia_(Subgroup_4)	Blastocatellales	Blastocatellaceae	JGI_0001001-H03
2.86942	-3.85604	3.92925	-0.981368	0.326411	NA	ASV1934	Dryden-Gv	SampleType	Core ERH - Soil Slurry	81	Bacteria	Firmicutes	Bacilli	Bacillales	Paenibacillaceae	Paenibacillus
0	NA	NA	NA	NA	NA	ASV1935	Dryden-Gv	SampleType	Core ERH - Soil Slurry	81	Bacteria	Nitrospirae	Nitrospira	Nitrospirales	Nitrospiraceae	Nitrospira
0	NA	NA	NA	NA	NA	ASV1936	Dryden-Gv	SampleType	Core ERH - Soil Slurry	81	Bacteria	Proteobacteria	Deltaproteobacteria	Myxococcales	Sandaracinaceae	NA
6.08345	-5.63126	2.73005	-2.0627	0.0391414	0.142551	ASV1937	Dryden-Gv	SampleType	Core ERH - Soil Slurry	81	Bacteria	Chloroflexi	NA	NA	NA	NA
0	NA	NA	NA	NA	NA	ASV1938	Dryden-Gv	SampleType	Core ERH - Soil Slurry	81	Bacteria	Proteobacteria	Alphaproteobacteria	Rhizobiales	Hyphomicrobiaceae	Pedomicrobium
0	NA	NA	NA	NA	NA	ASV1939	Dryden-Gv	SampleType	Core ERH - Soil Slurry	81	Bacteria	Dependentiae	Babeliae	Babeliales	Vermiphilaceae	NA
0	NA	NA	NA	NA	NA	ASV1940	Dryden-Gv	SampleType	Core ERH - Soil Slurry	81	Bacteria	Chloroflexi	Chloroflexia	Chloroflexales	Chloroflexaceae	Oscillochloris
0	NA	NA	NA	NA	NA	ASV1941	Dryden-Gv	SampleType	Core ERH - Soil Slurry	81	Bacteria	Cyanobacteria	Oxyphotobacteria	Nostocales	Coleofasciculaceae	NA
0	NA	NA	NA	NA	NA	ASV1942	Dryden-Gv	SampleType	Core ERH - Soil Slurry	81	Bacteria	Proteobacteria	Alphaproteobacteria	NA	NA	NA
0	NA	NA	NA	NA	NA	ASV1943	Dryden-Gv	SampleType	Core ERH - Soil Slurry	81	Bacteria	Chloroflexi	Anaerolineae	RBG-13-54-9	NA	NA
0	NA	NA	NA	NA	NA	ASV1944	Dryden-Gv	SampleType	Core ERH - Soil Slurry	81	Bacteria	Chloroflexi	Anaerolineae	SBR1031	A4b	NA
0	NA	NA	NA	NA	NA	ASV1945	Dryden-Gv	SampleType	Core ERH - Soil Slurry	81	Bacteria	Fibrobacteres	Fibrobacteria	Fibrobacterales	Fibrobacteraceae	possible_genus_04
0	NA	NA	NA	NA	NA	ASV1946	Dryden-Gv	SampleType	Core ERH - Soil Slurry	81	Bacteria	Acidobacteria	Subgroup_5	NA	NA	NA
2.11335	-0.804183	3.96726	-0.202705	0.839366	NA	ASV1947	Dryden-Gv	SampleType	Core ERH - Soil Slurry	81	Bacteria	Verrucomicrobia	Verrucomicrobiae	Pedosphaerales	Pedosphaeraceae	NA
5.45599	-0.372479	2.69578	-0.138171	0.890105	0.925396	ASV1948	Dryden-Gv	SampleType	Core ERH - Soil Slurry	81	Bacteria	BRC1	NA	NA	NA	NA
0.99244	2.39881	4.01115	0.598036	0.549816	NA	ASV1949	Dryden-Gv	SampleType	Core ERH - Soil Slurry	81	Bacteria	Actinobacteria	Actinobacteria	Corynebacteriales	Nocardiaceae	Rhodococcus
0	NA	NA	NA	NA	NA	ASV1950	Dryden-Gv	SampleType	Core ERH - Soil Slurry	81	Bacteria	Actinobacteria	Actinobacteria	Frankiales	Geodermatophilaceae	Blastococcus
4.91795	-4.45625	3.35679	-1.32753	0.184332	0.379934	ASV1951	Dryden-Gv	SampleType	Core ERH - Soil Slurry	81	Bacteria	Proteobacteria	Alphaproteobacteria	Rhizobiales	Beijerinckiaceae	Microvirga
0	NA	NA	NA	NA	NA	ASV1952	Dryden-Gv	SampleType	Core ERH - Soil Slurry	81	Bacteria	Cyanobacteria	Sericytochromatia	NA	NA	NA
6.36906	-1.2284	2.66917	-0.460219	0.645359	0.804781	ASV1953	Dryden-Gv	SampleType	Core ERH - Soil Slurry	81	Bacteria	Actinobacteria	Acidimicrobiia	IMCC26256	NA	NA
8.92565	-5.27047	3.91919	-1.34478	0.178695	0.374032	ASV1954	Dryden-Gv	SampleType	Core ERH - Soil Slurry	81	Bacteria	Proteobacteria	Deltaproteobacteria	Myxococcales	Haliangiaceae	Haliangium
0	NA	NA	NA	NA	NA	ASV1955	Dryden-Gv	SampleType	Core ERH - Soil Slurry	81	Bacteria	Armatimonadetes	NA	NA	NA	NA
0	NA	NA	NA	NA	NA	ASV1956	Dryden-Gv	SampleType	Core ERH - Soil Slurry	81	Bacteria	Bacteroidetes	Bacteroidia	Flavobacteriales	Crocinitomicaceae	Fluviicola
0	NA	NA	NA	NA	NA	ASV1957	Dryden-Gv	SampleType	Core ERH - Soil Slurry	81	Bacteria	Proteobacteria	Gammaproteobacteria	Betaproteobacteriales	Nitrosomonadaceae	Ellin6067
0	NA	NA	NA	NA	NA	ASV1958	Dryden-Gv	SampleType	Core ERH - Soil Slurry	81	Bacteria	Acidobacteria	Subgroup_6	NA	NA	NA
0	NA	NA	NA	NA	NA	ASV1959	Dryden-Gv	SampleType	Core ERH - Soil Slurry	81	Bacteria	Acidobacteria	Subgroup_17	NA	NA	NA
0	NA	NA	NA	NA	NA	ASV1960	Dryden-Gv	SampleType	Core ERH - Soil Slurry	81	Bacteria	Chloroflexi	Ktedonobacteria	C0119	NA	NA
14.6924	-4.91739	2.37356	-2.07174	0.0382901	0.140511	ASV1961	Dryden-Gv	SampleType	Core ERH - Soil Slurry	81	Bacteria	Actinobacteria	Thermoleophilia	NA	NA	NA
0	NA	NA	NA	NA	NA	ASV1962	Dryden-Gv	SampleType	Core ERH - Soil Slurry	81	Bacteria	Actinobacteria	Thermoleophilia	Solirubrobacterales	Solirubrobacteraceae	Solirubrobacter
0	NA	NA	NA	NA	NA	ASV1963	Dryden-Gv	SampleType	Core ERH - Soil Slurry	81	Bacteria	Chloroflexi	Chloroflexia	Thermomicrobiales	JG30-KF-CM45	NA
2.30364	-1.15909	3.97261	-0.291771	0.770462	NA	ASV1964	Dryden-Gv	SampleType	Core ERH - Soil Slurry	81	Bacteria	Chloroflexi	Anaerolineae	Anaerolineales	Anaerolineaceae	NA
0	NA	NA	NA	NA	NA	ASV1965	Dryden-Gv	SampleType	Core ERH - Soil Slurry	81	Bacteria	Proteobacteria	Deltaproteobacteria	Myxococcales	Nannocystaceae	Nannocystis
0	NA	NA	NA	NA	NA	ASV1966	Dryden-Gv	SampleType	Core ERH - Soil Slurry	81	Bacteria	Bacteroidetes	Bacteroidia	Chitinophagales	Chitinophagaceae	Ferruginibacter
0	NA	NA	NA	NA	NA	ASV1967	Dryden-Gv	SampleType	Core ERH - Soil Slurry	81	Bacteria	Proteobacteria	Gammaproteobacteria	Pseudomonadales	Pseudomonadaceae	Pseudomonas
0	NA	NA	NA	NA	NA	ASV1968	Dryden-Gv	SampleType	Core ERH - Soil Slurry	81	Bacteria	Actinobacteria	Actinobacteria	Frankiales	Geodermatophilaceae	Geodermatophilus
8.51041	-4.24262	2.21131	-1.9186	0.0550345	0.17671	ASV1969	Dryden-Gv	SampleType	Core ERH - Soil Slurry	81	Bacteria	Acidobacteria	Acidobacteriia	Solibacterales	Solibacteraceae_(Subgroup_3)	Bryobacter
0	NA	NA	NA	NA	NA	ASV1971	Dryden-Gv	SampleType	Core ERH - Soil Slurry	81	Bacteria	Planctomycetes	Planctomycetacia	Gemmatales	Gemmataceae	Gemmata
0	NA	NA	NA	NA	NA	ASV1972	Dryden-Gv	SampleType	Core ERH - Soil Slurry	81	Bacteria	Acidobacteria	Holophagae	Subgroup_7	NA	NA
0	NA	NA	NA	NA	NA	ASV1973	Dryden-Gv	SampleType	Core ERH - Soil Slurry	81	Bacteria	Acidobacteria	Subgroup_17	NA	NA	NA
0	NA	NA	NA	NA	NA	ASV1974	Dryden-Gv	SampleType	Core ERH - Soil Slurry	81	Bacteria	Proteobacteria	Deltaproteobacteria	Myxococcales	Haliangiaceae	Haliangium
0	NA	NA	NA	NA	NA	ASV1975	Dryden-Gv	SampleType	Core ERH - Soil Slurry	81	Bacteria	Proteobacteria	Alphaproteobacteria	Rhizobiales	Rhizobiales_Incertae_Sedis	Bauldia
0	NA	NA	NA	NA	NA	ASV1976	Dryden-Gv	SampleType	Core ERH - Soil Slurry	81	Bacteria	Bacteroidetes	Bacteroidia	Chitinophagales	Saprospiraceae	NA
0	NA	NA	NA	NA	NA	ASV1977	Dryden-Gv	SampleType	Core ERH - Soil Slurry	81	Bacteria	Proteobacteria	Alphaproteobacteria	Reyranellales	Reyranellaceae	NA
1.98488	2.4866	3.98398	0.624149	0.53253	NA	ASV1978	Dryden-Gv	SampleType	Core ERH - Soil Slurry	81	Bacteria	Gemmatimonadetes	Gemmatimonadetes	Gemmatimonadales	Gemmatimonadaceae	Gemmatimonas
0	NA	NA	NA	NA	NA	ASV1979	Dryden-Gv	SampleType	Core ERH - Soil Slurry	81	Bacteria	Chloroflexi	Chloroflexia	Kallotenuales	AKIW781	NA
0	NA	NA	NA	NA	NA	ASV1980	Dryden-Gv	SampleType	Core ERH - Soil Slurry	81	Bacteria	Proteobacteria	Deltaproteobacteria	Desulfarculales	Desulfarculaceae	NA
0	NA	NA	NA	NA	NA	ASV1981	Dryden-Gv	SampleType	Core ERH - Soil Slurry	81	Bacteria	Proteobacteria	Gammaproteobacteria	Betaproteobacteriales	Burkholderiaceae	Noviherbaspirillum
0	NA	NA	NA	NA	NA	ASV1982	Dryden-Gv	SampleType	Core ERH - Soil Slurry	81	Bacteria	Proteobacteria	Gammaproteobacteria	Betaproteobacteriales	SC-I-84	NA
0	NA	NA	NA	NA	NA	ASV1983	Dryden-Gv	SampleType	Core ERH - Soil Slurry	81	Bacteria	Proteobacteria	Gammaproteobacteria	Betaproteobacteriales	Rhodocyclaceae	Azovibrio
0	NA	NA	NA	NA	NA	ASV1984	Dryden-Gv	SampleType	Core ERH - Soil Slurry	81	Bacteria	Proteobacteria	Deltaproteobacteria	Myxococcales	Haliangiaceae	Haliangium
0	NA	NA	NA	NA	NA	ASV1985	Dryden-Gv	SampleType	Core ERH - Soil Slurry	81	Bacteria	Proteobacteria	Gammaproteobacteria	Betaproteobacteriales	Burkholderiaceae	NA
0	NA	NA	NA	NA	NA	ASV1986	Dryden-Gv	SampleType	Core ERH - Soil Slurry	81	Bacteria	Proteobacteria	Gammaproteobacteria	Pseudomonadales	Moraxellaceae	Enhydrobacter
0	NA	NA	NA	NA	NA	ASV1987	Dryden-Gv	SampleType	Core ERH - Soil Slurry	81	Bacteria	Chloroflexi	Anaerolineae	SBR1031	A4b	NA
0	NA	NA	NA	NA	NA	ASV1988	Dryden-Gv	SampleType	Core ERH - Soil Slurry	81	Bacteria	Gemmatimonadetes	Gemmatimonadetes	Gemmatimonadales	Gemmatimonadaceae	NA
0	NA	NA	NA	NA	NA	ASV1989	Dryden-Gv	SampleType	Core ERH - Soil Slurry	81	Bacteria	Acidobacteria	Blastocatellia_(Subgroup_4)	Blastocatellales	Blastocatellaceae	NA
0	NA	NA	NA	NA	NA	ASV1990	Dryden-Gv	SampleType	Core ERH - Soil Slurry	81	Bacteria	Proteobacteria	Alphaproteobacteria	Rhizobiales	Hyphomicrobiaceae	Hyphomicrobium
0	NA	NA	NA	NA	NA	ASV1991	Dryden-Gv	SampleType	Core ERH - Soil Slurry	81	Bacteria	Firmicutes	Bacilli	Bacillales	Planococcaceae	NA
0	NA	NA	NA	NA	NA	ASV1992	Dryden-Gv	SampleType	Core ERH - Soil Slurry	81	Bacteria	Chloroflexi	Dehalococcoidia	S085	NA	NA
0.628265	-1.00236	4.01773	-0.249485	0.802985	NA	ASV1993	Dryden-Gv	SampleType	Core ERH - Soil Slurry	81	Bacteria	Proteobacteria	Alphaproteobacteria	Rhizobiales	Xanthobacteraceae	NA
0	NA	NA	NA	NA	NA	ASV1994	Dryden-Gv	SampleType	Core ERH - Soil Slurry	81	Bacteria	Bacteroidetes	Bacteroidia	Chitinophagales	Saprospiraceae	NA
0	NA	NA	NA	NA	NA	ASV1995	Dryden-Gv	SampleType	Core ERH - Soil Slurry	81	Bacteria	Planctomycetes	Planctomycetacia	Gemmatales	Gemmataceae	Gemmata
0	NA	NA	NA	NA	NA	ASV1996	Dryden-Gv	SampleType	Core ERH - Soil Slurry	81	Bacteria	Acidobacteria	Subgroup_6	NA	NA	NA
0	NA	NA	NA	NA	NA	ASV1997	Dryden-Gv	SampleType	Core ERH - Soil Slurry	81	Bacteria	Acidobacteria	Blastocatellia_(Subgroup_4)	Pyrinomonadales	Pyrinomonadaceae	RB41
0	NA	NA	NA	NA	NA	ASV1998	Dryden-Gv	SampleType	Core ERH - Soil Slurry	81	Bacteria	Acidobacteria	Acidobacteriia	Solibacterales	Solibacteraceae_(Subgroup_3)	Bryobacter
0	NA	NA	NA	NA	NA	ASV1999	Dryden-Gv	SampleType	Core ERH - Soil Slurry	81	Bacteria	Acidobacteria	Subgroup_6	NA	NA	NA
0	NA	NA	NA	NA	NA	ASV2000	Dryden-Gv	SampleType	Core ERH - Soil Slurry	81	Bacteria	Actinobacteria	Actinobacteria	Micromonosporales	Micromonosporaceae	NA
1.18672	2.49491	4.00981	0.622201	0.53381	NA	ASV2001	Dryden-Gv	SampleType	Core ERH - Soil Slurry	81	Bacteria	Proteobacteria	Alphaproteobacteria	Rhizobiales	Rhizobiaceae	Mesorhizobium
0	NA	NA	NA	NA	NA	ASV2002	Dryden-Gv	SampleType	Core ERH - Soil Slurry	81	Bacteria	Planctomycetes	Pla4_lineage	NA	NA	NA
0	NA	NA	NA	NA	NA	ASV2003	Dryden-Gv	SampleType	Core ERH - Soil Slurry	81	Bacteria	Verrucomicrobia	Verrucomicrobiae	Pedosphaerales	Pedosphaeraceae	NA
0	NA	NA	NA	NA	NA	ASV2004	Dryden-Gv	SampleType	Core ERH - Soil Slurry	81	Bacteria	Actinobacteria	Thermoleophilia	Solirubrobacterales	Solirubrobacteraceae	Conexibacter
0	NA	NA	NA	NA	NA	ASV2005	Dryden-Gv	SampleType	Core ERH - Soil Slurry	81	Bacteria	Acidobacteria	Subgroup_6	NA	NA	NA
0	NA	NA	NA	NA	NA	ASV2006	Dryden-Gv	SampleType	Core ERH - Soil Slurry	81	Bacteria	Gemmatimonadetes	Gemmatimonadetes	Gemmatimonadales	Gemmatimonadaceae	Gemmatirosa
0	NA	NA	NA	NA	NA	ASV2007	Dryden-Gv	SampleType	Core ERH - Soil Slurry	81	Bacteria	Proteobacteria	Alphaproteobacteria	Reyranellales	Reyranellaceae	NA
0	NA	NA	NA	NA	NA	ASV2008	Dryden-Gv	SampleType	Core ERH - Soil Slurry	81	Bacteria	Actinobacteria	Actinobacteria	Frankiales	Geodermatophilaceae	Geodermatophilus
0	NA	NA	NA	NA	NA	ASV2009	Dryden-Gv	SampleType	Core ERH - Soil Slurry	81	Bacteria	Chloroflexi	Chloroflexia	Chloroflexales	Roseiflexaceae	NA
0	NA	NA	NA	NA	NA	ASV2010	Dryden-Gv	SampleType	Core ERH - Soil Slurry	81	Bacteria	Planctomycetes	Phycisphaerae	Tepidisphaerales	WD2101_soil_group	NA
14.7019	1.81058	2.85191	0.634865	0.525516	0.721057	ASV2011	Dryden-Gv	SampleType	Core ERH - Soil Slurry	81	Bacteria	Proteobacteria	Gammaproteobacteria	Xanthomonadales	Xanthomonadaceae	Lysobacter
1.98951	-1.14755	3.97572	-0.28864	0.772857	NA	ASV2012	Dryden-Gv	SampleType	Core ERH - Soil Slurry	81	Bacteria	Actinobacteria	Actinobacteria	Propionibacteriales	Nocardioidaceae	Nocardioides
0	NA	NA	NA	NA	NA	ASV2013	Dryden-Gv	SampleType	Core ERH - Soil Slurry	81	Bacteria	Verrucomicrobia	Verrucomicrobiae	Chthoniobacterales	Chthoniobacteraceae	Candidatus_Udaeobacter
0	NA	NA	NA	NA	NA	ASV2014	Dryden-Gv	SampleType	Core ERH - Soil Slurry	81	Bacteria	Proteobacteria	Alphaproteobacteria	Caulobacterales	Caulobacteraceae	Asticcacaulis
0	NA	NA	NA	NA	NA	ASV2015	Dryden-Gv	SampleType	Core ERH - Soil Slurry	81	Bacteria	Acidobacteria	Subgroup_6	NA	NA	NA
0	NA	NA	NA	NA	NA	ASV2016	Dryden-Gv	SampleType	Core ERH - Soil Slurry	81	Bacteria	Proteobacteria	Deltaproteobacteria	Bdellovibrionales	Bdellovibrionaceae	Bdellovibrio
0	NA	NA	NA	NA	NA	ASV2017	Dryden-Gv	SampleType	Core ERH - Soil Slurry	81	Bacteria	Proteobacteria	Gammaproteobacteria	Betaproteobacteriales	TRA3-20	NA
0	NA	NA	NA	NA	NA	ASV2018	Dryden-Gv	SampleType	Core ERH - Soil Slurry	81	Bacteria	Proteobacteria	Deltaproteobacteria	Myxococcales	Polyangiaceae	NA
0	NA	NA	NA	NA	NA	ASV2019	Dryden-Gv	SampleType	Core ERH - Soil Slurry	81	Bacteria	Proteobacteria	Alphaproteobacteria	NA	NA	NA
0	NA	NA	NA	NA	NA	ASV2020	Dryden-Gv	SampleType	Core ERH - Soil Slurry	81	Bacteria	Actinobacteria	Thermoleophilia	Solirubrobacterales	67-14	NA
0	NA	NA	NA	NA	NA	ASV2021	Dryden-Gv	SampleType	Core ERH - Soil Slurry	81	Bacteria	Acidobacteria	Subgroup_6	NA	NA	NA
0	NA	NA	NA	NA	NA	ASV2022	Dryden-Gv	SampleType	Core ERH - Soil Slurry	81	Bacteria	Gemmatimonadetes	Gemmatimonadetes	Gemmatimonadales	Gemmatimonadaceae	Gemmatirosa
0	NA	NA	NA	NA	NA	ASV2023	Dryden-Gv	SampleType	Core ERH - Soil Slurry	81	Bacteria	Actinobacteria	Thermoleophilia	Gaiellales	Gaiellaceae	Gaiella
0	NA	NA	NA	NA	NA	ASV2024	Dryden-Gv	SampleType	Core ERH - Soil Slurry	81	Bacteria	Actinobacteria	Actinobacteria	Micromonosporales	Micromonosporaceae	NA
0	NA	NA	NA	NA	NA	ASV2025	Dryden-Gv	SampleType	Core ERH - Soil Slurry	81	Bacteria	Latescibacteria	NA	NA	NA	NA
34.0396	2.37616	1.09719	2.16567	0.0303362	0.125054	ASV2026	Dryden-Gv	SampleType	Core ERH - Soil Slurry	81	Bacteria	Chloroflexi	Chloroflexia	Chloroflexales	Herpetosiphonaceae	Herpetosiphon
2.14523	2.14824	3.97538	0.540385	0.588931	NA	ASV2027	Dryden-Gv	SampleType	Core ERH - Soil Slurry	81	Bacteria	Planctomycetes	Phycisphaerae	Tepidisphaerales	WD2101_soil_group	NA
0	NA	NA	NA	NA	NA	ASV2028	Dryden-Gv	SampleType	Core ERH - Soil Slurry	81	Bacteria	Proteobacteria	Alphaproteobacteria	Sphingomonadales	Sphingomonadaceae	Sphingomonas
0	NA	NA	NA	NA	NA	ASV2029	Dryden-Gv	SampleType	Core ERH - Soil Slurry	81	Bacteria	Bacteroidetes	Bacteroidia	Cytophagales	NA	NA
0	NA	NA	NA	NA	NA	ASV2030	Dryden-Gv	SampleType	Core ERH - Soil Slurry	81	Bacteria	Proteobacteria	Alphaproteobacteria	Sphingomonadales	Sphingomonadaceae	Ellin6055
0	NA	NA	NA	NA	NA	ASV2031	Dryden-Gv	SampleType	Core ERH - Soil Slurry	81	Bacteria	Actinobacteria	Acidimicrobiia	IMCC26256	NA	NA
0	NA	NA	NA	NA	NA	ASV2032	Dryden-Gv	SampleType	Core ERH - Soil Slurry	81	Bacteria	Acidobacteria	Subgroup_6	NA	NA	NA
0	NA	NA	NA	NA	NA	ASV2033	Dryden-Gv	SampleType	Core ERH - Soil Slurry	81	Bacteria	Acidobacteria	Thermoanaerobaculia	Thermoanaerobaculales	Thermoanaerobaculaceae	Subgroup_10
0	NA	NA	NA	NA	NA	ASV2034	Dryden-Gv	SampleType	Core ERH - Soil Slurry	81	Bacteria	Actinobacteria	Thermoleophilia	Gaiellales	NA	NA
0	NA	NA	NA	NA	NA	ASV2035	Dryden-Gv	SampleType	Core ERH - Soil Slurry	81	Bacteria	Bacteroidetes	Bacteroidia	Chitinophagales	Chitinophagaceae	Terrimonas
0	NA	NA	NA	NA	NA	ASV2036	Dryden-Gv	SampleType	Core ERH - Soil Slurry	81	Bacteria	Gemmatimonadetes	Gemmatimonadetes	Gemmatimonadales	Gemmatimonadaceae	NA
0	NA	NA	NA	NA	NA	ASV2037	Dryden-Gv	SampleType	Core ERH - Soil Slurry	81	Bacteria	Proteobacteria	Gammaproteobacteria	Betaproteobacteriales	Burkholderiaceae	Massilia
7.33405	-1.13053	3.59209	-0.314727	0.752969	0.875483	ASV2038	Dryden-Gv	SampleType	Core ERH - Soil Slurry	81	Bacteria	Proteobacteria	Alphaproteobacteria	Rhizobiales	Xanthobacteraceae	NA
0	NA	NA	NA	NA	NA	ASV2039	Dryden-Gv	SampleType	Core ERH - Soil Slurry	81	Bacteria	Proteobacteria	Gammaproteobacteria	Betaproteobacteriales	Burkholderiaceae	Burkholderia-Caballeronia-Paraburkholderia
0	NA	NA	NA	NA	NA	ASV2040	Dryden-Gv	SampleType	Core ERH - Soil Slurry	81	Bacteria	Proteobacteria	Deltaproteobacteria	Bdellovibrionales	Bdellovibrionaceae	Bdellovibrio
0	NA	NA	NA	NA	NA	ASV2041	Dryden-Gv	SampleType	Core ERH - Soil Slurry	81	Bacteria	Chloroflexi	Ktedonobacteria	C0119	NA	NA
0	NA	NA	NA	NA	NA	ASV2042	Dryden-Gv	SampleType	Core ERH - Soil Slurry	81	Bacteria	Proteobacteria	Gammaproteobacteria	PLTA13	NA	NA
0	NA	NA	NA	NA	NA	ASV2043	Dryden-Gv	SampleType	Core ERH - Soil Slurry	81	Bacteria	Proteobacteria	Gammaproteobacteria	Gammaproteobacteria_Incertae_Sedis	Unknown_Family	Acidibacter
0	NA	NA	NA	NA	NA	ASV2044	Dryden-Gv	SampleType	Core ERH - Soil Slurry	81	Bacteria	Actinobacteria	Actinobacteria	Propionibacteriales	Nocardioidaceae	Nocardioides
0.942398	-1.06563	3.99875	-0.266492	0.789861	NA	ASV2045	Dryden-Gv	SampleType	Core ERH - Soil Slurry	81	Bacteria	Proteobacteria	Deltaproteobacteria	Myxococcales	BIrii41	NA
0	NA	NA	NA	NA	NA	ASV2046	Dryden-Gv	SampleType	Core ERH - Soil Slurry	81	Bacteria	Chloroflexi	Chloroflexia	Kallotenuales	AKIW781	NA
0.792505	-0.735447	3.90815	-0.188183	0.850733	NA	ASV2047	Dryden-Gv	SampleType	Core ERH - Soil Slurry	81	Bacteria	Chloroflexi	Chloroflexia	Kallotenuales	AKIW781	NA
0	NA	NA	NA	NA	NA	ASV2048	Dryden-Gv	SampleType	Core ERH - Soil Slurry	81	Bacteria	Acidobacteria	Holophagae	Subgroup_7	NA	NA
0	NA	NA	NA	NA	NA	ASV2049	Dryden-Gv	SampleType	Core ERH - Soil Slurry	81	Bacteria	Planctomycetes	Pla4_lineage	NA	NA	NA
0	NA	NA	NA	NA	NA	ASV2050	Dryden-Gv	SampleType	Core ERH - Soil Slurry	81	Bacteria	Bacteroidetes	Bacteroidia	Chitinophagales	NA	NA
0	NA	NA	NA	NA	NA	ASV2051	Dryden-Gv	SampleType	Core ERH - Soil Slurry	81	Bacteria	Chloroflexi	Chloroflexia	Chloroflexales	Roseiflexaceae	NA
0	NA	NA	NA	NA	NA	ASV2052	Dryden-Gv	SampleType	Core ERH - Soil Slurry	81	Bacteria	Chloroflexi	Anaerolineae	Caldilineales	Caldilineaceae	NA
0	NA	NA	NA	NA	NA	ASV2054	Dryden-Gv	SampleType	Core ERH - Soil Slurry	81	Bacteria	Gemmatimonadetes	Gemmatimonadetes	Gemmatimonadales	Gemmatimonadaceae	NA
0	NA	NA	NA	NA	NA	ASV2055	Dryden-Gv	SampleType	Core ERH - Soil Slurry	81	Bacteria	Proteobacteria	Gammaproteobacteria	Betaproteobacteriales	Burkholderiaceae	Polaromonas
1.98951	-1.14755	3.97572	-0.28864	0.772857	NA	ASV2056	Dryden-Gv	SampleType	Core ERH - Soil Slurry	81	Bacteria	Proteobacteria	Deltaproteobacteria	NA	NA	NA
0	NA	NA	NA	NA	NA	ASV2057	Dryden-Gv	SampleType	Core ERH - Soil Slurry	81	Bacteria	Elusimicrobia	Elusimicrobia	Lineage_IV	NA	NA
0	NA	NA	NA	NA	NA	ASV2058	Dryden-Gv	SampleType	Core ERH - Soil Slurry	81	Bacteria	Proteobacteria	Alphaproteobacteria	Caulobacterales	Caulobacteraceae	NA
5.56029	-1.35236	2.86709	-0.471683	0.637153	0.796653	ASV2059	Dryden-Gv	SampleType	Core ERH - Soil Slurry	81	Bacteria	Bacteroidetes	Bacteroidia	Chitinophagales	Chitinophagaceae	NA
0	NA	NA	NA	NA	NA	ASV2060	Dryden-Gv	SampleType	Core ERH - Soil Slurry	81	Bacteria	Proteobacteria	Alphaproteobacteria	Rhizobiales	Xanthobacteraceae	Afipia
0	NA	NA	NA	NA	NA	ASV2061	Dryden-Gv	SampleType	Core ERH - Soil Slurry	81	Bacteria	Proteobacteria	Alphaproteobacteria	Rhizobiales	Hyphomicrobiaceae	Pedomicrobium
0	NA	NA	NA	NA	NA	ASV2062	Dryden-Gv	SampleType	Core ERH - Soil Slurry	81	Bacteria	Chloroflexi	TK10	NA	NA	NA
0	NA	NA	NA	NA	NA	ASV2063	Dryden-Gv	SampleType	Core ERH - Soil Slurry	81	Bacteria	Proteobacteria	Alphaproteobacteria	Rhizobiales	Xanthobacteraceae	NA
0	NA	NA	NA	NA	NA	ASV2064	Dryden-Gv	SampleType	Core ERH - Soil Slurry	81	Bacteria	Acidobacteria	Subgroup_6	NA	NA	NA
4.7878	-5.2787	3.08532	-1.71091	0.0870983	0.252303	ASV2065	Dryden-Gv	SampleType	Core ERH - Soil Slurry	81	Bacteria	Chloroflexi	JG30-KF-CM66	NA	NA	NA
0	NA	NA	NA	NA	NA	ASV2066	Dryden-Gv	SampleType	Core ERH - Soil Slurry	81	Bacteria	Actinobacteria	Thermoleophilia	Solirubrobacterales	67-14	NA
14.97	1.89214	3.842	0.492488	0.622375	0.783362	ASV2067	Dryden-Gv	SampleType	Core ERH - Soil Slurry	81	Bacteria	Bacteroidetes	Bacteroidia	Cytophagales	Microscillaceae	Ohtaekwangia
0	NA	NA	NA	NA	NA	ASV2068	Dryden-Gv	SampleType	Core ERH - Soil Slurry	81	Bacteria	Proteobacteria	Alphaproteobacteria	Rhizobiales	Xanthobacteraceae	Pseudoxanthobacter
0	NA	NA	NA	NA	NA	ASV2069	Dryden-Gv	SampleType	Core ERH - Soil Slurry	81	Bacteria	Bacteroidetes	Bacteroidia	Cytophagales	Microscillaceae	NA
11.9642	6.18952	3.92308	1.57772	0.11463	0.298105	ASV2070	Dryden-Gv	SampleType	Core ERH - Soil Slurry	81	Bacteria	Proteobacteria	Deltaproteobacteria	Myxococcales	Haliangiaceae	Haliangium
3.23779	-3.88088	3.93777	-0.985554	0.324352	NA	ASV2071	Dryden-Gv	SampleType	Core ERH - Soil Slurry	81	Bacteria	Actinobacteria	Acidimicrobiia	NA	NA	NA
0	NA	NA	NA	NA	NA	ASV2072	Dryden-Gv	SampleType	Core ERH - Soil Slurry	81	Bacteria	Acidobacteria	Holophagae	Subgroup_7	NA	NA
0	NA	NA	NA	NA	NA	ASV2073	Dryden-Gv	SampleType	Core ERH - Soil Slurry	81	Bacteria	Proteobacteria	Alphaproteobacteria	Rhizobiales	Xanthobacteraceae	NA
[truncated: 54,629 more rows]

## Sheet: Exp 2 core ERH soil slurry l2fc
Base Mean	log2FoldChange	lfcSE	stat	pvalue	padj	OTU	Subset	Term	Contrast	Days after insert	Kingdom	Phylum	Class	Order	Family	Genus
977.382	-1.08493	0.614164	-1.76651	0.0773102	0.93936	ASV5	Dryden-Gv	SampleType	Core ERH - Soil Slurry	27	Bacteria	Actinobacteria	Actinobacteria	Micrococcales	Micrococcaceae	Pseudarthrobacter
772.321	8.41157	1.41612	5.93986	2.85259e-09	3.09945e-07	ASV6	Dryden-Gv	SampleType	Core ERH - Soil Slurry	27	Bacteria	Proteobacteria	Gammaproteobacteria	Cellvibrionales	Cellvibrionaceae	Cellvibrio
56.1955	8.81593	1.46655	6.01133	1.84004e-09	2.07925e-07	ASV8	Dryden-Gv	SampleType	Core ERH - Soil Slurry	27	Bacteria	Proteobacteria	Alphaproteobacteria	Caulobacterales	Caulobacteraceae	Asticcacaulis
3.67657	1.39328	3.01662	0.461867	0.644177	0.969476	ASV13	Dryden-Gv	SampleType	Core ERH - Soil Slurry	27	Bacteria	Proteobacteria	Gammaproteobacteria	Xanthomonadales	Xanthomonadaceae	Luteimonas
284.185	5.9485	0.589353	10.0933	5.91651e-24	1.67141e-20	ASV14	Dryden-Gv	SampleType	Core ERH - Soil Slurry	27	Bacteria	Proteobacteria	Deltaproteobacteria	Myxococcales	Sandaracinaceae	NA
49.2145	4.23925	2.42985	1.74465	0.0810452	0.964691	ASV15	Dryden-Gv	SampleType	Core ERH - Soil Slurry	27	Bacteria	Proteobacteria	Gammaproteobacteria	Betaproteobacteriales	Burkholderiaceae	NA
285.759	1.64739	0.324027	5.08412	3.69327e-07	3.47783e-05	ASV16	Dryden-Gv	SampleType	Core ERH - Soil Slurry	27	Bacteria	Proteobacteria	Alphaproteobacteria	Rhizobiales	Xanthobacteraceae	Bradyrhizobium
62.7622	8.04455	1.68333	4.77896	1.76204e-06	0.000150841	ASV17	Dryden-Gv	SampleType	Core ERH - Soil Slurry	27	Bacteria	Proteobacteria	Gammaproteobacteria	Betaproteobacteriales	Burkholderiaceae	Paucibacter
314.56	6.95814	0.902012	7.71402	1.21914e-14	2.75526e-12	ASV18	Dryden-Gv	SampleType	Core ERH - Soil Slurry	27	Bacteria	Proteobacteria	Deltaproteobacteria	Myxococcales	Sandaracinaceae	NA
0.645013	1.34999	3.02961	0.445598	0.655888	0.969476	ASV19	Dryden-Gv	SampleType	Core ERH - Soil Slurry	27	Bacteria	Planctomycetes	Planctomycetacia	Pirellulales	Pirellulaceae	Pirellula
3.67025	0.0144372	2.49655	0.00578285	0.995386	0.999215	ASV20	Dryden-Gv	SampleType	Core ERH - Soil Slurry	27	Bacteria	Bacteroidetes	Bacteroidia	Sphingobacteriales	env.OPS_17	NA
100.411	1.77318	0.401406	4.41742	9.98872e-06	0.000732939	ASV21	Dryden-Gv	SampleType	Core ERH - Soil Slurry	27	Bacteria	Proteobacteria	Alphaproteobacteria	Rhizobiales	Devosiaceae	Devosia
2.47721	-0.59307	3.01683	-0.196587	0.84415	0.969476	ASV22	Dryden-Gv	SampleType	Core ERH - Soil Slurry	27	Bacteria	Proteobacteria	Gammaproteobacteria	Betaproteobacteriales	Burkholderiaceae	Mitsuaria
757.536	8.10021	0.863222	9.38369	6.37062e-21	5.999e-18	ASV23	Dryden-Gv	SampleType	Core ERH - Soil Slurry	27	Bacteria	Fibrobacteres	Fibrobacteria	Fibrobacterales	Fibrobacteraceae	possible_genus_04
158.038	-0.130863	0.364576	-0.358947	0.719635	0.969476	ASV24	Dryden-Gv	SampleType	Core ERH - Soil Slurry	27	Bacteria	Nitrospirae	Nitrospira	Nitrospirales	Nitrospiraceae	Nitrospira
138.737	-0.611576	0.314663	-1.94359	0.0519448	0.764292	ASV25	Dryden-Gv	SampleType	Core ERH - Soil Slurry	27	Bacteria	Chloroflexi	KD4-96	NA	NA	NA
110.127	6.95792	1.17076	5.94307	2.79736e-09	3.09903e-07	ASV27	Dryden-Gv	SampleType	Core ERH - Soil Slurry	27	Bacteria	Proteobacteria	Gammaproteobacteria	Betaproteobacteriales	Burkholderiaceae	Rhizobacter
286.393	-0.462167	0.396146	-1.16666	0.243348	0.969476	ASV28	Dryden-Gv	SampleType	Core ERH - Soil Slurry	27	Archaea	Thaumarchaeota	Nitrososphaeria	Nitrososphaerales	Nitrososphaeraceae	NA
283.398	0.195854	0.315963	0.619864	0.535347	0.969476	ASV29	Dryden-Gv	SampleType	Core ERH - Soil Slurry	27	Bacteria	Proteobacteria	Alphaproteobacteria	Rhizobiales	NA	NA
38.1624	2.60372	1.07404	2.42423	0.015341	0.359654	ASV30	Dryden-Gv	SampleType	Core ERH - Soil Slurry	27	Bacteria	Proteobacteria	Alphaproteobacteria	Rhizobiales	Rhizobiaceae	Allorhizobium-Neorhizobium-Pararhizobium-Rhizobium
143.662	0.0627914	0.391177	0.160519	0.872472	0.969476	ASV31	Dryden-Gv	SampleType	Core ERH - Soil Slurry	27	Archaea	Thaumarchaeota	Nitrososphaeria	Nitrososphaerales	Nitrososphaeraceae	Candidatus_Nitrocosmicus
59.9074	0.615805	0.589527	1.04457	0.29622	0.969476	ASV32	Dryden-Gv	SampleType	Core ERH - Soil Slurry	27	Bacteria	Proteobacteria	Gammaproteobacteria	Betaproteobacteriales	Burkholderiaceae	Massilia
64.4757	-0.48155	0.457977	-1.05147	0.293042	0.969476	ASV33	Dryden-Gv	SampleType	Core ERH - Soil Slurry	27	Bacteria	Proteobacteria	Alphaproteobacteria	Sphingomonadales	Sphingomonadaceae	Sphingomonas
1.31004	-0.757082	3.0215	-0.250565	0.802151	0.969476	ASV34	Dryden-Gv	SampleType	Core ERH - Soil Slurry	27	Bacteria	Proteobacteria	Gammaproteobacteria	Betaproteobacteriales	Burkholderiaceae	Delftia
0	NA	NA	NA	NA	NA	ASV35	Dryden-Gv	SampleType	Core ERH - Soil Slurry	27	Bacteria	Bacteroidetes	Bacteroidia	Flavobacteriales	Flavobacteriaceae	Flavobacterium
270.136	0.0390105	0.317789	0.122756	0.9023	0.974015	ASV36	Dryden-Gv	SampleType	Core ERH - Soil Slurry	27	Bacteria	Proteobacteria	Alphaproteobacteria	Rhizobiales	Xanthobacteraceae	Pseudolabrys
187.274	-0.655264	0.318025	-2.06042	0.0393586	0.657918	ASV37	Dryden-Gv	SampleType	Core ERH - Soil Slurry	27	Bacteria	Verrucomicrobia	Verrucomicrobiae	Chthoniobacterales	Chthoniobacteraceae	Candidatus_Udaeobacter
2.68751	0.374116	3.01599	0.124044	0.90128	0.973787	ASV38	Dryden-Gv	SampleType	Core ERH - Soil Slurry	27	Bacteria	Planctomycetes	OM190	NA	NA	NA
105.762	-0.641452	1.78457	-0.359444	0.719263	0.969476	ASV39	Dryden-Gv	SampleType	Core ERH - Soil Slurry	27	Bacteria	Proteobacteria	Gammaproteobacteria	Betaproteobacteriales	Burkholderiaceae	Aquabacterium
89.1489	0.150233	0.872109	0.172264	0.86323	0.969476	ASV40	Dryden-Gv	SampleType	Core ERH - Soil Slurry	27	Bacteria	Proteobacteria	Gammaproteobacteria	Betaproteobacteriales	Burkholderiaceae	Piscinibacter
1.73129	2.89896	3.01513	0.961472	0.336315	0.969476	ASV41	Dryden-Gv	SampleType	Core ERH - Soil Slurry	27	Bacteria	Acidobacteria	Blastocatellia_(Subgroup_4)	2020-11-24	NA	NA
60.4509	0.807643	1.4889	0.542441	0.587515	0.969476	ASV42	Dryden-Gv	SampleType	Core ERH - Soil Slurry	27	Bacteria	Planctomycetes	Planctomycetacia	Planctomycetales	Rubinisphaeraceae	SH-PL14
3.12448	0.000820185	3.01566	0.000271975	0.999783	0.999783	ASV43	Dryden-Gv	SampleType	Core ERH - Soil Slurry	27	Bacteria	Proteobacteria	Alphaproteobacteria	Caulobacterales	Caulobacteraceae	Caulobacter
220.878	0.319417	0.919964	0.347206	0.728436	0.969476	ASV44	Dryden-Gv	SampleType	Core ERH - Soil Slurry	27	Bacteria	Proteobacteria	Gammaproteobacteria	Betaproteobacteriales	Burkholderiaceae	Hydrogenophaga
84.6298	5.94811	1.48038	4.01796	5.87047e-05	0.0039338	ASV45	Dryden-Gv	SampleType	Core ERH - Soil Slurry	27	Bacteria	Fibrobacteres	Fibrobacteria	Fibrobacterales	Fibrobacteraceae	possible_genus_04
60.4348	-0.928815	0.939787	-0.988324	0.322994	0.969476	ASV46	Dryden-Gv	SampleType	Core ERH - Soil Slurry	27	Bacteria	Gemmatimonadetes	Gemmatimonadetes	Gemmatimonadales	Gemmatimonadaceae	NA
12.0008	22.4372	3.01709	7.43669	1.03242e-13	1.76763e-11	ASV47	Dryden-Gv	SampleType	Core ERH - Soil Slurry	27	Bacteria	Fibrobacteres	Fibrobacteria	Fibrobacterales	Fibrobacteraceae	possible_genus_04
8.39529	1.0353	2.93424	0.352833	0.724214	0.969476	ASV48	Dryden-Gv	SampleType	Core ERH - Soil Slurry	27	Bacteria	Proteobacteria	Alphaproteobacteria	Caulobacterales	Caulobacteraceae	Brevundimonas
126.897	-0.0372948	0.369658	-0.10089	0.919638	0.974319	ASV50	Dryden-Gv	SampleType	Core ERH - Soil Slurry	27	Bacteria	Actinobacteria	Actinobacteria	Corynebacteriales	Mycobacteriaceae	Mycobacterium
2.0437	-0.590963	3.01749	-0.195846	0.844731	0.969476	ASV51	Dryden-Gv	SampleType	Core ERH - Soil Slurry	27	Bacteria	Proteobacteria	Gammaproteobacteria	Xanthomonadales	Xanthomonadaceae	Pseudoxanthomonas
23.1537	0.461595	1.31961	0.349797	0.726491	0.969476	ASV52	Dryden-Gv	SampleType	Core ERH - Soil Slurry	27	Bacteria	Proteobacteria	Alphaproteobacteria	Caulobacterales	Caulobacteraceae	Phenylobacterium
43.8438	24.2995	3.03816	7.99811	1.2634e-15	4.19895e-13	ASV53	Dryden-Gv	SampleType	Core ERH - Soil Slurry	27	Bacteria	Proteobacteria	Deltaproteobacteria	Myxococcales	Haliangiaceae	Haliangium
121.402	-0.081992	0.337161	-0.243184	0.807863	0.969476	ASV55	Dryden-Gv	SampleType	Core ERH - Soil Slurry	27	Bacteria	Verrucomicrobia	Verrucomicrobiae	Chthoniobacterales	Chthoniobacteraceae	Candidatus_Udaeobacter
0	NA	NA	NA	NA	NA	ASV56	Dryden-Gv	SampleType	Core ERH - Soil Slurry	27	Bacteria	Bacteroidetes	Bacteroidia	Chitinophagales	Chitinophagaceae	Chitinophaga
1302.12	12.824	1.76506	7.26549	3.71679e-13	5.24997e-11	ASV57	Dryden-Gv	SampleType	Core ERH - Soil Slurry	27	Bacteria	Proteobacteria	Gammaproteobacteria	Betaproteobacteriales	Burkholderiaceae	NA
128.294	-1.14555	0.345497	-3.31567	0.000914253	0.0412159	ASV58	Dryden-Gv	SampleType	Core ERH - Soil Slurry	27	Bacteria	Acidobacteria	Subgroup_6	NA	NA	NA
0	NA	NA	NA	NA	NA	ASV59	Dryden-Gv	SampleType	Core ERH - Soil Slurry	27	Bacteria	Bacteroidetes	Bacteroidia	Cytophagales	Microscillaceae	Ohtaekwangia
108.308	0.118801	0.312494	0.380172	0.703818	0.969476	ASV60	Dryden-Gv	SampleType	Core ERH - Soil Slurry	27	Bacteria	Actinobacteria	Thermoleophilia	Gaiellales	Gaiellaceae	Gaiella
1430.72	8.50136	1.35287	6.28396	3.30059e-10	3.96773e-08	ASV61	Dryden-Gv	SampleType	Core ERH - Soil Slurry	27	Bacteria	Proteobacteria	Gammaproteobacteria	Betaproteobacteriales	Burkholderiaceae	NA
0	NA	NA	NA	NA	NA	ASV62	Dryden-Gv	SampleType	Core ERH - Soil Slurry	27	Bacteria	Fibrobacteres	Fibrobacteria	Fibrobacterales	Fibrobacteraceae	possible_genus_04
0	NA	NA	NA	NA	NA	ASV63	Dryden-Gv	SampleType	Core ERH - Soil Slurry	27	Bacteria	Proteobacteria	Alphaproteobacteria	Rhizobiales	Rhizobiaceae	Mesorhizobium
59.7901	-0.126108	0.569846	-0.221302	0.824858	0.969476	ASV64	Dryden-Gv	SampleType	Core ERH - Soil Slurry	27	Bacteria	Firmicutes	Bacilli	Bacillales	Planococcaceae	NA
63.7612	-1.42995	0.523581	-2.73109	0.00631251	0.191751	ASV65	Dryden-Gv	SampleType	Core ERH - Soil Slurry	27	Bacteria	Rokubacteria	NC10	Rokubacteriales	NA	NA
58.1133	7.7778	0.959982	8.10202	5.40536e-16	2.34925e-13	ASV66	Dryden-Gv	SampleType	Core ERH - Soil Slurry	27	Bacteria	Proteobacteria	Deltaproteobacteria	Myxococcales	Haliangiaceae	Haliangium
0	NA	NA	NA	NA	NA	ASV67	Dryden-Gv	SampleType	Core ERH - Soil Slurry	27	Bacteria	Proteobacteria	Deltaproteobacteria	Myxococcales	NA	NA
5.77879	5.36139	2.98456	1.79637	0.072435	0.915565	ASV68	Dryden-Gv	SampleType	Core ERH - Soil Slurry	27	Bacteria	Bacteroidetes	Bacteroidia	Cytophagales	Microscillaceae	NA
97.5713	0.0201204	0.366813	0.0548521	0.956256	0.978422	ASV69	Dryden-Gv	SampleType	Core ERH - Soil Slurry	27	Bacteria	Proteobacteria	Alphaproteobacteria	Rhizobiales	Xanthobacteraceae	NA
0	NA	NA	NA	NA	NA	ASV70	Dryden-Gv	SampleType	Core ERH - Soil Slurry	27	Bacteria	Proteobacteria	Alphaproteobacteria	Azospirillales	Azospirillaceae	Azospirillum
88.2168	1.02232	0.33819	3.02291	0.00250356	0.0962252	ASV71	Dryden-Gv	SampleType	Core ERH - Soil Slurry	27	Bacteria	Proteobacteria	Gammaproteobacteria	Steroidobacterales	Steroidobacteraceae	Steroidobacter
134.267	-0.231517	0.324058	-0.714429	0.474962	0.969476	ASV72	Dryden-Gv	SampleType	Core ERH - Soil Slurry	27	Bacteria	Proteobacteria	Alphaproteobacteria	Rhizobiales	Xanthobacteraceae	NA
73.948	0.694977	0.368812	1.88436	0.0595157	0.82189	ASV73	Dryden-Gv	SampleType	Core ERH - Soil Slurry	27	Bacteria	Actinobacteria	Actinobacteria	Streptomycetales	Streptomycetaceae	Streptomyces
98.8511	-1.0194	0.346784	-2.93959	0.00328642	0.117521	ASV74	Dryden-Gv	SampleType	Core ERH - Soil Slurry	27	Bacteria	Proteobacteria	Gammaproteobacteria	Betaproteobacteriales	Nitrosomonadaceae	MND1
0	NA	NA	NA	NA	NA	ASV75	Dryden-Gv	SampleType	Core ERH - Soil Slurry	27	Bacteria	Proteobacteria	Alphaproteobacteria	Rhizobiales	Rhizobiaceae	Allorhizobium-Neorhizobium-Pararhizobium-Rhizobium
4.04427	-0.752384	3.0159	-0.249473	0.802995	0.969476	ASV76	Dryden-Gv	SampleType	Core ERH - Soil Slurry	27	Bacteria	Bacteroidetes	Bacteroidia	Cytophagales	Spirosomaceae	Rhabdobacter
70.6742	2.20823	0.491525	4.49261	7.03566e-06	0.000537182	ASV77	Dryden-Gv	SampleType	Core ERH - Soil Slurry	27	Bacteria	Proteobacteria	Gammaproteobacteria	Gammaproteobacteria_Incertae_Sedis	Unknown_Family	Acidibacter
75.1714	-0.32342	0.588408	-0.549653	0.582558	0.969476	ASV79	Dryden-Gv	SampleType	Core ERH - Soil Slurry	27	Bacteria	Actinobacteria	Actinobacteria	Micrococcales	Microbacteriaceae	Leifsonia
47.0127	1.34676	0.612932	2.19723	0.0280037	0.529168	ASV80	Dryden-Gv	SampleType	Core ERH - Soil Slurry	27	Bacteria	Proteobacteria	Deltaproteobacteria	Myxococcales	BIrii41	NA
91.3805	-0.19418	0.340347	-0.570534	0.568315	0.969476	ASV81	Dryden-Gv	SampleType	Core ERH - Soil Slurry	27	Bacteria	Proteobacteria	Alphaproteobacteria	Rhizobiales	Xanthobacteraceae	NA
31.4997	-1.09627	1.1041	-0.992903	0.320757	0.969476	ASV82	Dryden-Gv	SampleType	Core ERH - Soil Slurry	27	Archaea	Thaumarchaeota	Nitrososphaeria	Nitrososphaerales	Nitrososphaeraceae	NA
0	NA	NA	NA	NA	NA	ASV83	Dryden-Gv	SampleType	Core ERH - Soil Slurry	27	Bacteria	Proteobacteria	Gammaproteobacteria	Xanthomonadales	Xanthomonadaceae	Lysobacter
113.563	-0.559254	0.331325	-1.68793	0.0914245	0.969476	ASV84	Dryden-Gv	SampleType	Core ERH - Soil Slurry	27	Bacteria	Actinobacteria	Thermoleophilia	Gaiellales	NA	NA
35.7478	-0.175033	0.582157	-0.300663	0.763671	0.969476	ASV85	Dryden-Gv	SampleType	Core ERH - Soil Slurry	27	Bacteria	Firmicutes	Bacilli	Bacillales	Bacillaceae	Bacillus
1.14542	1.34329	3.02411	0.444194	0.656903	0.969476	ASV86	Dryden-Gv	SampleType	Core ERH - Soil Slurry	27	Bacteria	Proteobacteria	Gammaproteobacteria	Betaproteobacteriales	Burkholderiaceae	Duganella
59.1782	-0.60537	0.5393	-1.12251	0.261646	0.969476	ASV87	Dryden-Gv	SampleType	Core ERH - Soil Slurry	27	Bacteria	Proteobacteria	Gammaproteobacteria	CCD24	NA	NA
2.22949	-0.591964	3.01717	-0.196198	0.844455	0.969476	ASV88	Dryden-Gv	SampleType	Core ERH - Soil Slurry	27	Bacteria	Cyanobacteria	Sericytochromatia	NA	NA	NA
86.3837	1.04306	0.413005	2.52554	0.0115521	0.294006	ASV89	Dryden-Gv	SampleType	Core ERH - Soil Slurry	27	Bacteria	Bacteroidetes	Bacteroidia	Cytophagales	Microscillaceae	NA
52.8652	0.292102	0.612302	0.477056	0.633322	0.969476	ASV90	Dryden-Gv	SampleType	Core ERH - Soil Slurry	27	Archaea	Thaumarchaeota	Nitrososphaeria	Nitrososphaerales	Nitrososphaeraceae	Candidatus_Nitrocosmicus
56.0274	-0.0434401	0.779039	-0.0557612	0.955532	0.978102	ASV91	Dryden-Gv	SampleType	Core ERH - Soil Slurry	27	Bacteria	Proteobacteria	Gammaproteobacteria	Betaproteobacteriales	Burkholderiaceae	Xylophilus
0.970583	1.83316	3.02648	0.605708	0.544709	0.969476	ASV92	Dryden-Gv	SampleType	Core ERH - Soil Slurry	27	Bacteria	Actinobacteria	Actinobacteria	Propionibacteriales	Nocardioidaceae	Nocardioides
38.2415	0.138509	0.601079	0.230434	0.817754	0.969476	ASV93	Dryden-Gv	SampleType	Core ERH - Soil Slurry	27	Bacteria	Proteobacteria	Gammaproteobacteria	Xanthomonadales	Xanthomonadaceae	Lysobacter
0.743164	-0.570766	3.02394	-0.188749	0.850289	0.969476	ASV94	Dryden-Gv	SampleType	Core ERH - Soil Slurry	27	Bacteria	Bacteroidetes	Bacteroidia	Chitinophagales	Chitinophagaceae	Sediminibacterium
6.6223	1.5539	3.0155	0.515305	0.60634	0.969476	ASV95	Dryden-Gv	SampleType	Core ERH - Soil Slurry	27	Bacteria	Proteobacteria	Deltaproteobacteria	Myxococcales	Haliangiaceae	Haliangium
91.7465	-0.409213	0.332048	-1.23239	0.217803	0.969476	ASV96	Dryden-Gv	SampleType	Core ERH - Soil Slurry	27	Bacteria	Gemmatimonadetes	Gemmatimonadetes	Gemmatimonadales	Gemmatimonadaceae	NA
46.2152	-0.19092	0.591592	-0.322722	0.746905	0.969476	ASV97	Dryden-Gv	SampleType	Core ERH - Soil Slurry	27	Bacteria	Firmicutes	Bacilli	Bacillales	Bacillaceae	Bacillus
39.7402	-1.217	1.15066	-1.05766	0.290212	0.969476	ASV98	Dryden-Gv	SampleType	Core ERH - Soil Slurry	27	Bacteria	Acidobacteria	Subgroup_6	NA	NA	NA
32.2238	4.09018	1.82666	2.23916	0.0251453	0.499111	ASV99	Dryden-Gv	SampleType	Core ERH - Soil Slurry	27	Bacteria	Proteobacteria	Alphaproteobacteria	Rhizobiales	Rhizobiaceae	Shinella
127.689	0.799385	0.327069	2.44409	0.0145218	0.344741	ASV100	Dryden-Gv	SampleType	Core ERH - Soil Slurry	27	Bacteria	Proteobacteria	Alphaproteobacteria	Rhizobiales	Xanthobacteraceae	NA
62.0649	-0.279818	0.521356	-0.536712	0.591466	0.969476	ASV101	Dryden-Gv	SampleType	Core ERH - Soil Slurry	27	Bacteria	Chloroflexi	KD4-96	NA	NA	NA
0	NA	NA	NA	NA	NA	ASV102	Dryden-Gv	SampleType	Core ERH - Soil Slurry	27	Bacteria	Proteobacteria	Deltaproteobacteria	Myxococcales	Haliangiaceae	Haliangium
94.5827	-1.06602	0.94395	-1.12932	0.258762	0.969476	ASV103	Dryden-Gv	SampleType	Core ERH - Soil Slurry	27	Bacteria	Actinobacteria	Actinobacteria	Corynebacteriales	Nocardiaceae	Rhodococcus
46.6603	-3.04238	0.950248	-3.20167	0.00136635	0.0580444	ASV104	Dryden-Gv	SampleType	Core ERH - Soil Slurry	27	Bacteria	Rokubacteria	NC10	Rokubacteriales	NA	NA
0	NA	NA	NA	NA	NA	ASV105	Dryden-Gv	SampleType	Core ERH - Soil Slurry	27	Bacteria	Proteobacteria	Alphaproteobacteria	Rhizobiales	Rhizobiaceae	Allorhizobium-Neorhizobium-Pararhizobium-Rhizobium
104.029	-0.258022	0.367363	-0.702363	0.482453	0.969476	ASV106	Dryden-Gv	SampleType	Core ERH - Soil Slurry	27	Bacteria	Firmicutes	Bacilli	Bacillales	Bacillaceae	NA
16.26	0.191022	1.89867	0.100608	0.919861	0.974319	ASV107	Dryden-Gv	SampleType	Core ERH - Soil Slurry	27	Bacteria	Proteobacteria	Alphaproteobacteria	Sneathiellales	Sneathiellaceae	NA
90.5386	-0.898975	0.358151	-2.51005	0.0120715	0.301787	ASV108	Dryden-Gv	SampleType	Core ERH - Soil Slurry	27	Bacteria	Verrucomicrobia	Verrucomicrobiae	Chthoniobacterales	Chthoniobacteraceae	Candidatus_Udaeobacter
62.9928	0.758912	0.47548	1.5961	0.110467	0.969476	ASV109	Dryden-Gv	SampleType	Core ERH - Soil Slurry	27	Bacteria	Verrucomicrobia	Verrucomicrobiae	Pedosphaerales	Pedosphaeraceae	NA
106.023	0.377335	0.335474	1.12478	0.260681	0.969476	ASV110	Dryden-Gv	SampleType	Core ERH - Soil Slurry	27	Bacteria	Actinobacteria	Actinobacteria	Corynebacteriales	Mycobacteriaceae	Mycobacterium
41.4275	-0.863353	1.2762	-0.676502	0.498722	0.969476	ASV111	Dryden-Gv	SampleType	Core ERH - Soil Slurry	27	Bacteria	Actinobacteria	Actinobacteria	Micrococcales	Microbacteriaceae	Leifsonia
67.8674	-0.198189	0.572326	-0.346287	0.729127	0.969476	ASV112	Dryden-Gv	SampleType	Core ERH - Soil Slurry	27	Bacteria	Nitrospirae	Nitrospira	Nitrospirales	Nitrospiraceae	Nitrospira
75.1219	-0.999128	0.423846	-2.35729	0.0184088	0.406288	ASV113	Dryden-Gv	SampleType	Core ERH - Soil Slurry	27	Bacteria	Chloroflexi	Chloroflexia	Thermomicrobiales	JG30-KF-CM45	NA
105.811	-0.683763	0.365115	-1.87273	0.0611052	0.831518	ASV114	Dryden-Gv	SampleType	Core ERH - Soil Slurry	27	Bacteria	Verrucomicrobia	Verrucomicrobiae	Chthoniobacterales	Xiphinematobacteraceae	Candidatus_Xiphinematobacter
83.4533	-0.142096	0.368152	-0.385971	0.699518	0.969476	ASV115	Dryden-Gv	SampleType	Core ERH - Soil Slurry	27	Bacteria	Proteobacteria	Alphaproteobacteria	Rhizobiales	Hyphomicrobiaceae	Pedomicrobium
76.6744	-0.578121	0.343361	-1.68371	0.0922371	0.969476	ASV116	Dryden-Gv	SampleType	Core ERH - Soil Slurry	27	Bacteria	Actinobacteria	Thermoleophilia	Gaiellales	NA	NA
42.0591	8.94947	1.34912	6.63356	3.27686e-11	4.02484e-09	ASV117	Dryden-Gv	SampleType	Core ERH - Soil Slurry	27	Bacteria	Proteobacteria	Gammaproteobacteria	Gammaproteobacteria_Incertae_Sedis	Unknown_Family	Acidibacter
781.481	3.68091	2.97433	1.23756	0.215879	0.969476	ASV118	Dryden-Gv	SampleType	Core ERH - Soil Slurry	27	Bacteria	Proteobacteria	Gammaproteobacteria	Betaproteobacteriales	Burkholderiaceae	Noviherbaspirillum
3.60808	-0.751403	3.01617	-0.249125	0.803264	0.969476	ASV119	Dryden-Gv	SampleType	Core ERH - Soil Slurry	27	Bacteria	Verrucomicrobia	Verrucomicrobiae	Opitutales	Opitutaceae	Lacunisphaera
2.52538	4.26654	2.99514	1.42449	0.154305	0.969476	ASV120	Dryden-Gv	SampleType	Core ERH - Soil Slurry	27	Bacteria	Bacteroidetes	Bacteroidia	Cytophagales	Spirosomaceae	Dyadobacter
54.6426	-0.162294	1.05509	-0.15382	0.877751	0.969476	ASV121	Dryden-Gv	SampleType	Core ERH - Soil Slurry	27	Bacteria	Proteobacteria	Gammaproteobacteria	Betaproteobacteriales	Burkholderiaceae	Variovorax
41.1097	-1.37719	1.01707	-1.35407	0.175713	0.969476	ASV122	Dryden-Gv	SampleType	Core ERH - Soil Slurry	27	Bacteria	Planctomycetes	Pla4_lineage	NA	NA	NA
0	NA	NA	NA	NA	NA	ASV123	Dryden-Gv	SampleType	Core ERH - Soil Slurry	27	Bacteria	Bacteroidetes	Bacteroidia	Sphingobacteriales	env.OPS_17	NA
162.118	1.41264	3.01372	0.468735	0.639259	0.969476	ASV124	Dryden-Gv	SampleType	Core ERH - Soil Slurry	27	Bacteria	Proteobacteria	Gammaproteobacteria	Pseudomonadales	Pseudomonadaceae	Pseudomonas
57.8525	8.66759	1.47418	5.87962	4.11214e-09	4.30382e-07	ASV125	Dryden-Gv	SampleType	Core ERH - Soil Slurry	27	Bacteria	Proteobacteria	Deltaproteobacteria	Myxococcales	Sandaracinaceae	NA
31.7813	-1.13532	0.640141	-1.77355	0.0761384	0.93315	ASV126	Dryden-Gv	SampleType	Core ERH - Soil Slurry	27	Bacteria	Proteobacteria	Gammaproteobacteria	Betaproteobacteriales	Nitrosomonadaceae	mle1-7
0	NA	NA	NA	NA	NA	ASV127	Dryden-Gv	SampleType	Core ERH - Soil Slurry	27	Bacteria	Proteobacteria	Deltaproteobacteria	Myxococcales	mle1-27	NA
74.6696	-1.64633	0.949401	-1.73408	0.0829048	0.969476	ASV128	Dryden-Gv	SampleType	Core ERH - Soil Slurry	27	Archaea	Thaumarchaeota	Nitrososphaeria	Nitrososphaerales	Nitrososphaeraceae	NA
57.8188	-0.772275	0.454155	-1.70046	0.0890436	0.969476	ASV129	Dryden-Gv	SampleType	Core ERH - Soil Slurry	27	Bacteria	Acidobacteria	Subgroup_6	NA	NA	NA
80.6527	-0.275775	0.371706	-0.741917	0.458137	0.969476	ASV130	Dryden-Gv	SampleType	Core ERH - Soil Slurry	27	Archaea	Thaumarchaeota	Nitrososphaeria	Nitrososphaerales	Nitrososphaeraceae	NA
7.65736	1.40823	3.01497	0.46708	0.640442	0.969476	ASV131	Dryden-Gv	SampleType	Core ERH - Soil Slurry	27	Bacteria	Proteobacteria	Gammaproteobacteria	Pseudomonadales	Pseudomonadaceae	Pseudomonas
76.9132	-0.485625	0.520373	-0.933226	0.350703	0.969476	ASV132	Dryden-Gv	SampleType	Core ERH - Soil Slurry	27	Bacteria	Chloroflexi	KD4-96	NA	NA	NA
31.8602	0.955227	0.754069	1.26676	0.20524	0.969476	ASV133	Dryden-Gv	SampleType	Core ERH - Soil Slurry	27	Bacteria	Proteobacteria	Alphaproteobacteria	Rhizobiales	Xanthobacteraceae	NA
35.1179	-0.490393	0.978818	-0.501006	0.616367	0.969476	ASV134	Dryden-Gv	SampleType	Core ERH - Soil Slurry	27	Bacteria	Actinobacteria	Thermoleophilia	Solirubrobacterales	Solirubrobacteraceae	Solirubrobacter
0	NA	NA	NA	NA	NA	ASV135	Dryden-Gv	SampleType	Core ERH - Soil Slurry	27	Bacteria	Bacteroidetes	Bacteroidia	Cytophagales	Cytophagaceae	Cytophaga
42.6517	0.173062	0.635512	0.272318	0.785377	0.969476	ASV137	Dryden-Gv	SampleType	Core ERH - Soil Slurry	27	Bacteria	Proteobacteria	Gammaproteobacteria	Betaproteobacteriales	SC-I-84	NA
27.194	-1.00698	1.13616	-0.886297	0.375457	0.969476	ASV138	Dryden-Gv	SampleType	Core ERH - Soil Slurry	27	Bacteria	Actinobacteria	Actinobacteria	Pseudonocardiales	Pseudonocardiaceae	Pseudonocardia
110.528	-0.864477	0.325397	-2.65669	0.0078913	0.224049	ASV139	Dryden-Gv	SampleType	Core ERH - Soil Slurry	27	Bacteria	Actinobacteria	MB-A2-108	NA	NA	NA
0	NA	NA	NA	NA	NA	ASV140	Dryden-Gv	SampleType	Core ERH - Soil Slurry	27	Archaea	Thaumarchaeota	Nitrososphaeria	Nitrososphaerales	Nitrososphaeraceae	NA
16.5651	4.64768	1.85822	2.50114	0.0123793	0.306767	ASV141	Dryden-Gv	SampleType	Core ERH - Soil Slurry	27	Bacteria	Proteobacteria	Deltaproteobacteria	Myxococcales	BIrii41	NA
1.16102	1.37244	3.02279	0.454029	0.649808	0.969476	ASV142	Dryden-Gv	SampleType	Core ERH - Soil Slurry	27	Bacteria	Bacteroidetes	Bacteroidia	Cytophagales	Spirosomaceae	Rhabdobacter
26.4322	4.7383	2.94094	1.61115	0.107146	0.969476	ASV143	Dryden-Gv	SampleType	Core ERH - Soil Slurry	27	Bacteria	Proteobacteria	Gammaproteobacteria	Betaproteobacteriales	Burkholderiaceae	NA
1.01367	0.476614	2.99308	0.159238	0.873481	0.969476	ASV144	Dryden-Gv	SampleType	Core ERH - Soil Slurry	27	Bacteria	Proteobacteria	Deltaproteobacteria	Oligoflexales	Oligoflexaceae	Oligoflexus
58.0159	1.23484	0.426993	2.89195	0.00382863	0.130672	ASV145	Dryden-Gv	SampleType	Core ERH - Soil Slurry	27	Bacteria	Proteobacteria	Deltaproteobacteria	Myxococcales	Haliangiaceae	Haliangium
5.2246	1.39626	3.01575	0.462989	0.643372	0.969476	ASV146	Dryden-Gv	SampleType	Core ERH - Soil Slurry	27	Bacteria	Proteobacteria	Alphaproteobacteria	Rhizobiales	Xanthobacteraceae	Afipia
62.745	-0.788276	0.531816	-1.48223	0.138278	0.969476	ASV147	Dryden-Gv	SampleType	Core ERH - Soil Slurry	27	Bacteria	Proteobacteria	Alphaproteobacteria	Sphingomonadales	Sphingomonadaceae	Sphingomonas
8.02852	6.39023	2.97814	2.14571	0.0318959	0.572102	ASV148	Dryden-Gv	SampleType	Core ERH - Soil Slurry	27	Bacteria	Proteobacteria	Gammaproteobacteria	Betaproteobacteriales	Burkholderiaceae	Ideonella
42.4012	-1.78042	0.644835	-2.76105	0.00576164	0.17692	ASV149	Dryden-Gv	SampleType	Core ERH - Soil Slurry	27	Archaea	Thaumarchaeota	Nitrososphaeria	Nitrososphaerales	Nitrososphaeraceae	Candidatus_Nitrososphaera
0	NA	NA	NA	NA	NA	ASV150	Dryden-Gv	SampleType	Core ERH - Soil Slurry	27	Bacteria	Bacteroidetes	Bacteroidia	Cytophagales	Microscillaceae	NA
73.4307	-0.408608	0.357133	-1.14414	0.252567	0.969476	ASV151	Dryden-Gv	SampleType	Core ERH - Soil Slurry	27	Bacteria	Chloroflexi	Chloroflexia	Thermomicrobiales	JG30-KF-CM45	NA
49.5552	-0.45841	0.54234	-0.845244	0.397975	0.969476	ASV152	Dryden-Gv	SampleType	Core ERH - Soil Slurry	27	Archaea	Thaumarchaeota	Nitrososphaeria	Nitrososphaerales	Nitrososphaeraceae	NA
2.43212	1.39863	3.01775	0.463467	0.643029	0.969476	ASV153	Dryden-Gv	SampleType	Core ERH - Soil Slurry	27	Bacteria	Proteobacteria	Deltaproteobacteria	Myxococcales	Haliangiaceae	Haliangium
27.3667	-2.4202	1.17339	-2.06257	0.039153	0.657918	ASV154	Dryden-Gv	SampleType	Core ERH - Soil Slurry	27	Bacteria	Acidobacteria	Blastocatellia_(Subgroup_4)	Pyrinomonadales	Pyrinomonadaceae	RB41
88.8081	-0.92966	0.359731	-2.58432	0.00975723	0.264738	ASV155	Dryden-Gv	SampleType	Core ERH - Soil Slurry	27	Bacteria	Proteobacteria	Gammaproteobacteria	Xanthomonadales	Xanthomonadaceae	Luteimonas
55.3603	-1.56484	1.10597	-1.4149	0.157097	0.969476	ASV156	Dryden-Gv	SampleType	Core ERH - Soil Slurry	27	Bacteria	Acidobacteria	Blastocatellia_(Subgroup_4)	Pyrinomonadales	Pyrinomonadaceae	RB41
9.70311	-3.95587	2.96832	-1.3327	0.182631	0.969476	ASV157	Dryden-Gv	SampleType	Core ERH - Soil Slurry	27	Bacteria	Proteobacteria	Alphaproteobacteria	Caulobacterales	Caulobacteraceae	Phenylobacterium
29.119	-0.450639	1.36192	-0.330885	0.740732	0.969476	ASV158	Dryden-Gv	SampleType	Core ERH - Soil Slurry	27	Bacteria	Proteobacteria	Gammaproteobacteria	Pseudomonadales	Pseudomonadaceae	Pseudomonas
2.7414	1.54408	3.01805	0.511614	0.608921	0.969476	ASV159	Dryden-Gv	SampleType	Core ERH - Soil Slurry	27	Bacteria	Proteobacteria	Gammaproteobacteria	Betaproteobacteriales	Burkholderiaceae	Roseateles
69.1898	0.0532073	0.386811	0.137554	0.890593	0.969983	ASV160	Dryden-Gv	SampleType	Core ERH - Soil Slurry	27	Bacteria	Proteobacteria	Alphaproteobacteria	Rhizobiales	Beijerinckiaceae	Microvirga
71.8863	0.0915729	0.341962	0.267787	0.788863	0.969476	ASV161	Dryden-Gv	SampleType	Core ERH - Soil Slurry	27	Bacteria	Acidobacteria	Subgroup_6	NA	NA	NA
0	NA	NA	NA	NA	NA	ASV162	Dryden-Gv	SampleType	Core ERH - Soil Slurry	27	Bacteria	Fibrobacteres	Fibrobacteria	Fibrobacterales	Fibrobacteraceae	possible_genus_04
44.9286	-1.27144	0.576808	-2.20427	0.0275056	0.521974	ASV163	Dryden-Gv	SampleType	Core ERH - Soil Slurry	27	Bacteria	Proteobacteria	Gammaproteobacteria	Xanthomonadales	Xanthomonadaceae	Arenimonas
0	NA	NA	NA	NA	NA	ASV164	Dryden-Gv	SampleType	Core ERH - Soil Slurry	27	Bacteria	Proteobacteria	Deltaproteobacteria	Bdellovibrionales	Bdellovibrionaceae	OM27_clade
1.46208	1.5301	3.02173	0.506363	0.612602	0.969476	ASV165	Dryden-Gv	SampleType	Core ERH - Soil Slurry	27	Bacteria	Proteobacteria	Alphaproteobacteria	Caulobacterales	Hyphomonadaceae	Hirschia
52.7707	0.235685	0.781621	0.301534	0.763007	0.969476	ASV166	Dryden-Gv	SampleType	Core ERH - Soil Slurry	27	Bacteria	Chloroflexi	KD4-96	NA	NA	NA
0	NA	NA	NA	NA	NA	ASV167	Dryden-Gv	SampleType	Core ERH - Soil Slurry	27	Bacteria	Proteobacteria	Alphaproteobacteria	Azospirillales	Azospirillaceae	Azospirillum
0	NA	NA	NA	NA	NA	ASV168	Dryden-Gv	SampleType	Core ERH - Soil Slurry	27	Bacteria	Proteobacteria	Gammaproteobacteria	Betaproteobacteriales	Burkholderiaceae	NA
55.3456	1.56027	3.01388	0.517694	0.604672	0.969476	ASV169	Dryden-Gv	SampleType	Core ERH - Soil Slurry	27	Bacteria	Proteobacteria	Gammaproteobacteria	Betaproteobacteriales	NA	NA
0	NA	NA	NA	NA	NA	ASV170	Dryden-Gv	SampleType	Core ERH - Soil Slurry	27	Bacteria	Verrucomicrobia	Verrucomicrobiae	Pedosphaerales	Pedosphaeraceae	NA
1.88576	1.53663	3.02001	0.508817	0.610881	0.969476	ASV173	Dryden-Gv	SampleType	Core ERH - Soil Slurry	27	Bacteria	Proteobacteria	Alphaproteobacteria	Sphingomonadales	Sphingomonadaceae	Sphingomonas
69.5421	1.51802	0.634905	2.39094	0.0168051	0.379796	ASV174	Dryden-Gv	SampleType	Core ERH - Soil Slurry	27	Bacteria	Proteobacteria	Gammaproteobacteria	Gammaproteobacteria_Incertae_Sedis	Unknown_Family	Acidibacter
61.6917	-0.241673	0.422715	-0.571717	0.567514	0.969476	ASV175	Dryden-Gv	SampleType	Core ERH - Soil Slurry	27	Bacteria	Proteobacteria	Deltaproteobacteria	Myxococcales	bacteriap25	NA
37.2822	-1.59777	0.944081	-1.69241	0.0905681	0.969476	ASV176	Dryden-Gv	SampleType	Core ERH - Soil Slurry	27	Bacteria	Chloroflexi	KD4-96	NA	NA	NA
4.06249	-4.71837	2.98298	-1.58176	0.113704	0.969476	ASV177	Dryden-Gv	SampleType	Core ERH - Soil Slurry	27	Bacteria	Proteobacteria	Gammaproteobacteria	Betaproteobacteriales	Burkholderiaceae	Limnobacter
0	NA	NA	NA	NA	NA	ASV178	Dryden-Gv	SampleType	Core ERH - Soil Slurry	27	Bacteria	Chloroflexi	Chloroflexia	Thermomicrobiales	NA	NA
51.8233	-0.282993	0.381561	-0.741674	0.458285	0.969476	ASV179	Dryden-Gv	SampleType	Core ERH - Soil Slurry	27	Bacteria	Actinobacteria	Thermoleophilia	Gaiellales	NA	NA
30.1172	-0.107593	1.12586	-0.0955653	0.923866	0.974319	ASV180	Dryden-Gv	SampleType	Core ERH - Soil Slurry	27	Bacteria	Actinobacteria	Actinobacteria	Micrococcales	Intrasporangiaceae	Terrabacter
0	NA	NA	NA	NA	NA	ASV181	Dryden-Gv	SampleType	Core ERH - Soil Slurry	27	Bacteria	Cyanobacteria	Sericytochromatia	NA	NA	NA
2.3036	3.26592	3.00788	1.08579	0.277573	0.969476	ASV182	Dryden-Gv	SampleType	Core ERH - Soil Slurry	27	Bacteria	Planctomycetes	Planctomycetacia	Gemmatales	Gemmataceae	Gemmata
0	NA	NA	NA	NA	NA	ASV183	Dryden-Gv	SampleType	Core ERH - Soil Slurry	27	Bacteria	Deinococcus-Thermus	Deinococci	Deinococcales	Deinococcaceae	Deinococcus
43.4464	-0.624921	0.426941	-1.46372	0.143271	0.969476	ASV184	Dryden-Gv	SampleType	Core ERH - Soil Slurry	27	Bacteria	Acidobacteria	Subgroup_11	NA	NA	NA
12.0847	0.43803	1.60198	0.273431	0.784522	0.969476	ASV185	Dryden-Gv	SampleType	Core ERH - Soil Slurry	27	Bacteria	Actinobacteria	Actinobacteria	Micrococcales	Microbacteriaceae	Yonghaparkia
84.7423	-0.19296	0.370362	-0.521005	0.602363	0.969476	ASV186	Dryden-Gv	SampleType	Core ERH - Soil Slurry	27	Archaea	Thaumarchaeota	Nitrososphaeria	Nitrososphaerales	Nitrososphaeraceae	NA
82.3277	-0.705295	0.348044	-2.02645	0.0427186	0.6896	ASV187	Dryden-Gv	SampleType	Core ERH - Soil Slurry	27	Bacteria	Acidobacteria	Subgroup_6	NA	NA	NA
45.4016	-1.26362	0.428511	-2.94887	0.00318936	0.115512	ASV188	Dryden-Gv	SampleType	Core ERH - Soil Slurry	27	Bacteria	Acidobacteria	Subgroup_6	NA	NA	NA
0	NA	NA	NA	NA	NA	ASV189	Dryden-Gv	SampleType	Core ERH - Soil Slurry	27	Bacteria	Proteobacteria	Deltaproteobacteria	Myxococcales	Haliangiaceae	Haliangium
305.883	5.67941	0.926094	6.13265	8.64289e-10	9.96578e-08	ASV190	Dryden-Gv	SampleType	Core ERH - Soil Slurry	27	Bacteria	Chloroflexi	Chloroflexia	Chloroflexales	Herpetosiphonaceae	Herpetosiphon
53.6872	-0.309146	0.417374	-0.740693	0.458879	0.969476	ASV191	Dryden-Gv	SampleType	Core ERH - Soil Slurry	27	Bacteria	Proteobacteria	Alphaproteobacteria	Rhizobiales	Hyphomicrobiaceae	Pedomicrobium
0	NA	NA	NA	NA	NA	ASV192	Dryden-Gv	SampleType	Core ERH - Soil Slurry	27	Bacteria	Proteobacteria	Gammaproteobacteria	Betaproteobacteriales	Burkholderiaceae	Hydrogenophaga
17.1172	4.50014	1.88211	2.39101	0.0168021	0.379796	ASV193	Dryden-Gv	SampleType	Core ERH - Soil Slurry	27	Bacteria	Planctomycetes	Planctomycetacia	Pirellulales	Pirellulaceae	Pir4_lineage
44.8293	-8.70488	2.08584	-4.17332	3.00191e-05	0.00209392	ASV194	Dryden-Gv	SampleType	Core ERH - Soil Slurry	27	Bacteria	Actinobacteria	Actinobacteria	Micrococcales	Micrococcaceae	NA
64.7168	-0.411721	1.2021	-0.342502	0.731973	0.969476	ASV195	Dryden-Gv	SampleType	Core ERH - Soil Slurry	27	Bacteria	Proteobacteria	Gammaproteobacteria	Betaproteobacteriales	Nitrosomonadaceae	Ellin6067
7.90948	4.14794	2.95971	1.40147	0.161075	0.969476	ASV196	Dryden-Gv	SampleType	Core ERH - Soil Slurry	27	Bacteria	Proteobacteria	Deltaproteobacteria	Oligoflexales	0319-6G20	NA
0	NA	NA	NA	NA	NA	ASV197	Dryden-Gv	SampleType	Core ERH - Soil Slurry	27	Bacteria	Proteobacteria	Gammaproteobacteria	Betaproteobacteriales	Burkholderiaceae	Herbaspirillum
45.4122	0.338955	0.473841	0.715335	0.474402	0.969476	ASV198	Dryden-Gv	SampleType	Core ERH - Soil Slurry	27	Bacteria	Verrucomicrobia	Verrucomicrobiae	Pedosphaerales	Pedosphaeraceae	NA
0	NA	NA	NA	NA	NA	ASV199	Dryden-Gv	SampleType	Core ERH - Soil Slurry	27	Bacteria	Proteobacteria	Gammaproteobacteria	Pseudomonadales	Moraxellaceae	Acinetobacter
59.8986	1.63522	0.596491	2.7414	0.00611781	0.186841	ASV200	Dryden-Gv	SampleType	Core ERH - Soil Slurry	27	Bacteria	Proteobacteria	Alphaproteobacteria	Dongiales	Dongiaceae	Dongia
6.93471	-0.409527	2.55311	-0.160403	0.872563	0.969476	ASV201	Dryden-Gv	SampleType	Core ERH - Soil Slurry	27	Archaea	Thaumarchaeota	Nitrososphaeria	Nitrososphaerales	Nitrososphaeraceae	NA
59.2531	-0.688671	0.573518	-1.20078	0.229836	0.969476	ASV202	Dryden-Gv	SampleType	Core ERH - Soil Slurry	27	Bacteria	Actinobacteria	MB-A2-108	NA	NA	NA
40.3231	-1.81131	1.08692	-1.66646	0.0956216	0.969476	ASV203	Dryden-Gv	SampleType	Core ERH - Soil Slurry	27	Bacteria	Proteobacteria	Alphaproteobacteria	Sphingomonadales	Sphingomonadaceae	Sphingomonas
25.4545	-0.760505	1.31204	-0.579637	0.562159	0.969476	ASV204	Dryden-Gv	SampleType	Core ERH - Soil Slurry	27	Bacteria	Proteobacteria	Alphaproteobacteria	Sphingomonadales	Sphingomonadaceae	Sphingomonas
49.8864	-0.921908	0.546969	-1.68549	0.0918949	0.969476	ASV205	Dryden-Gv	SampleType	Core ERH - Soil Slurry	27	Bacteria	Proteobacteria	Alphaproteobacteria	Rhizobiales	Xanthobacteraceae	NA
0	NA	NA	NA	NA	NA	ASV206	Dryden-Gv	SampleType	Core ERH - Soil Slurry	27	Bacteria	Proteobacteria	Alphaproteobacteria	Sphingomonadales	Sphingomonadaceae	Croceicoccus
0	NA	NA	NA	NA	NA	ASV207	Dryden-Gv	SampleType	Core ERH - Soil Slurry	27	Bacteria	Armatimonadetes	Armatimonadia	Armatimonadales	Armatimonadaceae	Armatimonas
4.8491	0.374421	2.51411	0.148928	0.88161	0.969476	ASV208	Dryden-Gv	SampleType	Core ERH - Soil Slurry	27	Bacteria	Proteobacteria	Alphaproteobacteria	Sphingomonadales	Sphingomonadaceae	Sphingopyxis
40.5803	-1.99464	0.846106	-2.35744	0.0184014	0.406288	ASV209	Dryden-Gv	SampleType	Core ERH - Soil Slurry	27	Bacteria	Acidobacteria	Holophagae	Subgroup_7	NA	NA
68.4212	-0.210348	0.527198	-0.398992	0.689899	0.969476	ASV210	Dryden-Gv	SampleType	Core ERH - Soil Slurry	27	Bacteria	Actinobacteria	Thermoleophilia	Gaiellales	Gaiellaceae	Gaiella
6.26301	-3.23564	2.98088	-1.08547	0.277716	0.969476	ASV211	Dryden-Gv	SampleType	Core ERH - Soil Slurry	27	Bacteria	Verrucomicrobia	Verrucomicrobiae	Verrucomicrobiales	Verrucomicrobiaceae	Prosthecobacter
47.5758	0.631155	0.756966	0.833796	0.404396	0.969476	ASV212	Dryden-Gv	SampleType	Core ERH - Soil Slurry	27	Bacteria	Acidobacteria	Holophagae	Subgroup_7	NA	NA
0	NA	NA	NA	NA	NA	ASV213	Dryden-Gv	SampleType	Core ERH - Soil Slurry	27	Bacteria	Proteobacteria	Deltaproteobacteria	Myxococcales	Haliangiaceae	Haliangium
0	NA	NA	NA	NA	NA	ASV214	Dryden-Gv	SampleType	Core ERH - Soil Slurry	27	Bacteria	Proteobacteria	Deltaproteobacteria	Myxococcales	Sandaracinaceae	NA
0	NA	NA	NA	NA	NA	ASV215	Dryden-Gv	SampleType	Core ERH - Soil Slurry	27	Bacteria	Acidobacteria	Acidobacteriia	Solibacterales	Solibacteraceae_(Subgroup_3)	Paludibaculum
0.987231	0.25841	2.99285	0.0863424	0.931194	0.974319	ASV216	Dryden-Gv	SampleType	Core ERH - Soil Slurry	27	Bacteria	Proteobacteria	Gammaproteobacteria	Salinisphaerales	Solimonadaceae	NA
165.814	0.972965	3.01371	0.322846	0.746812	0.969476	ASV217	Dryden-Gv	SampleType	Core ERH - Soil Slurry	27	Bacteria	Proteobacteria	Gammaproteobacteria	Betaproteobacteriales	Burkholderiaceae	Hydrogenophaga
18.8696	0.588502	1.38126	0.426063	0.670062	0.969476	ASV218	Dryden-Gv	SampleType	Core ERH - Soil Slurry	27	Bacteria	Proteobacteria	Alphaproteobacteria	Caulobacterales	Caulobacteraceae	Phenylobacterium
42.4176	-0.777603	0.4417	-1.76048	0.0783273	0.942802	ASV219	Dryden-Gv	SampleType	Core ERH - Soil Slurry	27	Bacteria	Acidobacteria	Holophagae	Subgroup_7	NA	NA
0.405353	1.33731	3.03625	0.440449	0.659612	0.969476	ASV220	Dryden-Gv	SampleType	Core ERH - Soil Slurry	27	Bacteria	Planctomycetes	Planctomycetacia	Gemmatales	Gemmataceae	Gemmata
0	NA	NA	NA	NA	NA	ASV221	Dryden-Gv	SampleType	Core ERH - Soil Slurry	27	Bacteria	Bacteroidetes	Bacteroidia	Sphingobacteriales	KD3-93	NA
35.1792	-0.82932	0.491065	-1.68882	0.0912545	0.969476	ASV222	Dryden-Gv	SampleType	Core ERH - Soil Slurry	27	Bacteria	Actinobacteria	Actinobacteria	Frankiales	Geodermatophilaceae	Blastococcus
61.0176	-0.640645	0.99685	-0.642669	0.520439	0.969476	ASV223	Dryden-Gv	SampleType	Core ERH - Soil Slurry	27	Bacteria	Actinobacteria	Actinobacteria	Corynebacteriales	Mycobacteriaceae	Mycobacterium
38.445	-6.52084	1.37631	-4.73792	2.15925e-06	0.000176808	ASV224	Dryden-Gv	SampleType	Core ERH - Soil Slurry	27	Bacteria	Nitrospirae	Nitrospira	Nitrospirales	Nitrospiraceae	Nitrospira
0	NA	NA	NA	NA	NA	ASV225	Dryden-Gv	SampleType	Core ERH - Soil Slurry	27	Bacteria	Proteobacteria	Alphaproteobacteria	Sphingomonadales	Sphingomonadaceae	Rhizorhapis
35.9358	1.0143	1.57834	0.642638	0.520459	0.969476	ASV226	Dryden-Gv	SampleType	Core ERH - Soil Slurry	27	Bacteria	Verrucomicrobia	Verrucomicrobiae	Opitutales	Opitutaceae	Lacunisphaera
34.2979	-0.76371	1.87924	-0.406393	0.684454	0.969476	ASV227	Dryden-Gv	SampleType	Core ERH - Soil Slurry	27	Bacteria	Actinobacteria	Thermoleophilia	Solirubrobacterales	67-14	NA
32.7414	-1.85952	0.769222	-2.41741	0.0156314	0.363447	ASV228	Dryden-Gv	SampleType	Core ERH - Soil Slurry	27	Bacteria	Rokubacteria	NC10	Rokubacteriales	NA	NA
0	NA	NA	NA	NA	NA	ASV229	Dryden-Gv	SampleType	Core ERH - Soil Slurry	27	Bacteria	Proteobacteria	Deltaproteobacteria	Myxococcales	Sandaracinaceae	NA
23.6853	-1.3585	0.771218	-1.7615	0.0781533	0.942802	ASV230	Dryden-Gv	SampleType	Core ERH - Soil Slurry	27	Bacteria	Verrucomicrobia	Verrucomicrobiae	Chthoniobacterales	Chthoniobacteraceae	Candidatus_Udaeobacter
0.709514	1.35443	3.02825	0.447265	0.654684	0.969476	ASV231	Dryden-Gv	SampleType	Core ERH - Soil Slurry	27	Bacteria	Actinobacteria	Actinobacteria	Propionibacteriales	Nocardioidaceae	Aeromicrobium
8.09318	-5.57838	2.9779	-1.87326	0.0610323	0.831518	ASV232	Dryden-Gv	SampleType	Core ERH - Soil Slurry	27	Bacteria	Gemmatimonadetes	Gemmatimonadetes	Gemmatimonadales	Gemmatimonadaceae	NA
0	NA	NA	NA	NA	NA	ASV233	Dryden-Gv	SampleType	Core ERH - Soil Slurry	27	Bacteria	Fibrobacteres	Fibrobacteria	Fibrobacterales	Fibrobacteraceae	possible_genus_04
22.2659	-3.2606	1.28224	-2.54289	0.0109939	0.284933	ASV234	Dryden-Gv	SampleType	Core ERH - Soil Slurry	27	Bacteria	Proteobacteria	Gammaproteobacteria	Betaproteobacteriales	Nitrosomonadaceae	MND1
45.4292	-0.00404387	0.827504	-0.00488682	0.996101	0.999215	ASV235	Dryden-Gv	SampleType	Core ERH - Soil Slurry	27	Bacteria	Acidobacteria	Subgroup_6	NA	NA	NA
45.2722	-0.474529	0.440609	-1.07698	0.281487	0.969476	ASV236	Dryden-Gv	SampleType	Core ERH - Soil Slurry	27	Bacteria	Acidobacteria	Subgroup_17	NA	NA	NA
4.70131	1.245	2.97598	0.418348	0.675692	0.969476	ASV237	Dryden-Gv	SampleType	Core ERH - Soil Slurry	27	Bacteria	Planctomycetes	Planctomycetacia	Pirellulales	Pirellulaceae	Pirellula
68.3087	-0.625842	0.808649	-0.773936	0.438969	0.969476	ASV238	Dryden-Gv	SampleType	Core ERH - Soil Slurry	27	Bacteria	Proteobacteria	Gammaproteobacteria	Cellvibrionales	Porticoccaceae	C1-B045
3.40711	-0.59581	3.01597	-0.197552	0.843396	0.969476	ASV239	Dryden-Gv	SampleType	Core ERH - Soil Slurry	27	Bacteria	Proteobacteria	Gammaproteobacteria	Betaproteobacteriales	Burkholderiaceae	Ramlibacter
30.8559	0.0879784	0.977135	0.0900371	0.928258	0.974319	ASV240	Dryden-Gv	SampleType	Core ERH - Soil Slurry	27	Bacteria	Acidobacteria	Blastocatellia_(Subgroup_4)	Blastocatellales	Blastocatellaceae	NA
21.7108	-1.59236	1.01768	-1.5647	0.117654	0.969476	ASV241	Dryden-Gv	SampleType	Core ERH - Soil Slurry	27	Bacteria	Proteobacteria	Gammaproteobacteria	Betaproteobacteriales	A21b	NA
1.6576	1.3813	3.02015	0.457362	0.647411	0.969476	ASV242	Dryden-Gv	SampleType	Core ERH - Soil Slurry	27	Bacteria	Firmicutes	Bacilli	Bacillales	Paenibacillaceae	Paenibacillus
49.7381	-0.698212	0.560641	-1.24538	0.212991	0.969476	ASV243	Dryden-Gv	SampleType	Core ERH - Soil Slurry	27	Bacteria	Proteobacteria	Alphaproteobacteria	Sphingomonadales	Sphingomonadaceae	Sphingomonas
26.4385	-0.776777	0.764026	-1.01669	0.309301	0.969476	ASV244	Dryden-Gv	SampleType	Core ERH - Soil Slurry	27	Bacteria	Nitrospirae	Nitrospira	Nitrospirales	Nitrospiraceae	Nitrospira
0	NA	NA	NA	NA	NA	ASV245	Dryden-Gv	SampleType	Core ERH - Soil Slurry	27	Bacteria	Proteobacteria	Deltaproteobacteria	Myxococcales	Haliangiaceae	Haliangium
1.36719	1.34876	3.02244	0.446248	0.655418	0.969476	ASV246	Dryden-Gv	SampleType	Core ERH - Soil Slurry	27	Bacteria	Cyanobacteria	Oxyphotobacteria	Nostocales	Coleofasciculaceae	NA
0	NA	NA	NA	NA	NA	ASV247	Dryden-Gv	SampleType	Core ERH - Soil Slurry	27	Bacteria	Proteobacteria	Gammaproteobacteria	Betaproteobacteriales	Burkholderiaceae	Limnohabitans
0	NA	NA	NA	NA	NA	ASV248	Dryden-Gv	SampleType	Core ERH - Soil Slurry	27	Bacteria	Proteobacteria	Gammaproteobacteria	Pseudomonadales	Pseudomonadaceae	Pseudomonas
37.2785	-1.31368	0.819169	-1.60367	0.108787	0.969476	ASV249	Dryden-Gv	SampleType	Core ERH - Soil Slurry	27	Bacteria	Proteobacteria	Gammaproteobacteria	Betaproteobacteriales	Nitrosomonadaceae	IS-44
34.4445	0.882791	0.952861	0.926463	0.354206	0.969476	ASV250	Dryden-Gv	SampleType	Core ERH - Soil Slurry	27	Bacteria	Proteobacteria	Alphaproteobacteria	Rhizobiales	Rhizobiaceae	Mesorhizobium
23.0649	8.02089	1.99721	4.01605	5.91811e-05	0.0039338	ASV251	Dryden-Gv	SampleType	Core ERH - Soil Slurry	27	Bacteria	Proteobacteria	Gammaproteobacteria	Betaproteobacteriales	Burkholderiaceae	NA
0.951646	3.01589	3.01689	0.99967	0.31747	0.969476	ASV252	Dryden-Gv	SampleType	Core ERH - Soil Slurry	27	Bacteria	Spirochaetes	Spirochaetia	Spirochaetales	Spirochaetaceae	Spirochaeta_2
1.69053	1.53406	3.02068	0.507854	0.611556	0.969476	ASV253	Dryden-Gv	SampleType	Core ERH - Soil Slurry	27	Bacteria	Proteobacteria	Gammaproteobacteria	Betaproteobacteriales	Burkholderiaceae	Methylibium
0	NA	NA	NA	NA	NA	ASV254	Dryden-Gv	SampleType	Core ERH - Soil Slurry	27	Bacteria	Firmicutes	Bacilli	Bacillales	Alicyclobacillaceae	Tumebacillus
28.2463	-3.97558	1.9485	-2.04033	0.0413179	0.674642	ASV255	Dryden-Gv	SampleType	Core ERH - Soil Slurry	27	Bacteria	Chloroflexi	KD4-96	NA	NA	NA
81.3049	0.789248	0.403822	1.95445	0.0506484	0.751085	ASV256	Dryden-Gv	SampleType	Core ERH - Soil Slurry	27	Bacteria	Actinobacteria	Acidimicrobiia	Microtrichales	Ilumatobacteraceae	CL500-29_marine_group
52.9185	0.0940449	0.39017	0.241036	0.809527	0.969476	ASV257	Dryden-Gv	SampleType	Core ERH - Soil Slurry	27	Bacteria	Proteobacteria	Alphaproteobacteria	Rhizobiales	Xanthobacteraceae	Pseudolabrys
4.21851	-3.24597	2.98266	-1.08828	0.276472	0.969476	ASV258	Dryden-Gv	SampleType	Core ERH - Soil Slurry	27	Bacteria	Proteobacteria	Gammaproteobacteria	Betaproteobacteriales	Nitrosomonadaceae	Ellin6067
42.4531	0.920115	0.519996	1.76947	0.0768161	0.937389	ASV259	Dryden-Gv	SampleType	Core ERH - Soil Slurry	27	Bacteria	Proteobacteria	Alphaproteobacteria	Rhizobiales	Rhizobiaceae	Mesorhizobium
31.2565	-6.84857	1.2758	-5.36805	7.95929e-08	7.62203e-06	ASV260	Dryden-Gv	SampleType	Core ERH - Soil Slurry	27	Bacteria	Planctomycetes	Phycisphaerae	Tepidisphaerales	WD2101_soil_group	NA
51.7748	0.926098	0.400198	2.3141	0.0206623	0.439847	ASV261	Dryden-Gv	SampleType	Core ERH - Soil Slurry	27	Bacteria	Actinobacteria	Acidimicrobiia	IMCC26256	NA	NA
7.29186	-3.69592	2.97622	-1.24182	0.214304	0.969476	ASV262	Dryden-Gv	SampleType	Core ERH - Soil Slurry	27	Bacteria	Proteobacteria	Deltaproteobacteria	Oligoflexales	0319-6G20	NA
19.9821	-4.5499	1.87127	-2.43145	0.0150384	0.354029	ASV263	Dryden-Gv	SampleType	Core ERH - Soil Slurry	27	Bacteria	Proteobacteria	Gammaproteobacteria	Betaproteobacteriales	Burkholderiaceae	Ramlibacter
38.2371	-1.73811	0.537968	-3.23088	0.0012341	0.0540516	ASV264	Dryden-Gv	SampleType	Core ERH - Soil Slurry	27	Bacteria	Rokubacteria	NC10	Rokubacteriales	NA	NA
30.8267	0.344818	0.902375	0.382122	0.702371	0.969476	ASV265	Dryden-Gv	SampleType	Core ERH - Soil Slurry	27	Bacteria	Bacteroidetes	Bacteroidia	Chitinophagales	Saprospiraceae	NA
34.0737	-0.8934	0.795423	-1.12318	0.261362	0.969476	ASV266	Dryden-Gv	SampleType	Core ERH - Soil Slurry	27	Bacteria	Acidobacteria	Subgroup_6	NA	NA	NA
63.9941	-1.52836	1.18551	-1.2892	0.197328	0.969476	ASV267	Dryden-Gv	SampleType	Core ERH - Soil Slurry	27	Bacteria	Acidobacteria	Subgroup_6	NA	NA	NA
20.1476	0.938207	1.52029	0.617125	0.537152	0.969476	ASV268	Dryden-Gv	SampleType	Core ERH - Soil Slurry	27	Bacteria	Acidobacteria	Subgroup_6	NA	NA	NA
0.371582	-0.541754	3.03349	-0.178591	0.858259	0.969476	ASV269	Dryden-Gv	SampleType	Core ERH - Soil Slurry	27	Bacteria	Cyanobacteria	Melainabacteria	Obscuribacterales	NA	NA
0.580512	1.34466	3.03126	0.443599	0.657333	0.969476	ASV270	Dryden-Gv	SampleType	Core ERH - Soil Slurry	27	Bacteria	Chloroflexi	Chloroflexia	Thermomicrobiales	JG30-KF-CM45	NA
35.8788	-0.554223	0.457879	-1.21041	0.22612	0.969476	ASV271	Dryden-Gv	SampleType	Core ERH - Soil Slurry	27	Bacteria	Proteobacteria	Gammaproteobacteria	PLTA13	NA	NA
0.258005	1.26145	3.04866	0.413771	0.679042	0.969476	ASV272	Dryden-Gv	SampleType	Core ERH - Soil Slurry	27	Bacteria	Bacteroidetes	Bacteroidia	Cytophagales	Microscillaceae	Siphonobacter
46.2378	-3.45907	0.894195	-3.86835	0.000109572	0.00680311	ASV273	Dryden-Gv	SampleType	Core ERH - Soil Slurry	27	Bacteria	Acidobacteria	Subgroup_6	NA	NA	NA
51.9038	0.188052	0.425592	0.441861	0.65859	0.969476	ASV274	Dryden-Gv	SampleType	Core ERH - Soil Slurry	27	Bacteria	Actinobacteria	Acidimicrobiia	Microtrichales	Ilumatobacteraceae	Ilumatobacter
1.62141	1.39181	3.01974	0.460904	0.644868	0.969476	ASV275	Dryden-Gv	SampleType	Core ERH - Soil Slurry	27	Bacteria	Firmicutes	Bacilli	Bacillales	Bacillaceae	Bacillus
0	NA	NA	NA	NA	NA	ASV276	Dryden-Gv	SampleType	Core ERH - Soil Slurry	27	Bacteria	Armatimonadetes	NA	NA	NA	NA
[truncated: 75,244 more rows]

## Sheet: Exp 3 core ERH_soil slurry l2fc
Base Mean	log2FoldChange	lfcSE	stat	pvalue	padj	OTU	Subset	Term	Contrast	Days after insert	Kingdom	Phylum	Class	Order	Family	Genus
[truncated: 75,640 more rows]

[truncated: 1 more sheets: Putative contaminants]
