# Supplementary material for: Conserved and reproducible bacterial communities associate with extraradical hyphae of arbuscular mycorrhizal fungi
Source: ISME J. 2021 Mar 1;15(8):2276–88. doi: 10.1038/s41396-021-00920-2 (PMC8319317; doi:10.1038/s41396-021-00920-2)
Supplement: Supplementary file 3 — Supplementary Data File 2 [file 41396_2021_920_MOESM3_ESM.zip]

Archive with 5 entries (4 files):
- 3Exp_phyloseq_thresh_wtree_experimental_woContam.rds
- __MACOSX/
- __MACOSX/._3Exp_phyloseq_thresh_wtree_experimental_woContam.rds
- 3Exp_phyloseq_thresh_woTree_experimental_woContam.rds
- __MACOSX/._3Exp_phyloseq_thresh_woTree_experimental_woContam.rds
